# Supplementary material for: LILRB1-HLA-G axis defines a checkpoint driving natural killer cell exhaustion in tuberculosis
Source: EMBO Mol Med. 2024 Jul 19;16(8):1. doi: 10.1038/s44321-024-00106-1 (PMC11319715; doi:10.1038/s44321-024-00106-1)
Supplement: Supplementary file 3 — Dataset EV1 [file 44321_2024_106_MOESM3_ESM.xlsx]

## Sheet: Dataset EV1
Dataset EV1. Demographic information of participants included in this study. ATB, active tuberculosis; LTBI, latent tuberculosis infection; HC, healthy control; BMI, body mass index; BCG, Bacillus Calmette-Guérin; Mtb, Mycobacterium tuberculosis; MDR, multi-drug-resistant; RR, rifampicin-resistant; FACS, fluorescence activated cell sorting; CyTOF, time-of-flight mass cytometry; ELISA, enzyme link…
No.	Group	Enrolment date	Nationality	Ethnicity	Sex	Age	BMI	Smoking status	BCG scar	Previous diagnosis of TB	T-SPOT.TB test	Pulmonary cavitation	Mtb culture	Drug-resistant TB	Xpert	Currently on TB treatment	Biological samples	Experimental analyses
2019141041	ATB	March, 2019	Han, China	Colored	Male	29	20.0187	Never	Present	No	Positive	No	Yes	No	Undone	No	Peripheral blood	RNA-seq
2019143279	ATB	March, 2019	Han, China	Colored	Male	51	21.5852	Yes	Present	No	Positive	No	Yes	No	Undone	No	Peripheral blood	FACS
2019141412	ATB	March, 2019	Han, China	Colored	Male	61	20.9641	Former	Present	No	Positive	No	Yes	No	Positive	No	Peripheral blood	FACS
2019143750	ATB	March, 2019	Han, China	Colored	Female	71	21.1015	Never	No	No	Positive	Yes	Yes	No	Undone	No	Peripheral blood	FACS
2019144075	ATB	March, 2019	Han, China	Colored	Female	48	23.3391	Never	Unknown	Yes	Positive	No	Yes	No	Undone	No	Peripheral blood	RNA-seq
2019144096	ATB	March, 2019	Han, China	Colored	Female	55	22.2962	Never	Present	Yes	Positive	No	Yes	No	Undone	No	Peripheral blood	RNA-seq
2019144098	ATB	March, 2019	Han, China	Colored	Male	50	22.9715	Yes	Unknown	Yes	Positive	Yes	Yes	No	Undone	No	Peripheral blood	FACS
2019144104	ATB	March, 2019	Han, China	Colored	Male	18	21.6064	Never	Present	No	Positive	No	Yes	No	Undone	No	Peripheral blood	RNA-seq
2019144116	ATB	March, 2019	Han, China	Colored	Male	33	20.6475	Former	Present	Unknown	Positive	No	Yes	No	Undone	No	Peripheral blood	RNA-seq
2019135880	ATB	March, 2019	Han, China	Colored	Male	73	19.8929	Former	Present	No	Positive	Yes	Yes	No	Positive	No	Peripheral blood	FACS
2019144123	ATB	March, 2019	Han, China	Colored	Female	25	21.4442	Never	Present	No	Positive	No	Yes	No	Undone	No	Peripheral blood	CyTOF
2019144127	ATB	March, 2019	Han, China	Colored	Female	68	21.367	Never	Present	Yes	Positive	No	Yes	No	Undone	No	Peripheral blood	FACS
2019144128	ATB	March, 2019	Han, China	Colored	Male	17	24.34	Never	Present	No	Positive	No	Yes	No	Undone	No	Peripheral blood	CyTOF
2019144129	ATB	March, 2019	Han, China	Colored	Male	78	19.7182	Yes	Unknown	No	Positive	No	Yes	No	Undone	No	Peripheral blood	FACS
2019144135	ATB	March, 2019	Han, China	Colored	Male	18	19.4148	Yes	Unknown	No	Positive	Yes	Yes	No	Undone	No	Peripheral blood	FACS
2019144137	ATB	March, 2019	Han, China	Colored	Female	18	24.8082	Never	Unknown	No	Positive	No	Yes	No	Undone	No	Peripheral blood	CyTOF
2019144141	ATB	March, 2019	Han, China	Colored	Female	80	19.3127	Never	Present	Yes	Positive	No	Yes	No	Undone	No	Peripheral blood	FACS
2019144153	ATB	March, 2019	Han, China	Colored	Male	27	21.5277	Former	Present	Yes	Positive	No	Yes	No	Undone	No	Peripheral blood	CyTOF
2019144157	ATB	March, 2019	Han, China	Colored	Male	65	22.7652	Yes	Unknown	Yes	Positive	No	Yes	No	Undone	No	Peripheral blood	FACS
2019144192	ATB	March, 2019	Han, China	Colored	Female	66	21.3696	Never	Present	Yes	Positive	Yes	Yes	No	Undone	No	Peripheral blood	FACS
2019144196	ATB	March, 2019	Han, China	Colored	Male	39	21.2726	Yes	Present	No	Positive	No	Yes	No	Undone	No	Peripheral blood	FACS
2019144202	ATB	March, 2019	Han, China	Colored	Female	17	24.5831	Never	Present	No	Positive	No	Yes	MDR	Undone	No	Peripheral blood	FACS
2019144203	ATB	March, 2019	Han, China	Colored	Female	18	26.7342	Never	Present	No	Positive	Yes	Yes	MDR	Undone	No	Peripheral blood	FACS
2019144204	ATB	March, 2019	Han, China	Colored	Male	67	19.9751	Never	Unknown	No	Positive	No	Yes	No	Undone	No	Peripheral blood	FACS
2019144205	ATB	March, 2019	Han, China	Colored	Male	67	22.4435	Never	Present	No	Positive	No	Yes	No	Positive	No	Peripheral blood	FACS
2019144209	ATB	March, 2019	Han, China	Colored	Male	65	22.7823	Former	Present	No	Positive	No	Yes	No	Positive	No	Peripheral blood	FACS
2019144211	ATB	March, 2019	Han, China	Colored	Female	17	23.3242	Never	Present	No	Positive	No	Yes	RR	Undone	No	Peripheral blood	FACS
2019144217	ATB	March, 2019	Han, China	Colored	Female	51	22.2349	Never	Present	No	Positive	No	Yes	No	Positive	No	Peripheral blood	CyTOF
2019144189	ATB	March, 2019	Han, China	Colored	Male	63	22.7629	Former	Unknown	Yes	Positive	No	Yes	No	Negative	No	Peripheral blood	FACS
2019144256	ATB	April, 2019	Han, China	Colored	Male	37	23.5773	Never	Unknown	No	Positive	No	Yes	No	Undone	No	Peripheral blood	FACS, ELISA
2019144288	ATB	April, 2019	Han, China	Colored	Male	19	18.3865	Never	Present	No	Positive	No	Yes	No	Undone	No	Peripheral blood	FACS, ELISA
2019144294	ATB	April, 2019	Han, China	Colored	Male	43	25.1799	Yes	Unknown	No	Positive	No	Yes	No	Undone	No	Peripheral blood	FACS, ELISA
2019144412	ATB	April, 2019	Han, China	Colored	Male	62	25.1681	Never	Present	Unknown	Positive	No	Yes	No	Undone	No	Peripheral blood	FACS, ELISA
2019129667	ATB	April, 2019	Han, China	Colored	Male	27	19.8939	Yes	Present	Yes	Positive	No	Yes	No	Negative	No	Peripheral blood	FACS, ELISA
2019144565	ATB	April, 2019	Han, China	Colored	Male	37	21.0432	Never	Present	Yes	Positive	No	Yes	No	Undone	No	Peripheral blood	FACS, ELISA
2019144578	ATB	April, 2019	Han, China	Colored	Male	69	21.413	Former	Present	Yes	Positive	No	Yes	No	Undone	No	Peripheral blood	FACS, ELISA
2019144580	ATB	April, 2019	Han, China	Colored	Male	60	21.7616	Never	Present	No	Positive	Yes	Yes	No	Undone	No	Peripheral blood	FACS, ELISA
2019144589	ATB	April, 2019	Han, China	Colored	Female	48	22.3346	Never	Present	Yes	Positive	No	Yes	No	Undone	No	Peripheral blood	FACS, ELISA
2019144590	ATB	April, 2019	Han, China	Colored	Female	31	21.6889	Never	Present	Yes	Positive	No	Yes	No	Undone	No	Peripheral blood	FACS, ELISA
2019133531	ATB	April, 2019	Han, China	Colored	Male	35	22.4154	Yes	Unknown	Yes	Positive	No	Yes	RR	Positive	No	Peripheral blood	FACS, ELISA
2019144607	ATB	April, 2019	Han, China	Colored	Male	47	19.4983	Yes	Present	Yes	Positive	No	Yes	No	Undone	No	Peripheral blood	FACS, ELISA
2019144609	ATB	April, 2019	Han, China	Colored	Male	65	18.8061	Never	Unknown	Yes	Positive	No	Yes	No	Undone	No	Peripheral blood	FACS, ELISA
2019144611	ATB	April, 2019	Han, China	Colored	Male	30	21.5038	Never	Present	Unknown	Positive	No	Yes	No	Undone	No	Peripheral blood	FACS, ELISA
2019144614	ATB	April, 2019	Han, China	Colored	Male	79	22.5848	Never	Unknown	No	Positive	No	Yes	No	Positive	No	Peripheral blood	FACS, ELISA
2019144622	ATB	April, 2019	Han, China	Colored	Female	18	21.3889	Never	Present	No	Positive	No	Yes	No	Undone	No	Peripheral blood	FACS, ELISA
2019144627	ATB	April, 2019	Han, China	Colored	Male	37	23.4241	Never	Present	No	Positive	No	Yes	RR	Positive	No	Peripheral blood	FACS, ELISA
2019144628	ATB	April, 2019	Han, China	Colored	Male	42	21.9955	Yes	Present	No	Positive	Yes	Yes	No	Undone	No	Peripheral blood	FACS, ELISA
2019144627	ATB	April, 2019	Han, China	Colored	Male	37	23.2994	Never	Present	No	Positive	No	Yes	RR	Positive	No	Peripheral blood	FACS, ELISA
2019103176	ATB	April, 2019	Han, China	Colored	Male	40	24.471	Former	Unknown	Yes	Positive	No	Yes	MDR	Positive	No	Peripheral blood	FACS, ELISA
2019144635	ATB	April, 2019	Han, China	Colored	Male	61	19.8776	Yes	Present	Yes	Positive	No	Yes	MDR	Positive	No	Peripheral blood	FACS, ELISA
2019144636	ATB	April, 2019	Han, China	Colored	Male	45	26.3434	Never	Present	No	Positive	Yes	Yes	No	Undone	No	Peripheral blood	FACS, ELISA
2019144641	ATB	April, 2019	Han, China	Colored	Female	56	20.556	Never	Unknown	Unknown	Positive	No	Yes	No	Undone	No	Peripheral blood	FACS, ELISA
2019144643	ATB	April, 2019	Han, China	Colored	Female	32	22.4031	Never	Present	Yes	Positive	No	Yes	MDR	Undone	No	Peripheral blood	FACS, ELISA
2019144649	ATB	April, 2019	Han, China	Colored	Female	60	20.9468	Never	Present	Unknown	Positive	Yes	Yes	No	Undone	No	Peripheral blood	FACS, ELISA
2019144653	ATB	April, 2019	Han, China	Colored	Male	54	22.2993	Never	Present	No	Positive	No	Yes	No	Undone	No	Peripheral blood	FACS, ELISA
2019144659	ATB	April, 2019	Han, China	Colored	Male	61	23.1267	Never	Unknown	Unknown	Positive	No	Yes	No	Negative	No	Peripheral blood	FACS, ELISA
2019144662	ATB	April, 2019	Han, China	Colored	Female	48	21.7144	Never	Present	Unknown	Positive	Yes	Yes	No	Undone	No	Peripheral blood	FACS, ELISA
2019125978	ATB	April, 2019	Han, China	Colored	Male	32	23.4717	Never	Present	Yes	Positive	No	Yes	MDR	Undone	No	Peripheral blood	FACS, ELISA
2019144668	ATB	April, 2019	Han, China	Colored	Female	38	20.4366	Never	Present	No	Positive	No	Yes	No	Negative	No	Peripheral blood	FACS, ELISA
2019144673	ATB	April, 2019	Han, China	Colored	Male	78	24.0718	Never	No	Yes	Positive	No	Yes	No	Undone	No	Peripheral blood	FACS
2019144678	ATB	April, 2019	Han, China	Colored	Male	56	20.9786	Yes	Present	No	Positive	No	Yes	No	Undone	No	Peripheral blood	FACS
2019144684	ATB	April, 2019	Han, China	Colored	Male	25	20.5349	Yes	Present	No	Positive	No	Yes	No	Undone	No	Peripheral blood	FACS
2019144685	ATB	April, 2019	Han, China	Colored	Male	39	20.9609	Never	Unknown	No	Positive	Yes	Yes	No	Positive	No	Peripheral blood	FACS
2019144688	ATB	April, 2019	Han, China	Colored	Male	31	19.6836	Never	Present	Yes	Positive	No	Yes	No	Undone	No	Peripheral blood	FACS
2019144148	ATB	April, 2019	Han, China	Colored	Male	30	21.9293	Former	Present	Yes	Positive	No	Yes	No	Positive	No	Peripheral blood	FACS
2019144877	ATB	April, 2019	Han, China	Colored	Female	56	24.8821	Never	Unknown	No	Positive	Yes	Yes	No	Undone	No	Peripheral blood	FACS
2019144585	ATB	May, 2019	Han, China	Colored	Female	18	24.1836	Never	Unknown	No	Positive	Yes	Yes	No	Positive	No	Peripheral blood	FACS
2019144660	ATB	May, 2019	Han, China	Colored	Female	65	25.716	Never	Present	Yes	Positive	No	Yes	No	Undone	No	Peripheral blood	FACS
2019144126	ATB	May, 2019	Han, China	Colored	Female	31	20.3122	Never	Present	Yes	Positive	No	Yes	MDR	Positive	No	Peripheral blood	FACS
2019144650	ATB	May, 2019	Han, China	Colored	Male	84	22.2476	Never	Unknown	No	Positive	No	Yes	No	Undone	No	Peripheral blood	FACS
2019144655	ATB	May, 2019	Han, China	Colored	Male	43	20.5548	Never	Present	Yes	Positive	No	Yes	No	Negative	No	Peripheral blood	FACS
2019144183	ATB	May, 2019	Han, China	Colored	Female	34	21.9936	Never	Present	No	Positive	No	Yes	RR	Positive	No	Peripheral blood	FACS
2019143767	ATB	May, 2019	Han, China	Colored	Male	78	21.6711	Yes	Present	No	Positive	No	Yes	No	Negative	No	Peripheral blood	FACS
2019146053	ATB	May, 2019	Han, China	Colored	Female	22	21.2558	Never	Present	No	Positive	No	Yes	No	Negative	No	Peripheral blood	FACS
2019144207	ATB	July, 2019	Han, China	Colored	Male	34	26.8212	Never	Present	No	Positive	No	Yes	No	Undone	No	Peripheral blood	FACS
2019146903	ATB	July, 2019	Han, China	Colored	Female	65	19.9165	Never	Unknown	No	Positive	Yes	Yes	No	Undone	No	Peripheral blood	FACS
2019146906	ATB	July, 2019	Han, China	Colored	Female	47	22.5659	Never	Unknown	Unknown	Positive	No	Yes	No	Undone	No	Peripheral blood	FACS
2019146910	ATB	July, 2019	Han, China	Colored	Female	19	21.8083	Never	Present	Yes	Positive	No	Yes	No	Undone	No	Peripheral blood	FACS
2019146917	ATB	July, 2019	Han, China	Colored	Male	83	18.5676	Yes	Unknown	Yes	Positive	No	Yes	No	Undone	No	Peripheral blood	FACS
2019144613	ATB	July, 2019	Han, China	Colored	Female	70	21.4031	Never	Unknown	Yes	Positive	No	Yes	No	Undone	No	Peripheral blood	FACS
2019146921	ATB	July, 2019	Han, China	Colored	Male	59	30.3276	Former	Present	Unknown	Positive	No	Yes	No	Undone	No	Peripheral blood	In vitro infection
2019146922	ATB	July, 2019	Han, China	Colored	Female	59	21.8188	Never	Unknown	Unknown	Positive	Yes	Yes	No	Undone	No	Peripheral blood	In vitro infection
2019146924	ATB	July, 2019	Han, China	Colored	Female	67	22.5708	Never	Unknown	Yes	Positive	No	Yes	No	Undone	No	Peripheral blood	In vitro infection
2019146925	ATB	July, 2019	Han, China	Colored	Female	51	26.4821	Never	Present	No	Positive	No	Yes	MDR	Undone	No	Peripheral blood	In vitro infection
2019146929	ATB	July, 2019	Han, China	Colored	Male	60	21.4547	Yes	Present	No	Positive	No	Yes	No	Undone	No	Peripheral blood	In vitro infection
2019146936	ATB	July, 2019	Han, China	Colored	Male	50	17.5402	Yes	Unknown	No	Positive	No	Yes	No	Negative	No	Peripheral blood	In vitro infection
2019146937	ATB	July, 2019	Han, China	Colored	Male	77	21.9954	Former	Present	No	Positive	No	Yes	No	Positive	No	Peripheral blood	In vitro infection
2019146938	ATB	July, 2019	Han, China	Colored	Female	65	27.43	Never	Present	No	Positive	No	Yes	No	Negative	No	Peripheral blood	In vitro infection
2019146940	ATB	July, 2019	Han, China	Colored	Male	36	21.3549	Never	Unknown	No	Positive	No	Yes	No	Undone	No	Peripheral blood	In vitro infection
2019146941	ATB	July, 2019	Han, China	Colored	Female	35	23.5026	Never	Present	No	Positive	No	Yes	No	Positive	No	Peripheral blood	In vitro infection
2019146943	ATB	July, 2019	Han, China	Colored	Male	55	19.9525	Yes	Present	No	Positive	Yes	Yes	No	Undone	No	Peripheral blood	In vitro infection
2019146954	ATB	August, 2019	Han, China	Colored	Female	46	16.8195	Never	Unknown	Yes	Positive	No	Yes	No	Undone	No	Peripheral blood	In vitro infection
2019146962	ATB	August, 2019	Han, China	Colored	Male	21	20.0679	Never	Present	No	Positive	Yes	Yes	MDR	Positive	No	Peripheral blood	In vitro infection
2019135404	ATB	August, 2019	Han, China	Colored	Female	31	21.9965	Yes	Unknown	Yes	Positive	No	Yes	No	Positive	No	Peripheral blood	In vitro infection
2019147040	ATB	August, 2019	Han, China	Colored	Male	53	31.0199	Former	Present	No	Positive	No	Yes	No	Positive	No	Peripheral blood	In vitro infection
2019147047	ATB	August, 2019	Han, China	Colored	Male	25	25.1153	Never	Present	Yes	Positive	Yes	Yes	MDR	Undone	No	Peripheral blood	In vitro infection
2019147048	ATB	August, 2019	Han, China	Colored	Female	34	26.0854	Never	Unknown	No	Positive	Yes	Yes	No	Undone	No	Peripheral blood	In vitro infection
2019147050	ATB	August, 2019	Han, China	Colored	Male	28	19.5224	Never	Present	No	Positive	No	Yes	No	Undone	No	Peripheral blood	In vitro infection
2019147053	ATB	August, 2019	Han, China	Colored	Female	49	20.5751	Never	Unknown	Yes	Positive	No	Yes	No	Positive	No	Peripheral blood	In vitro infection
2019147055	ATB	August, 2019	Han, China	Colored	Male	17	26.2631	Never	Present	No	Positive	No	Yes	No	Positive	No	Peripheral blood	In vitro infection
2019144583	ATB	August, 2019	Han, China	Colored	Female	30	23.4259	Never	Present	No	Positive	No	Yes	No	Positive	No	Peripheral blood	In vitro infection
2019146946	ATB	August, 2019	Han, China	Colored	Male	89	17.4439	Never	Unknown	No	Positive	No	Yes	No	Undone	No	Peripheral blood	In vitro infection
2019146932	ATB	August, 2019	Han, China	Colored	Male	67	26.7595	Former	Unknown	Yes	Positive	Yes	Yes	No	Positive	No	Peripheral blood	In vitro infection
2019140217	ATB	August, 2019	Han, China	Colored	Male	69	22.8063	Former	Present	Yes	Positive	No	Yes	No	Positive	No	Peripheral blood	In vitro infection
2020124930	ATB	January, 2020	Han, China	Colored	Male	62	24.1293	Yes	Present	Yes	Positive	No	Yes	No	Positive	No	Peripheral blood	In vitro infection
2020144272	ATB	January, 2020	Han, China	Colored	Male	45	22.1452	Yes	Present	No	Positive	No	Yes	No	Positive	No	Peripheral blood	In vitro infection
2020144603	ATB	January, 2020	Han, China	Colored	Male	66	20.407	Yes	Present	No	Positive	No	Yes	No	Undone	No	Peripheral blood	In vitro infection
2020114877	ATB	January, 2020	Han, China	Colored	Male	48	18.5083	Never	Present	Yes	Positive	No	Yes	No	Positive	No	Peripheral blood	In vitro infection
2020144657	ATB	April, 2020	Han, China	Colored	Male	78	18.3408	Former	Unknown	No	Positive	No	Yes	No	Positive	No	Peripheral blood	In vitro infection
2020102703	ATB	April, 2020	Han, China	Colored	Male	68	21.008	Never	Present	No	Positive	No	Yes	MDR	Undone	No	Peripheral blood	In vitro infection
2020145053	ATB	April, 2020	Han, China	Colored	Female	70	20.9962	Never	Unknown	No	Positive	No	Yes	No	Undone	No	Peripheral blood	In vitro infection
2020144142	ATB	April, 2020	Han, China	Colored	Male	60	24.1072	Yes	Unknown	Yes	Positive	No	Yes	MDR	Undone	No	Peripheral blood	In vitro infection
2020144283	ATB	April, 2020	Han, China	Colored	Female	54	17.5284	Never	Present	Yes	Positive	No	Yes	No	Positive	No	Peripheral blood	In vitro infection
2020153244	ATB	September, 2020	Han, China	Colored	Female	33	16.6466	Never	Present	No	Positive	No	Yes	No	Undone	No	Peripheral blood	Transplantation
2020144110	ATB	September, 2020	Han, China	Colored	Male	74	17.2899	Former	Unknown	Unknown	Positive	No	Yes	No	Undone	No	Peripheral blood	Transplantation
2020154075	ATB	September, 2020	Han, China	Colored	Male	43	21.3895	Former	Present	Yes	Positive	No	Yes	No	Undone	No	Peripheral blood	Transplantation
2020153122	ATB	September, 2020	Han, China	Colored	Female	35	19.7932	Never	Unknown	No	Positive	No	Yes	MDR	Positive	No	Peripheral blood	Transplantation
2020153223	ATB	September, 2020	Han, China	Colored	Female	28	21.3281	Never	Unknown	No	Positive	No	Yes	No	Undone	No	Peripheral blood	Transplantation
2021154959	ATB	January, 2021	Han, China	Colored	Male	68	18.5078	Yes	Unknown	No	Positive	No	Yes	No	Undone	No	Peripheral blood	In vitro infection
2021155022	ATB	January, 2021	Han, China	Colored	Male	31	18.9545	Former	Unknown	No	Positive	Yes	Yes	No	Positive	No	Peripheral blood	In vitro infection
2021154079	ATB	January, 2021	Han, China	Colored	Female	25	25.5937	Never	Unknown	No	Positive	No	Yes	No	Negative	No	Peripheral blood	In vitro infection
2021140491	ATB	January, 2021	Han, China	Colored	Male	26	19.7322	Never	Unknown	Yes	Positive	Yes	Yes	MDR	Positive	No	Peripheral blood	In vitro infection
2021146927	ATB	January, 2021	Han, China	Colored	Male	52	22.4525	Never	Present	No	Positive	No	Yes	No	Positive	No	Peripheral blood	In vitro infection
2021155814	ATB	January, 2021	Han, China	Colored	Female	66	19.794	Never	No	No	Positive	No	Yes	No	Positive	No	Peripheral blood	In vitro infection
2021155837	ATB	January, 2021	Han, China	Colored	Female	27	19.6181	Never	Unknown	No	Positive	No	Yes	No	Positive	No	Peripheral blood	In vitro infection
2021159602	ATB	July, 2021	Han, China	Colored	Female	62	21.1259	Never	Present	No	Positive	Yes	Yes	No	Undone	No	Peripheral blood	Transplantation
2021159662	ATB	July, 2021	Han, China	Colored	Female	55	19.7644	Never	Present	Yes	Positive	No	Yes	No	Undone	No	Peripheral blood	Transplantation
2021159678	ATB	July, 2021	Han, China	Colored	Male	63	23.3171	Former	Present	No	Positive	No	Yes	No	Undone	No	Peripheral blood	Transplantation
2021160021	ATB	July, 2021	Han, China	Colored	Male	53	19.3332	Never	Present	No	Positive	Yes	Yes	No	Undone	No	Peripheral blood	Transplantation
2021144194	ATB	July, 2021	Han, China	Colored	Male	79	24.6563	Never	Unknown	Yes	Positive	Yes	Yes	MDR	Positive	No	Peripheral blood	Transplantation
2021155584	ATB	July, 2021	Han, China	Colored	Male	67	21.7383	Yes	Unknown	No	Positive	No	Yes	No	Positive	No	Peripheral blood	Transplantation
2022164051	ATB	July, 2022	Han, China	Colored	Male	31	21.8866	Never	Present	Yes	Positive	No	Yes	No	Undone	No	Peripheral blood	In vitro infection
2022168804	ATB	July, 2022	Han, China	Colored	Male	71	21.0718	Yes	Present	No	Positive	No	Yes	RR	Positive	No	Peripheral blood	In vitro infection
2022168866	ATB	July, 2022	Han, China	Colored	Male	24	18.7974	Former	Present	No	Positive	Yes	Yes	No	Undone	No	Peripheral blood	In vitro infection
2022168913	ATB	July, 2022	Han, China	Colored	Female	30	19.3913	Never	Unknown	No	Positive	No	Yes	MDR	Positive	No	Peripheral blood	In vitro infection
2022168992	ATB	July, 2022	Han, China	Colored	Female	29	22.0837	Never	Present	Yes	Positive	Yes	Yes	No	Negative	No	Peripheral blood	In vitro infection
2022168998	ATB	July, 2022	Han, China	Colored	Female	34	23.0524	Never	Present	No	Positive	No	Yes	MDR	Positive	No	Peripheral blood	In vitro infection
2022169022	ATB	July, 2022	Han, China	Colored	Female	39	20.6149	Never	Present	Yes	Positive	Yes	Yes	No	Positive	No	Peripheral blood	In vitro infection
2022166394	ATB	July, 2022	Han, China	Colored	Male	29	26.1112	Never	Present	No	Positive	No	Yes	MDR	Negative	No	Peripheral blood	In vitro infection
2022163582	ATB	September, 2022	Han, China	Colored	Male	33	22.3297	Yes	Present	No	Positive	No	Yes	MDR	Positive	No	Lung tissue sections	H&E, IHC
2022122104	ATB	September, 2022	Han, China	Colored	Female	29	17.8889	Never	Present	Yes	Positive	No	Yes	No	Undone	No	Lung tissue sections	H&E, IHC
2022166124	ATB	September, 2022	Han, China	Colored	Female	77	19.5158	Never	Unknown	No	Positive	No	Yes	No	Positive	No	Lung tissue sections	H&E, IHC
2022170474	ATB	September, 2022	Han, China	Colored	Female	18	21.5435	Never	Present	No	Positive	Yes	Yes	No	Undone	No	Lung tissue sections	H&E, IHC
2022169121	ATB	September, 2022	Han, China	Colored	Female	34	24.3087	Never	Unknown	No	Positive	No	Yes	No	Positive	No	Lung tissue sections	H&E, IHC
2022170468	ATB	September, 2022	Han, China	Colored	Male	58	26.4688	Yes	Present	Yes	Positive	No	Yes	MDR	Undone	No	Lung tissue sections	H&E, IHC
2022167106	ATB	September, 2022	Han, China	Colored	Female	24	22.6634	Never	Unknown	No	Positive	No	Yes	No	Positive	No	Lung tissue sections	H&E, IHC
2022164408	ATB	September, 2022	Han, China	Colored	Female	32	19.3742	Never	Present	No	Positive	Yes	Yes	MDR	Positive	No	Lung tissue sections	H&E, IHC
2022167781	ATB	September, 2022	Han, China	Colored	Male	67	25.213	Former	Unknown	No	Positive	No	Yes	No	Undone	No	Lung tissue sections	H&E, IHC
2022170487	ATB	September, 2022	Han, China	Colored	Male	17	20.7612	Never	Present	Yes	Positive	No	Yes	MDR	Positive	No	Lung tissue sections	H&E, IHC
2023176703	ATB	May, 2023	Han, China	Colored	Female	67	22.14	Never	Unknown	No	Positive	No	Yes	No	Undone	No	Peripheral blood	FACS
2023176827	ATB	May, 2023	Han, China	Colored	Male	78	23.23	Yes	Present	No	Positive	No	Yes	No	Undone	No	Peripheral blood	FACS
2023176832	ATB	May, 2023	Han, China	Colored	Female	27	21.06	Never	Present	No	Positive	No	Yes	No	Positive	No	Peripheral blood	FACS
2023176738	ATB	May, 2023	Han, China	Colored	Male	62	19.43	Yes	Present	No	Positive	No	Yes	No	Positive	No	Peripheral blood	FACS
2023176606	ATB	May, 2023	Han, China	Colored	Female	16	20.34	Never	Present	No	Positive	Yes	Yes	No	Positive	No	Peripheral blood	FACS
2023177229	ATB	May, 2023	Han, China	Colored	Female	16	21.43	Never	Present	No	Positive	Yes	Yes	No	Positive	No	Peripheral blood	FACS
2023177314	ATB	May, 2023	Han, China	Colored	Male	43	22.76	Never	Present	No	Positive	Yes	Yes	No	Undone	No	Peripheral blood	FACS
2023176565	ATB	May, 2023	Han, China	Colored	Female	57	19.76	Never	Present	No	Positive	No	Yes	No	Undone	No	Peripheral blood	FACS
2023166943	ATB	May, 2023	Han, China	Colored	Male	17	23.44	Never	Present	No	Positive	No	Yes	MDR	Positive	No	Peripheral blood	FACS
2023176561	ATB	May, 2023	Han, China	Colored	Male	54	22.17	Former	Present	Yes	Positive	Yes	Yes	MDR	Positive	No	Peripheral blood	FACS
2023161724	ATB	May, 2023	Han, China	Colored	Female	60	19.39	Never	Present	Yes	Positive	No	Yes	No	Positive	No	Peripheral blood	FACS
2023175104	ATB	May, 2023	Han, China	Colored	Male	21	23.78	Never	Unknown	No	Positive	No	Yes	MDR	Undone	No	Peripheral blood	FACS
2023175973	ATB	May, 2023	Han, China	Colored	Male	26	22.43	Yes	Present	No	Positive	Yes	Yes	MDR	Positive	No	Peripheral blood	FACS
2023177676	ATB	May, 2023	Han, China	Colored	Female	59	19.99	Never	Present	No	Positive	No	Yes	No	Undone	No	Peripheral blood	FACS
2023176889	ATB	May, 2023	Han, China	Colored	Female	56	22.31	Yes	Present	No	Positive	No	Yes	MDR	Positive	No	Peripheral blood	FACS
2023176728	ATB	May, 2023	Han, China	Colored	Male	73	23.45	Yes	Present	Yes	Positive	No	Yes	No	Positive	No	Peripheral blood	FACS
2023177083	ATB	May, 2023	Han, China	Colored	Male	51	19.78	Yes	Present	No	Positive	No	Yes	No	Positive	No	Peripheral blood	FACS
2023176933	ATB	May, 2023	Han, China	Colored	Male	59	20.66	Never	Unknown	No	Positive	No	Yes	No	Undone	No	Peripheral blood	FACS
2023176868	ATB	May, 2023	Han, China	Colored	Male	60	21.78	Yes	Present	Yes	Positive	No	Yes	No	Undone	No	Peripheral blood	FACS
2023177184	ATB	May, 2023	Han, China	Colored	Male	34	23.65	Yes	Present	No	Positive	Yes	Yes	MDR	Positive	No	Peripheral blood	FACS
2023177202	ATB	May, 2023	Han, China	Colored	Male	59	21.67	Former	Present	Yes	Positive	No	Yes	No	Undone	No	Peripheral blood	FACS
2023177133	ATB	May, 2023	Han, China	Colored	Male	65	19.78	Never	Unknown	No	Positive	No	Yes	No	Undone	No	Peripheral blood	FACS
2023176995	ATB	May, 2023	Han, China	Colored	Male	53	24.24	Never	Present	No	Positive	Yes	Yes	No	Undone	No	Peripheral blood	FACS
2023177177	ATB	May, 2023	Han, China	Colored	Female	66	23.98	Never	Present	No	Positive	No	Yes	No	Undone	No	Peripheral blood	FACS
2023173402	ATB	August,2023	Han, China	Colored	Male	34	19.6	Yes	Yes	Yes	Positive	Yes	Yes	Yes	Postive	No	Peripheral blood	FACS
2023180708	ATB	August,2023	Han, China	Colored	Male	77	20.3	Yes	Yes	No	Postive	Yes	Yes	No	Postive	No	Peripheral blood	FACS
2023178963	ATB	August,2023	Han, China	Colored	Male	66	20.15	Yes	Yes	No	Positive	Yes	Yes	No	Postive	No	Peripheral blood	FACS
2023180709	ATB	August,2023	Han, China	Colored	Male	49	19.89	Never	Yes	Yes	Postive	No	Yes	No	Undone	No	Peripheral blood	FACS
2023173641	ATB	August,2023	Han, China	Colored	Male	36	19.58	Never	Yes	Yes	Positive	No	Yes	No	Undone	No	Peripheral blood	FACS, Confocal analysis
2023176202	ATB	August,2023	Han, China	Colored	Male	51	20.12	Yes	Yes	Yes	Positive	No	Yes	Yes	Postive	No	Peripheral blood	FACS, Confocal analysis
2023176462	ATB	August,2023	Han, China	Colored	Male	59	19	Never	Yes	Yes	Positive	Yes	Yes	Yes	Postive	No	Peripheral blood	FACS, Confocal analysis
2023173697	ATB	August,2023	Han, China	Colored	Male	49	20.5	Never	Yes	Yes	Positive	Yes	Yes	Yes	Postive	No	Peripheral blood	FACS, Confocal analysis
2023180537	ATB	August,2023	Han, China	Colored	Female	71	16.6	Never	Yes	Yes	Postive	No	Yes	No	Undone	No	Peripheral blood	FACS, Confocal analysis
2024128395	ATB	April, 2024	Han, China	Colored	Male	37	17.8	Never	Unknown	Yes	Postive	Yes	Yes	Yes	Undone	No	Peripheral blood	In vitro infection
2024184599	ATB	April, 2024	Han, China	Colored	Male	47	20.14	Yes	Unknown	Yes	Postive	No	Yes	No	Postive	No	Peripheral blood	In vitro infection
2024187778	ATB	April, 2024	Han, China	Colored	Male	28	21.34	Yes	Yes	Yes	Postive	No	Yes	No	Postive	No	Peripheral blood	In vitro infection
2024188149	ATB	April, 2024	Han, China	Colored	Male	64	22.42	Yes	Yes	Yes	Postive	No	Yes	Yes	Negative	No	Peripheral blood	In vitro infection
2024188180	ATB	April, 2024	Han, China	Colored	Male	66	17.8	Never	Unknown	Yes	Postive	No	Yes	No	Negative	No	Peripheral blood	In vitro infection
2024188446	ATB	April, 2024	Han, China	Colored	Female	34	20.78	Never	Unknown	No	Postive	No	Yes	No	Postive	No	Peripheral blood	In vitro infection
2024188979	ATB	April, 2024	Han, China	Colored	Male	25	16.78	Never	Yes	No	Postive	No	Yes	No	Undone	No	Peripheral blood	In vitro infection
2024189016	ATB	April, 2024	Han, China	Colored	Female	76	20.56	Never	Unknown	No	Postive	No	Yes	No	Postive	No	Peripheral blood	In vitro infection
2024189286	ATB	April, 2024	Han, China	Colored	Male	80	20.42	Former	Yes	Yes	Postive	Yes	Yes	Yes	Postive	No	Peripheral blood	In vitro infection
2024176711	ATB	May, 2024	Han, China	Colored	Male	48	21.34	Yes	Yes	Yes	Postive	Yes	Yes	MDR	Postive	No	Peripheral blood	In vitro infection
2024185107	ATB	May, 2024	Han, China	Colored	Female	21	22.34	Yes	Unknown	No	Postive	Yes	Yes	MDR	Postive	No	Peripheral blood	In vitro infection
2024183301	ATB	May, 2024	Han, China	Colored	Female	69	20.56	Former	Yes	Yes	Postive	No	Yes	No	Postive	No	Peripheral blood	In vitro infection
2024189908	ATB	May, 2025	Han, China	Colored	Male	33	21.7	Yes	Yes	No	Postive	Yes	Yes	MDR	Postive	No	Peripheral blood	In vitro infection
2024189569	ATB	May, 2026	Han, China	Colored	Male	44	20.34	Former	Unknown	Yes	Postive	Yes	Yes	Yes	Postive	No	Peripheral blood	In vitro infection
2024189747	ATB	May, 2027	Han, China	Colored	Male	77	19.56	Never	Yes	No	Postive	No	Yes	No	Postive	No	Peripheral blood	In vitro infection
2019102001	LTBI	March, 2019	Han, China	Colored	Male	20	23.4578	Never	Present	No	Positive	No	No	No	Undone	No	Peripheral blood	RNA-seq
2019102002	LTBI	March, 2019	Han, China	Colored	Female	41	28.3089	Former	Present	No	Positive	No	No	No	Undone	No	Peripheral blood	RNA-seq
2019102003	LTBI	March, 2019	Han, China	Colored	Male	41	19.1558	Never	Unknown	No	Positive	No	No	No	Undone	No	Peripheral blood	FACS
2019102004	LTBI	March, 2019	Han, China	Colored	Male	31	22.996	Never	Present	No	Positive	No	No	No	Undone	No	Peripheral blood	RNA-seq
2019102005	LTBI	March, 2019	Han, China	Colored	Male	21	23.1941	Never	Unknown	No	Positive	No	No	No	Undone	No	Peripheral blood	CyTOF
2019102006	LTBI	March, 2019	Han, China	Colored	Male	29	24.429	Former	Present	No	Positive	No	No	No	Undone	No	Peripheral blood	CyTOF
2019102007	LTBI	March, 2019	Han, China	Colored	Female	31	22.774	Yes	Present	No	Positive	No	No	No	Undone	No	Peripheral blood	FACS
2019102008	LTBI	March, 2019	Han, China	Colored	Female	27	25.3567	Never	Present	No	Positive	No	No	No	Undone	No	Peripheral blood	CyTOF
2019102009	LTBI	March, 2019	Han, China	Colored	Female	29	23.7914	Never	Present	No	Positive	No	No	No	Undone	No	Peripheral blood	RNA-seq
2019102010	LTBI	March, 2019	Han, China	Colored	Female	29	22.3747	Never	Present	No	Positive	No	No	No	Undone	No	Peripheral blood	CyTOF
2019102011	LTBI	March, 2019	Han, China	Colored	Female	66	21.6512	Former	Present	No	Positive	No	No	No	Undone	No	Peripheral blood	FACS
2019102012	LTBI	March, 2019	Han, China	Colored	Female	29	23.7137	Never	Present	No	Positive	No	No	No	Undone	No	Peripheral blood	CyTOF
2019102013	LTBI	March, 2019	Han, China	Colored	Female	46	24.2186	Yes	Unknown	No	Positive	No	No	No	Undone	No	Peripheral blood	FACS
2019102014	LTBI	March, 2019	Han, China	Colored	Male	26	20.3049	Never	Unknown	No	Positive	No	No	No	Undone	No	Peripheral blood	FACS
2019102015	LTBI	March, 2019	Han, China	Colored	Male	25	21.7989	Never	Present	No	Positive	No	No	No	Undone	No	Peripheral blood	FACS
2019102016	LTBI	March, 2019	Han, China	Colored	Male	54	22.5577	Never	Unknown	No	Positive	No	No	No	Undone	No	Peripheral blood	RNA-seq
2019102017	LTBI	March, 2019	Han, China	Colored	Female	23	27.9478	Never	Present	No	Positive	No	No	No	Undone	No	Peripheral blood	FACS
2019102018	LTBI	March, 2019	Han, China	Colored	Male	36	16.2425	Former	Present	No	Positive	No	No	No	Undone	No	Peripheral blood	FACS
2019102019	LTBI	March, 2019	Han, China	Colored	Male	43	22.3467	Never	Unknown	No	Positive	No	No	No	Undone	No	Peripheral blood	FACS
2019102020	LTBI	March, 2019	Han, China	Colored	Female	21	26.0547	Never	Unknown	No	Positive	No	No	No	Undone	No	Peripheral blood	FACS
2019102021	LTBI	April, 2019	Han, China	Colored	Male	49	23.8158	Former	Unknown	No	Positive	No	No	No	Undone	No	Peripheral blood	FACS, ELISA
2019102022	LTBI	April, 2019	Han, China	Colored	Male	23	22.3303	Never	Present	No	Positive	No	No	No	Undone	No	Peripheral blood	FACS, ELISA
2019102023	LTBI	April, 2019	Han, China	Colored	Female	48	20.6811	Never	Present	No	Positive	No	No	No	Undone	No	Peripheral blood	FACS, ELISA
2019102024	LTBI	April, 2019	Han, China	Colored	Male	30	27.4171	Never	Unknown	No	Positive	No	No	No	Undone	No	Peripheral blood	FACS, ELISA
2019102025	LTBI	April, 2019	Han, China	Colored	Male	46	16.4992	Never	Present	No	Positive	No	No	No	Undone	No	Peripheral blood	FACS, ELISA
2019102026	LTBI	April, 2019	Han, China	Colored	Female	21	17.0614	Former	Present	No	Positive	No	No	No	Undone	No	Peripheral blood	FACS, ELISA
2019102027	LTBI	April, 2019	Han, China	Colored	Male	41	19.9439	Never	Present	No	Positive	No	No	No	Undone	No	Peripheral blood	FACS, ELISA
2019102028	LTBI	April, 2019	Han, China	Colored	Female	46	27.2899	Never	Unknown	No	Positive	No	No	No	Undone	No	Peripheral blood	FACS, ELISA
2019102029	LTBI	April, 2019	Han, China	Colored	Female	46	21.5815	Never	Present	No	Positive	No	No	No	Undone	No	Peripheral blood	FACS, ELISA
2019102030	LTBI	April, 2019	Han, China	Colored	Female	26	22.7918	Former	Present	No	Positive	No	No	No	Undone	No	Peripheral blood	FACS, ELISA
2019102031	LTBI	April, 2019	Han, China	Colored	Male	22	20.858	Never	Present	No	Positive	No	No	No	Undone	No	Peripheral blood	FACS, ELISA
2019102032	LTBI	April, 2019	Han, China	Colored	Male	71	22.3346	Never	Unknown	No	Positive	No	No	No	Undone	No	Peripheral blood	FACS, ELISA
2019102033	LTBI	April, 2019	Han, China	Colored	Female	46	23.6581	Never	Present	No	Positive	No	No	No	Undone	No	Peripheral blood	FACS, ELISA
2019102034	LTBI	April, 2019	Han, China	Colored	Male	36	22.5342	Never	Present	No	Positive	No	No	No	Undone	No	Peripheral blood	FACS, ELISA
2019102035	LTBI	April, 2019	Han, China	Colored	Male	44	23.6417	Never	Present	No	Positive	No	No	No	Undone	No	Peripheral blood	FACS, ELISA
2019102036	LTBI	April, 2019	Han, China	Colored	Female	48	21.033	Yes	Present	No	Positive	No	No	No	Undone	No	Peripheral blood	FACS, ELISA
2019102037	LTBI	April, 2019	Han, China	Colored	Female	40	18.2676	Never	Present	No	Positive	No	No	No	Undone	No	Peripheral blood	FACS, ELISA
2019102038	LTBI	April, 2019	Han, China	Colored	Female	52	23.9959	Never	Unknown	No	Positive	No	No	No	Undone	No	Peripheral blood	FACS, ELISA
2019102039	LTBI	April, 2019	Han, China	Colored	Male	39	19.7599	Never	Present	No	Positive	No	No	No	Undone	No	Peripheral blood	FACS, ELISA
2019102040	LTBI	April, 2019	Han, China	Colored	Male	70	23.3133	Never	Present	No	Positive	No	No	No	Undone	No	Peripheral blood	FACS, ELISA
2019102041	LTBI	April, 2019	Han, China	Colored	Female	55	19.1727	Yes	Present	No	Positive	No	No	No	Undone	No	Peripheral blood	FACS, ELISA
2019102042	LTBI	April, 2019	Han, China	Colored	Male	21	21.937	Never	Present	No	Positive	No	No	No	Undone	No	Peripheral blood	FACS, ELISA
2019102043	LTBI	April, 2019	Han, China	Colored	Female	38	24.646	Never	Present	No	Positive	No	No	No	Undone	No	Peripheral blood	FACS, ELISA
2019102044	LTBI	April, 2019	Han, China	Colored	Female	51	20.6189	Never	Present	No	Positive	No	No	No	Undone	No	Peripheral blood	FACS, ELISA
2019102045	LTBI	April, 2019	Han, China	Colored	Male	52	22.3585	Never	Present	No	Positive	No	No	No	Undone	No	Peripheral blood	FACS, ELISA
2019102046	LTBI	April, 2019	Han, China	Colored	Male	40	24.7169	Yes	Present	No	Positive	No	No	No	Undone	No	Peripheral blood	FACS, ELISA
2019102047	LTBI	April, 2019	Han, China	Colored	Male	34	23.2568	Never	Present	No	Positive	No	No	No	Undone	No	Peripheral blood	FACS, ELISA
2019102048	LTBI	April, 2019	Han, China	Colored	Female	55	20.5405	Never	Unknown	No	Positive	No	No	No	Undone	No	Peripheral blood	FACS, ELISA
2019102049	LTBI	April, 2019	Han, China	Colored	Male	44	21.2434	Never	Present	No	Positive	No	No	No	Undone	No	Peripheral blood	FACS, ELISA
2019102050	LTBI	April, 2019	Han, China	Colored	Male	46	21.9871	Never	Present	No	Positive	No	No	No	Undone	No	Peripheral blood	FACS, ELISA
2019102051	LTBI	May, 2019	Han, China	Colored	Female	54	20.3668	Former	Unknown	No	Positive	No	No	No	Undone	No	Peripheral blood	In vitro infection
2019102052	LTBI	May, 2019	Han, China	Colored	Female	41	22.642	Never	Unknown	No	Positive	No	No	No	Undone	No	Peripheral blood	In vitro infection
2019102053	LTBI	May, 2019	Han, China	Colored	Female	72	22.9097	Never	Present	No	Positive	No	No	No	Undone	No	Peripheral blood	In vitro infection
2019102054	LTBI	May, 2019	Han, China	Colored	Female	30	19.4229	Never	Present	No	Positive	No	No	No	Undone	No	Peripheral blood	In vitro infection
2019102055	LTBI	July, 2019	Han, China	Colored	Male	55	21.9578	Yes	Unknown	No	Positive	No	No	No	Undone	No	Peripheral blood	In vitro infection
2019102056	LTBI	July, 2019	Han, China	Colored	Female	47	23.3208	Never	Present	No	Positive	No	No	No	Undone	No	Peripheral blood	In vitro infection
2019102057	LTBI	July, 2019	Han, China	Colored	Male	44	22.5804	Former	Present	No	Positive	No	No	No	Undone	No	Peripheral blood	In vitro infection
2019102058	LTBI	July, 2019	Han, China	Colored	Female	37	20.2023	Never	Unknown	No	Positive	No	No	No	Undone	No	Peripheral blood	In vitro infection
2019102059	LTBI	July, 2019	Han, China	Colored	Female	37	20.8849	Never	Present	No	Positive	No	No	No	Undone	No	Peripheral blood	In vitro infection
2019102060	LTBI	July, 2019	Han, China	Colored	Female	34	23.7272	Never	Present	No	Positive	No	No	No	Undone	No	Peripheral blood	In vitro infection
2019102061	LTBI	July, 2019	Han, China	Colored	Female	50	26.7112	Never	Present	No	Positive	No	No	No	Undone	No	Peripheral blood	In vitro infection
2019102062	LTBI	July, 2019	Han, China	Colored	Male	48	21.9592	Yes	Present	No	Positive	No	No	No	Undone	No	Peripheral blood	In vitro infection
2019102063	LTBI	July, 2019	Han, China	Colored	Female	53	22.0853	Never	Present	No	Positive	No	No	No	Undone	No	Peripheral blood	In vitro infection
2019102064	LTBI	August, 2019	Han, China	Colored	Female	30	19.662	Never	Present	No	Positive	No	No	No	Undone	No	Peripheral blood	In vitro infection
2019102065	LTBI	August, 2019	Han, China	Colored	Male	47	23.3196	Yes	Unknown	No	Positive	No	No	No	Undone	No	Peripheral blood	In vitro infection
2019102066	LTBI	August, 2019	Han, China	Colored	Female	34	23.6029	Never	Present	No	Positive	No	No	No	Undone	No	Peripheral blood	In vitro infection
2019102067	LTBI	August, 2019	Han, China	Colored	Male	48	19.5621	Never	Present	No	Positive	No	No	No	Undone	No	Peripheral blood	In vitro infection
2019102068	LTBI	August, 2019	Han, China	Colored	Male	52	22.702	Never	No	No	Positive	No	No	No	Undone	No	Peripheral blood	In vitro infection
2019102069	LTBI	August, 2019	Han, China	Colored	Male	48	23.9431	Never	Present	No	Positive	No	No	No	Undone	No	Peripheral blood	In vitro infection
2019102070	LTBI	August, 2019	Han, China	Colored	Male	55	20.4371	Former	No	No	Positive	No	No	No	Undone	No	Peripheral blood	In vitro infection
2019102071	LTBI	August, 2019	Han, China	Colored	Male	59	19.915	Never	Unknown	No	Positive	No	No	No	Undone	No	Peripheral blood	In vitro infection
2019102072	LTBI	August, 2019	Han, China	Colored	Male	36	20.2883	Former	Present	No	Positive	No	No	No	Undone	No	Peripheral blood	In vitro infection
2019102073	LTBI	August, 2019	Han, China	Colored	Male	52	20.7385	Former	Present	No	Positive	No	No	No	Undone	No	Peripheral blood	In vitro infection
2019102074	LTBI	August, 2019	Han, China	Colored	Male	26	19.6311	Never	Present	No	Positive	No	No	No	Undone	No	Peripheral blood	In vitro infection
2019102075	LTBI	August, 2019	Han, China	Colored	Male	56	21.311	Yes	Present	No	Positive	No	No	No	Undone	No	Peripheral blood	In vitro infection
2019102076	LTBI	August, 2019	Han, China	Colored	Male	59	23.1511	Never	Present	No	Positive	No	No	No	Undone	No	Peripheral blood	In vitro infection
2019102077	LTBI	August, 2019	Han, China	Colored	Male	43	18.985	Yes	Present	No	Positive	No	No	No	Undone	No	Peripheral blood	In vitro infection
2019102078	LTBI	August, 2019	Han, China	Colored	Male	59	20.7949	Never	Present	No	Positive	No	No	No	Undone	No	Peripheral blood	In vitro infection
2019102079	LTBI	August, 2019	Han, China	Colored	Male	59	19.9474	Never	Unknown	No	Positive	No	No	No	Undone	No	Peripheral blood	In vitro infection
2020102080	LTBI	April, 2020	Han, China	Colored	Male	57	20.5138	Never	Present	No	Positive	No	No	No	Undone	No	Peripheral blood	In vitro infection
2020102081	LTBI	April, 2020	Han, China	Colored	Male	34	20.3122	Yes	Present	No	Positive	No	No	No	Undone	No	Peripheral blood	In vitro infection
2020102082	LTBI	April, 2020	Han, China	Colored	Male	49	21.8205	Yes	Present	No	Positive	No	No	No	Undone	No	Peripheral blood	In vitro infection
2020102083	LTBI	April, 2020	Han, China	Colored	Male	48	23.9294	Never	Unknown	No	Positive	No	No	No	Undone	No	Peripheral blood	In vitro infection
2020102084	LTBI	April, 2020	Han, China	Colored	Male	43	20.4575	Never	Present	No	Positive	No	No	No	Undone	No	Peripheral blood	In vitro infection
2020102085	LTBI	September, 2020	Han, China	Colored	Male	50	29.8093	Former	Unknown	No	Positive	No	No	No	Undone	No	Peripheral blood	Transplantation
2020102086	LTBI	September, 2020	Han, China	Colored	Female	48	24.8125	Never	Present	No	Positive	No	No	No	Undone	No	Peripheral blood	Transplantation
2020102087	LTBI	September, 2020	Han, China	Colored	Female	43	19.8812	Former	Present	No	Positive	No	No	No	Undone	No	Peripheral blood	Transplantation
2020102088	LTBI	September, 2020	Han, China	Colored	Male	53	20.5108	Never	Present	No	Positive	No	No	No	Undone	No	Peripheral blood	Transplantation
2020102089	LTBI	September, 2020	Han, China	Colored	Female	39	24.1134	Never	Present	No	Positive	No	No	No	Undone	No	Peripheral blood	Transplantation
2021102090	LTBI	January, 2021	Han, China	Colored	Female	35	20.2133	Never	Present	No	Positive	No	No	No	Undone	No	Peripheral blood	In vitro infection
2021102091	LTBI	January, 2021	Han, China	Colored	Female	34	23.2616	Former	Present	No	Positive	No	No	No	Undone	No	Peripheral blood	In vitro infection
2021102092	LTBI	January, 2021	Han, China	Colored	Male	55	22.946	Former	Unknown	No	Positive	No	No	No	Undone	No	Peripheral blood	In vitro infection
2021102093	LTBI	January, 2021	Han, China	Colored	Male	44	22.3326	Yes	Unknown	No	Positive	No	No	No	Undone	No	Peripheral blood	In vitro infection
2021102094	LTBI	January, 2021	Han, China	Colored	Male	52	24.7279	Never	Unknown	No	Positive	No	No	No	Undone	No	Peripheral blood	In vitro infection
2021102095	LTBI	January, 2021	Han, China	Colored	Female	39	17.5028	Never	Present	No	Positive	No	No	No	Undone	No	Peripheral blood	In vitro infection
2021102096	LTBI	January, 2021	Han, China	Colored	Female	29	22.1866	Yes	Present	No	Positive	No	No	No	Undone	No	Peripheral blood	In vitro infection
2021102097	LTBI	January, 2021	Han, China	Colored	Male	60	21.8292	Never	Present	No	Positive	No	No	No	Undone	No	Peripheral blood	In vitro infection
2021102098	LTBI	January, 2021	Han, China	Colored	Male	62	26.092	Never	Unknown	No	Positive	No	No	No	Undone	No	Peripheral blood	In vitro infection
2021102099	LTBI	January, 2021	Han, China	Colored	Male	49	21.0365	Former	Present	No	Positive	No	No	No	Undone	No	Peripheral blood	In vitro infection
2021102100	LTBI	January, 2021	Han, China	Colored	Male	41	23.5409	Never	Present	No	Positive	No	No	No	Undone	No	Peripheral blood	In vitro infection
2021102101	LTBI	January, 2021	Han, China	Colored	Female	66	22.2885	Never	Unknown	No	Positive	No	No	No	Undone	No	Peripheral blood	In vitro infection
2022102102	LTBI	July, 2022	Han, China	Colored	Female	51	22.8459	Never	Present	No	Positive	No	No	No	Undone	No	Peripheral blood	In vitro infection
2022102103	LTBI	July, 2022	Han, China	Colored	Female	47	25.0039	Never	Present	No	Positive	No	No	No	Undone	No	Peripheral blood	In vitro infection
2022102104	LTBI	July, 2022	Han, China	Colored	Female	58	23.0563	Never	Unknown	No	Positive	No	No	No	Undone	No	Peripheral blood	In vitro infection
2022102105	LTBI	July, 2022	Han, China	Colored	Male	52	19.9946	Never	Unknown	No	Positive	No	No	No	Undone	No	Peripheral blood	In vitro infection
2022102106	LTBI	July, 2022	Han, China	Colored	Male	64	21.9322	Never	Present	No	Positive	No	No	No	Undone	No	Peripheral blood	In vitro infection
2022102107	LTBI	July, 2022	Han, China	Colored	Male	48	21.5652	Never	Present	No	Positive	No	No	No	Undone	No	Peripheral blood	In vitro infection
2022102108	LTBI	July, 2022	Han, China	Colored	Male	45	22.9909	Yes	Present	No	Positive	No	No	No	Undone	No	Peripheral blood	In vitro infection
2023102109	LTBI	May, 2023	Han, China	Colored	Female	30	21.45	Never	Present	No	Positive	No	No	No	Undone	No	Peripheral blood	FACS
2023102110	LTBI	May, 2023	Han, China	Colored	Male	32	22.23	Never	Present	No	Positive	No	No	No	Undone	No	Peripheral blood	FACS
2023102111	LTBI	May, 2023	Han, China	Colored	Female	28	21.43	Never	Present	No	Positive	No	No	No	Undone	No	Peripheral blood	FACS
2023102112	LTBI	May, 2023	Han, China	Colored	Male	42	24.65	Never	Present	No	Positive	No	No	No	Undone	No	Peripheral blood	FACS
2023102113	LTBI	May, 2023	Han, China	Colored	Male	31	21.49	Never	Present	No	Positive	No	No	No	Undone	No	Peripheral blood	FACS
2023102114	LTBI	August,2023	Han, China	Colored	Female	27	21.22	Never	Present	No	Positive	No	No	No	Undone	No	Peripheral blood	FACS
2024102115	LTBI	April, 2024	Han, China	Colored	Male	35	21.35	Never	Present	No	Positive	No	No	No	Undone	No	Peripheral blood	In vitro infection
2024102116	LTBI	April, 2024	Han, China	Colored	Male	40	20.34	Never	Present	No	Positive	No	No	No	Undone	No	Peripheral blood	In vitro infection
2024102117	LTBI	April, 2024	Han, China	Colored	Male	42	21.8	Yes	Present	No	Positive	No	No	No	Undone	No	Peripheral blood	In vitro infection
2024102118	LTBI	April, 2024	Han, China	Colored	Female	26	20.65	Never	Present	No	Positive	No	No	No	Undone	No	Peripheral blood	In vitro infection
2024102119	LTBI	April, 2024	Han, China	Colored	Female	26	21.34	Never	Present	No	Positive	No	No	No	Undone	No	Peripheral blood	In vitro infection
2024102120	LTBI	April, 2024	Han, China	Colored	Male	33	22.56	Never	Present	No	Positive	No	No	No	Undone	No	Peripheral blood	In vitro infection
2024102121	LTBI	April, 2024	Han, China	Colored	Male	42	22.78	Never	Present	No	Positive	No	No	No	Undone	No	Peripheral blood	In vitro infection
2024102122	LTBI	April, 2024	Han, China	Colored	Female	27	20.24	Never	Present	No	Positive	No	No	No	Undone	No	Peripheral blood	In vitro infection
2024102123	LTBI	April, 2024	Han, China	Colored	Female	30	19.78	Never	Present	No	Positive	No	No	No	Undone	No	Peripheral blood	In vitro infection
2024102124	LTBI	April, 2024	Han, China	Colored	Male	52	21.88	Never	Present	No	Positive	No	No	No	Undone	No	Peripheral blood	In vitro infection
2019101001	HC	March, 2019	Han, China	Colored	Male	23	22.172	Never	Present	No	Negative	No	No	No	Undone	No	Peripheral blood	RNA-seq
2019101002	HC	March, 2019	Han, China	Colored	Female	21	23.0149	Never	Present	No	Negative	No	No	No	Undone	No	Peripheral blood	RNA-seq
2019101003	HC	March, 2019	Han, China	Colored	Female	31	23.1837	Never	Present	No	Negative	No	No	No	Undone	No	Peripheral blood	CyTOF
2019101004	HC	March, 2019	Han, China	Colored	Female	33	19.8302	Never	Unknown	No	Negative	No	No	No	Undone	No	Peripheral blood	CyTOF
2019101005	HC	March, 2019	Han, China	Colored	Male	24	21.8831	Former	Present	No	Negative	No	No	No	Undone	No	Peripheral blood	RNA-seq
2019101006	HC	March, 2019	Han, China	Colored	Female	53	20.3592	Never	Unknown	No	Negative	No	No	No	Undone	No	Peripheral blood	RNA-seq
2019101007	HC	March, 2019	Han, China	Colored	Male	20	21.243	Never	Present	No	Negative	No	No	No	Undone	No	Peripheral blood	CyTOF
2019101008	HC	March, 2019	Han, China	Colored	Female	28	25.3833	Never	Present	No	Negative	No	No	No	Undone	No	Peripheral blood	CyTOF
2019101009	HC	March, 2019	Han, China	Colored	Male	32	21.8862	Former	Present	No	Negative	No	No	No	Undone	No	Peripheral blood	CyTOF
2019101010	HC	March, 2019	Han, China	Colored	Female	31	23.309	Never	Present	No	Negative	No	No	No	Undone	No	Peripheral blood	FACS
2019101011	HC	March, 2019	Han, China	Colored	Female	28	22.749	Never	Present	No	Negative	No	No	No	Undone	No	Peripheral blood	FACS
2019101012	HC	March, 2019	Han, China	Colored	Male	53	19.6852	Never	Present	No	Negative	No	No	No	Undone	No	Peripheral blood	RNA-seq
2019101013	HC	March, 2019	Han, China	Colored	Female	60	19.8397	Never	Unknown	No	Negative	No	No	No	Undone	No	Peripheral blood	FACS
2019101014	HC	March, 2019	Han, China	Colored	Male	55	22.5662	Former	Present	No	Negative	No	No	No	Undone	No	Peripheral blood	FACS
2019101015	HC	March, 2019	Han, China	Colored	Male	22	22.326	Never	Present	No	Negative	No	No	No	Undone	No	Peripheral blood	FACS
2019101016	HC	March, 2019	Han, China	Colored	Male	26	22.463	Former	Unknown	No	Negative	No	No	No	Undone	No	Peripheral blood	FACS
2019101017	HC	March, 2019	Han, China	Colored	Male	71	22.8222	Never	Present	No	Negative	No	No	No	Undone	No	Peripheral blood	FACS
2019101018	HC	March, 2019	Han, China	Colored	Male	20	24.1563	Former	Unknown	No	Negative	No	No	No	Undone	No	Peripheral blood	FACS
2019101019	HC	March, 2019	Han, China	Colored	Male	31	24.2095	Never	Unknown	No	Negative	No	No	No	Undone	No	Peripheral blood	FACS
2019101020	HC	March, 2019	Han, China	Colored	Female	55	24.9001	Never	Present	No	Negative	No	No	No	Undone	No	Peripheral blood	FACS
2019101021	HC	March, 2019	Han, China	Colored	Female	30	23.1944	Never	Present	No	Negative	No	No	No	Undone	No	Peripheral blood	FACS
2019101022	HC	March, 2019	Han, China	Colored	Male	62	24.4141	Never	Unknown	No	Negative	No	No	No	Undone	No	Peripheral blood	FACS
2019101023	HC	March, 2019	Han, China	Colored	Female	22	22.7083	Yes	Present	No	Negative	No	No	No	Undone	No	Peripheral blood	FACS
2019101024	HC	April, 2019	Han, China	Colored	Male	44	21.5405	Never	Present	No	Negative	No	No	No	Undone	No	Peripheral blood	FACS, ELISA
2019101025	HC	April, 2019	Han, China	Colored	Female	31	21.8925	Never	Present	No	Negative	No	No	No	Undone	No	Peripheral blood	FACS, ELISA
2019101026	HC	April, 2019	Han, China	Colored	Female	34	26.2292	Never	Unknown	No	Negative	No	No	No	Undone	No	Peripheral blood	FACS, ELISA
2019101027	HC	April, 2019	Han, China	Colored	Male	45	21.0473	Never	Present	No	Negative	No	No	No	Undone	No	Peripheral blood	FACS, ELISA
2019101028	HC	April, 2019	Han, China	Colored	Female	58	23.1563	Never	Present	No	Negative	No	No	No	Undone	No	Peripheral blood	FACS, ELISA
2019101029	HC	April, 2019	Han, China	Colored	Female	60	20.9725	Never	Unknown	No	Negative	No	No	No	Undone	No	Peripheral blood	FACS, ELISA
2019101030	HC	April, 2019	Han, China	Colored	Female	40	24.8601	Never	Present	No	Negative	No	No	No	Undone	No	Peripheral blood	FACS, ELISA
2019101031	HC	April, 2019	Han, China	Colored	Male	42	21.0104	Former	Present	No	Negative	No	No	No	Undone	No	Peripheral blood	FACS, ELISA
2019101032	HC	April, 2019	Han, China	Colored	Male	32	22.7779	Never	Present	No	Negative	No	No	No	Undone	No	Peripheral blood	FACS, ELISA
2019101033	HC	April, 2019	Han, China	Colored	Male	31	22.1151	Never	Unknown	No	Negative	No	No	No	Undone	No	Peripheral blood	FACS, ELISA
2019101034	HC	April, 2019	Han, China	Colored	Male	28	22.1999	Yes	Present	No	Negative	No	No	No	Undone	No	Peripheral blood	FACS, ELISA
2019101035	HC	April, 2019	Han, China	Colored	Male	70	21.9654	Former	Present	No	Negative	No	No	No	Undone	No	Peripheral blood	FACS, ELISA
2019101036	HC	April, 2019	Han, China	Colored	Female	66	17.6901	Never	Present	No	Negative	No	No	No	Undone	No	Peripheral blood	FACS, ELISA
2019101037	HC	April, 2019	Han, China	Colored	Female	46	19.301	Never	Present	No	Negative	No	No	No	Undone	No	Peripheral blood	FACS, ELISA
2019101038	HC	April, 2019	Han, China	Colored	Female	51	20.5544	Never	Unknown	No	Negative	No	No	No	Undone	No	Peripheral blood	FACS, ELISA
2019101039	HC	April, 2019	Han, China	Colored	Male	44	21.6059	Former	Present	No	Negative	No	No	No	Undone	No	Peripheral blood	FACS, ELISA
2019101040	HC	April, 2019	Han, China	Colored	Male	59	23.6429	Former	Present	No	Negative	No	No	No	Undone	No	Peripheral blood	FACS, ELISA
2019101041	HC	April, 2019	Han, China	Colored	Male	71	25.4586	Never	Present	No	Negative	No	No	No	Undone	No	Peripheral blood	FACS, ELISA
2019101042	HC	April, 2019	Han, China	Colored	Female	62	23.6044	Never	Unknown	No	Negative	No	No	No	Undone	No	Peripheral blood	FACS, ELISA
2019101043	HC	April, 2019	Han, China	Colored	Male	59	21.3327	Never	Present	No	Negative	No	No	No	Undone	No	Peripheral blood	FACS, ELISA
2019101044	HC	April, 2019	Han, China	Colored	Male	35	23.7265	Never	Present	No	Negative	No	No	No	Undone	No	Peripheral blood	FACS, ELISA
2019101045	HC	April, 2019	Han, China	Colored	Female	34	22.6006	Never	Unknown	No	Negative	No	No	No	Undone	No	Peripheral blood	FACS, ELISA
2019101046	HC	April, 2019	Han, China	Colored	Female	44	21.7435	Never	Unknown	No	Negative	No	No	No	Undone	No	Peripheral blood	FACS, ELISA
2019101047	HC	April, 2019	Han, China	Colored	Female	24	24.8542	Never	Unknown	No	Negative	No	No	No	Undone	No	Peripheral blood	FACS, ELISA
2019101048	HC	April, 2019	Han, China	Colored	Male	50	24.6793	Yes	Present	No	Negative	No	No	No	Undone	No	Peripheral blood	FACS, ELISA
2019101049	HC	April, 2019	Han, China	Colored	Female	24	24.4774	Never	Present	No	Negative	No	No	No	Undone	No	Peripheral blood	FACS, ELISA
2019101050	HC	April, 2019	Han, China	Colored	Female	56	19.5662	Never	Unknown	No	Negative	No	No	No	Undone	No	Peripheral blood	FACS, ELISA
2019101051	HC	April, 2019	Han, China	Colored	Male	52	21.474	Never	Present	No	Negative	No	No	No	Undone	No	Peripheral blood	FACS, ELISA
2019101052	HC	April, 2019	Han, China	Colored	Female	54	21.4113	Never	Present	No	Negative	No	No	No	Undone	No	Peripheral blood	FACS, ELISA
2019101053	HC	April, 2019	Han, China	Colored	Male	55	26.866	Yes	Unknown	No	Negative	No	No	No	Undone	No	Peripheral blood	FACS, ELISA
2019101054	HC	May, 2019	Han, China	Colored	Male	34	19.3977	Never	Present	No	Negative	No	No	No	Undone	No	Peripheral blood	FACS
2019101055	HC	May, 2019	Han, China	Colored	Female	58	21.9863	Never	Present	No	Negative	No	No	No	Undone	No	Peripheral blood	FACS
2019101056	HC	May, 2019	Han, China	Colored	Male	33	21.6838	Never	Present	No	Negative	No	No	No	Undone	No	Peripheral blood	FACS
2019101057	HC	May, 2019	Han, China	Colored	Female	47	22.4162	Never	Unknown	No	Negative	No	No	No	Undone	No	Peripheral blood	FACS
2019101058	HC	May, 2019	Han, China	Colored	Female	46	21.5087	Never	Present	No	Negative	No	No	No	Undone	No	Peripheral blood	FACS
2019101059	HC	May, 2019	Han, China	Colored	Male	58	21.7789	Never	Present	No	Negative	No	No	No	Undone	No	Peripheral blood	FACS
2019101060	HC	May, 2019	Han, China	Colored	Male	48	24.182	Never	Present	No	Negative	No	No	No	Undone	No	Peripheral blood	FACS
2019101061	HC	May, 2019	Han, China	Colored	Male	29	22.7169	Yes	Present	No	Negative	No	No	No	Undone	No	Peripheral blood	FACS
2019101062	HC	May, 2019	Han, China	Colored	Male	44	23.5781	Never	Unknown	No	Negative	No	No	No	Undone	No	Peripheral blood	FACS
2019101063	HC	July, 2019	Han, China	Colored	Female	51	20.9973	Never	Present	No	Negative	No	No	No	Undone	No	Peripheral blood	FACS
2019101064	HC	July, 2019	Han, China	Colored	Male	62	26.0519	Never	No	No	Negative	No	No	No	Undone	No	Peripheral blood	FACS
2019101065	HC	July, 2019	Han, China	Colored	Male	46	27.5281	Never	Present	No	Negative	No	No	No	Undone	No	Peripheral blood	FACS
2019101066	HC	July, 2019	Han, China	Colored	Male	51	21.2325	Never	Present	No	Negative	No	No	No	Undone	No	Peripheral blood	FACS
2019101067	HC	July, 2019	Han, China	Colored	Male	54	20.4718	Never	Unknown	No	Negative	No	No	No	Undone	No	Peripheral blood	FACS
2019101068	HC	July, 2019	Han, China	Colored	Male	23	20.5291	Former	Present	No	Negative	No	No	No	Undone	No	Peripheral blood	FACS
2019101069	HC	July, 2019	Han, China	Colored	Male	58	23.1877	Never	Present	No	Negative	No	No	No	Undone	No	Peripheral blood	FACS
2019101070	HC	July, 2019	Han, China	Colored	Male	44	19.6366	Yes	Present	No	Negative	No	No	No	Undone	No	Peripheral blood	FACS
2019101071	HC	July, 2019	Han, China	Colored	Male	33	24.2747	Yes	Present	No	Negative	No	No	No	Undone	No	Peripheral blood	In vitro infection
2019101072	HC	July, 2019	Han, China	Colored	Male	65	21.1821	Never	Present	No	Negative	No	No	No	Undone	No	Peripheral blood	In vitro infection
2019101073	HC	July, 2019	Han, China	Colored	Female	23	20.099	Never	Unknown	No	Negative	No	No	No	Undone	No	Peripheral blood	In vitro infection
2019101074	HC	July, 2019	Han, China	Colored	Female	55	20.0559	Never	Unknown	No	Negative	No	No	No	Undone	No	Peripheral blood	In vitro infection
2019101075	HC	July, 2019	Han, China	Colored	Male	33	21.5398	Yes	Present	No	Negative	No	No	No	Undone	No	Peripheral blood	In vitro infection
2019101076	HC	July, 2019	Han, China	Colored	Male	58	23.7976	Never	Present	No	Negative	No	No	No	Undone	No	Peripheral blood	In vitro infection
2019101077	HC	July, 2019	Han, China	Colored	Male	49	18.7439	Never	Unknown	No	Negative	No	No	No	Undone	No	Peripheral blood	In vitro infection
2019101078	HC	July, 2019	Han, China	Colored	Male	49	24.8753	Never	Present	No	Negative	No	No	No	Undone	No	Peripheral blood	In vitro infection
2019101079	HC	July, 2019	Han, China	Colored	Male	21	23.5526	Former	Present	No	Negative	No	No	No	Undone	No	Peripheral blood	In vitro infection
2019101080	HC	August, 2019	Han, China	Colored	Male	26	24.5489	Yes	Present	No	Negative	No	No	No	Undone	No	Peripheral blood	In vitro infection
2019101081	HC	August, 2019	Han, China	Colored	Male	35	22.5399	Never	Unknown	No	Negative	No	No	No	Undone	No	Peripheral blood	In vitro infection
2019101082	HC	August, 2019	Han, China	Colored	Male	25	22.8527	Yes	Present	No	Negative	No	No	No	Undone	No	Peripheral blood	In vitro infection
2019101083	HC	August, 2019	Han, China	Colored	Male	32	26.4628	Never	Present	No	Negative	No	No	No	Undone	No	Peripheral blood	In vitro infection
2019101084	HC	August, 2019	Han, China	Colored	Male	49	20.5894	Never	Present	No	Negative	No	No	No	Undone	No	Peripheral blood	In vitro infection
2019101085	HC	August, 2019	Han, China	Colored	Male	59	19.1765	Never	Unknown	No	Negative	No	No	No	Undone	No	Peripheral blood	In vitro infection
2019101086	HC	August, 2019	Han, China	Colored	Female	54	22.5552	Former	Present	No	Negative	No	No	No	Undone	No	Peripheral blood	In vitro infection
2019101087	HC	August, 2019	Han, China	Colored	Male	47	25.7668	Former	Unknown	No	Negative	No	No	No	Undone	No	Peripheral blood	In vitro infection
2019101088	HC	August, 2019	Han, China	Colored	Male	56	24.8615	Never	Present	No	Negative	No	No	No	Undone	No	Peripheral blood	In vitro infection
2019101089	HC	January, 2020	Han, China	Colored	Male	21	24.3091	Yes	Present	No	Negative	No	No	No	Undone	No	Peripheral blood	In vitro infection
2019101090	HC	January, 2020	Han, China	Colored	Female	35	23.3478	Never	Present	No	Negative	No	No	No	Undone	No	Peripheral blood	In vitro infection
2019101091	HC	January, 2020	Han, China	Colored	Male	46	23.3392	Never	Present	No	Negative	No	No	No	Undone	No	Peripheral blood	In vitro infection
2019101092	HC	January, 2020	Han, China	Colored	Female	57	20.7903	Never	Unknown	No	Negative	No	No	No	Undone	No	Peripheral blood	In vitro infection
2020101093	HC	January, 2020	Han, China	Colored	Female	38	21.2782	Never	Present	No	Negative	No	No	No	Undone	No	Peripheral blood	In vitro infection
2020101094	HC	January, 2020	Han, China	Colored	Male	70	21.7166	Never	Present	No	Negative	No	No	No	Undone	No	Peripheral blood	In vitro infection
2020101095	HC	January, 2020	Han, China	Colored	Male	54	20.4708	Yes	Present	No	Negative	No	No	No	Undone	No	Peripheral blood	In vitro infection
2020101096	HC	January, 2020	Han, China	Colored	Female	48	27.251	Never	Present	No	Negative	No	No	No	Undone	No	Peripheral blood	In vitro infection
2020101097	HC	April, 2020	Han, China	Colored	Female	62	23.1847	Never	Unknown	No	Negative	No	No	No	Undone	No	Peripheral blood	In vitro infection
2020101098	HC	April, 2020	Han, China	Colored	Male	26	22.7042	Never	Present	No	Negative	No	No	No	Undone	No	Peripheral blood	In vitro infection
2020101099	HC	April, 2020	Han, China	Colored	Male	35	25.4435	Never	Present	No	Negative	No	No	No	Undone	No	Peripheral blood	In vitro infection
2020101100	HC	April, 2020	Han, China	Colored	Female	49	18.059	Former	Unknown	No	Negative	No	No	No	Undone	No	Peripheral blood	In vitro infection
2020101101	HC	April, 2020	Han, China	Colored	Female	53	20.7557	Never	Present	No	Negative	No	No	No	Undone	No	Peripheral blood	In vitro infection
2020101102	HC	September, 2020	Han, China	Colored	Male	58	23.5381	Former	Unknown	No	Negative	No	No	No	Undone	No	Peripheral blood	Transplantation
2020101103	HC	September, 2020	Han, China	Colored	Female	21	24.2665	Never	Present	No	Negative	No	No	No	Undone	No	Peripheral blood	Transplantation
2020101104	HC	September, 2020	Han, China	Colored	Male	34	21.7857	Former	Present	No	Negative	No	No	No	Undone	No	Peripheral blood	Transplantation
2020101105	HC	September, 2020	Han, China	Colored	Female	62	23.9438	Never	Present	No	Negative	No	No	No	Undone	No	Peripheral blood	Transplantation
2020101106	HC	September, 2020	Han, China	Colored	Female	54	22.1336	Never	Present	No	Negative	No	No	No	Undone	No	Peripheral blood	Transplantation
2021101107	HC	January, 2021	Han, China	Colored	Male	39	22.329	Former	Unknown	No	Negative	No	No	No	Undone	No	Peripheral blood	In vitro infection
2021101108	HC	January, 2021	Han, China	Colored	Male	59	20.8716	Former	Unknown	No	Negative	No	No	No	Undone	No	Peripheral blood	In vitro infection
2021101109	HC	January, 2021	Han, China	Colored	Male	51	22.6287	Yes	Present	No	Negative	No	No	No	Undone	No	Peripheral blood	In vitro infection
2021101110	HC	January, 2021	Han, China	Colored	Male	42	20.993	Never	Present	No	Negative	No	No	No	Undone	No	Peripheral blood	In vitro infection
2021101111	HC	January, 2021	Han, China	Colored	Female	59	23.7644	Never	Present	No	Negative	No	No	No	Undone	No	Peripheral blood	In vitro infection
2021101112	HC	January, 2021	Han, China	Colored	Female	27	24.0997	Yes	Present	No	Negative	No	No	No	Undone	No	Peripheral blood	In vitro infection
2021101113	HC	January, 2021	Han, China	Colored	Female	45	24.2158	Never	Unknown	No	Negative	No	No	No	Undone	No	Peripheral blood	In vitro infection
2021101114	HC	January, 2021	Han, China	Colored	Female	60	21.6179	Never	Present	No	Negative	No	No	No	Undone	No	Peripheral blood	In vitro infection
2021101115	HC	January, 2021	Han, China	Colored	Male	52	25.9851	Never	Unknown	No	Negative	No	No	No	Undone	No	Peripheral blood	In vitro infection
2021101116	HC	January, 2021	Han, China	Colored	Male	44	25.5534	Yes	Unknown	No	Negative	No	No	No	Undone	No	Peripheral blood	In vitro infection
2021101117	HC	January, 2021	Han, China	Colored	Female	27	21.8269	Never	Present	No	Negative	No	No	No	Undone	No	Peripheral blood	In vitro infection
2021101118	HC	January, 2021	Han, China	Colored	Male	50	23.8311	Never	Present	No	Negative	No	No	No	Undone	No	Peripheral blood	In vitro infection
2021101119	HC	January, 2021	Han, China	Colored	Female	49	21.6918	Never	Present	No	Negative	No	No	No	Undone	No	Peripheral blood	In vitro infection
2022101120	HC	July, 2022	Han, China	Colored	Male	59	29.6182	Former	No	No	Negative	No	No	No	Undone	No	Peripheral blood	In vitro infection
2022101121	HC	July, 2022	Han, China	Colored	Male	48	23.8337	Never	Present	No	Negative	No	No	No	Undone	No	Peripheral blood	In vitro infection
2022101122	HC	July, 2022	Han, China	Colored	Male	38	23.2883	Never	Unknown	No	Negative	No	No	No	Undone	No	Peripheral blood	In vitro infection
2022101123	HC	July, 2022	Han, China	Colored	Female	45	22.0427	Never	Unknown	No	Negative	No	No	No	Undone	No	Peripheral blood	In vitro infection
2022101124	HC	July, 2022	Han, China	Colored	Female	33	22.8241	Former	Present	No	Negative	No	No	No	Undone	No	Peripheral blood	In vitro infection
2022101125	HC	July, 2023	Han, China	Colored	Female	60	20.9875	Never	Present	No	Negative	No	No	No	Undone	No	Peripheral blood	In vitro infection
2022101126	HC	July, 2022	Han, China	Colored	Male	57	21.4357	Never	Unknown	No	Negative	No	No	No	Undone	No	Peripheral blood	In vitro infection
2022101127	HC	July, 2022	Han, China	Colored	Male	32	22.3224	Yes	Present	No	Negative	No	No	No	Undone	No	Peripheral blood	In vitro infection
2022101128	HC	July, 2022	Han, China	Colored	Female	36	21.5278	Never	Present	No	Negative	No	No	No	Undone	No	Peripheral blood	In vitro infection
2022101129	HC	July, 2022	Han, China	Colored	Female	73	26.3835	Yes	Unknown	No	Negative	No	No	No	Undone	No	Peripheral blood	In vitro infection
2022101130	HC	July, 2022	Han, China	Colored	Female	25	20.7284	Never	Present	No	Negative	No	No	No	Undone	No	Peripheral blood	In vitro infection
2022101131	HC	July, 2022	Han, China	Colored	Male	69	19.3407	Never	Present	No	Negative	No	No	No	Undone	No	Peripheral blood	In vitro infection
2022101132	HC	July, 2022	Han, China	Colored	Male	30	22.6008	Yes	Present	No	Negative	No	No	No	Undone	No	Peripheral blood	In vitro infection
2022101133	HC	July, 2023	Han, China	Colored	Female	55	16.4073	Never	Unknown	No	Negative	No	No	No	Undone	No	Peripheral blood	In vitro infection
2022101134	HC	July, 2022	Han, China	Colored	Female	37	20.9231	Never	Unknown	No	Negative	No	No	No	Undone	No	Peripheral blood	In vitro infection
2022101135	HC	July, 2022	Han, China	Colored	Male	58	22.5754	Yes	Present	No	Negative	No	No	No	Undone	No	Peripheral blood	In vitro infection
2022101136	HC	July, 2022	Han, China	Colored	Male	66	20.3544	Never	Unknown	No	Negative	No	No	No	Undone	No	Peripheral blood	In vitro infection
2022101137	HC	July, 2022	Han, China	Colored	Male	44	20.202	Never	Present	No	Negative	No	No	No	Undone	No	Peripheral blood	In vitro infection
2023101138	HC	May, 2023	Han, China	Colored	Female	23	21.45	Never	Present	No	Negative	No	No	No	Undone	No	Peripheral blood	FACS
2023101139	HC	May, 2023	Han, China	Colored	Male	22	21.09	Never	Present	No	Negative	No	No	No	Undone	No	Peripheral blood	FACS
2023101140	HC	May, 2023	Han, China	Colored	Male	21	22.37	Never	Present	No	Negative	No	No	No	Undone	No	Peripheral blood	FACS
2023101141	HC	May, 2023	Han, China	Colored	Male	20	23.54	Never	Present	No	Negative	No	No	No	Undone	No	Peripheral blood	FACS
2023101142	HC	May, 2023	Han, China	Colored	Female	25	20.65	Never	Present	No	Negative	No	No	No	Undone	No	Peripheral blood	FACS
2024101143	HC	April, 2024	Han, China	Colored	Male	30	21.78	Never	Present	No	Negative	No	No	No	Undone	No	Peripheral blood	In vitro infection
2024101144	HC	April, 2024	Han, China	Colored	Male	26	22.68	Never	Present	No	Negative	No	No	No	Undone	No	Peripheral blood	In vitro infection
2024101145	HC	April, 2024	Han, China	Colored	Female	30	21.56	Never	Present	No	Negative	No	No	No	Undone	No	Peripheral blood	In vitro infection
2024101146	HC	April, 2024	Han, China	Colored	Female	26	21.68	Never	Present	No	Negative	No	No	No	Undone	No	Peripheral blood	In vitro infection
2024101147	HC	April, 2024	Han, China	Colored	Female	27	20.52	Never	Present	No	Negative	No	No	No	Undone	No	Peripheral blood	In vitro infection
2024101148	HC	April, 2024	Han, China	Colored	Male	24	21,35	Never	Present	No	Negative	No	No	No	Undone	No	Peripheral blood	In vitro infection
2024101149	HC	April, 2024	Han, China	Colored	Male	24	23.2	Never	Present	No	Negative	No	No	No	Undone	No	Peripheral blood	In vitro infection
2024101150	HC	April, 2024	Han, China	Colored	Female	23	20.1	Never	Present	No	Negative	No	No	No	Undone	No	Peripheral blood	In vitro infection
2024101151	HC	April, 2024	Han, China	Colored	Male	24	21.35	Never	Present	No	Negative	No	No	No	Undone	No	Peripheral blood	In vitro infection
2024101152	HC	April, 2024	Han, China	Colored	Male	24	22.4	Never	Present	No	Negative	No	No	No	Undone	No	Peripheral blood	In vitro infection
2024101153	HC	May, 2024	Han, China	Colored	Male	25	22.58	Never	Present	No	Negative	No	No	No	Undone	No	Peripheral blood	In vitro infection
2024101154	HC	May, 2024	Han, China	Colored	Male	31	17.65	Never	Present	No	Negative	No	No	No	Undone	No	Peripheral blood	In vitro infection
2024101155	HC	May, 2024	Han, China	Colored	Female	23	19.75	Never	Present	No	Negative	No	No	No	Undone	No	Peripheral blood	In vitro infection
2024101156	HC	May, 2024	Han, China	Colored	Male	24	22.13	Never	Present	No	Negative	No	No	No	Undone	No	Peripheral blood	In vitro infection
2024101157	HC	May, 2024	Han, China	Colored	Female	30	18.32	Never	Present	No	Negative	No	No	No	Undone	No	Peripheral blood	In vitro infection
2024101158	HC	May, 2024	Han, China	Colored	Female	30	16.5	Never	Present	No	Negative	No	No	No	Undone	No	Peripheral blood	In vitro infection
