# Supplementary material for: LILRB1-HLA-G axis defines a checkpoint driving natural killer cell exhaustion in tuberculosis
Source: EMBO Mol Med. 2024 Jul 19;16(8):1. doi: 10.1038/s44321-024-00106-1 (PMC11319715; doi:10.1038/s44321-024-00106-1)
Supplement: Supplementary file 4 — Dataset EV2 [file 44321_2024_106_MOESM4_ESM.xlsx]

## Sheet: Dataset EV2
Dataset EV2. Expression of each marker in each cluster of NK cells from HC, LTBI and TB groups. n = 35,000 cells for each group.
Cluster	Group	CD45	IFN-γ	CD56	CD27	CD14	KIR2DL2	CD226	LILRB1	CD69	KIR3DL1	CD57	KIR2DS4	TNF-α	CD161	TIGIT	NKp46	NKG2D	NKG2C	2B4	CCL4	CXCR6	KIR2DL4	KIR2DL5	NKG2A	KIR2DL3	Perforin	CD94	GM-CSF	CD122	CD127	NKp30	NKp44	Granzyme B	PD1	CD16	HLA-DR	CD4	CD8	ITGAL	TSNE1	TSNE2
1	ATB	2.5825	0.00034482	2.5972	1.9024	0.00087977	-0.0010428	0.8795	0.00056979	0.0011792	-9.1e-06	1.8869	-0.0002142	0.00076201	0.60642	0.00089248	-0.00030513	0.36641	0.00057451	-0.001554	0.0022953	-0.00080804	-0.00072353	-0.00062689	0.0010294	-4.93e-05	-0.00024434	-0.00011886	-0.00092434	0.67082	1.2487	-0.00052533	-0.0011529	0.00014391	-0.00013214	-0.00084284	0.00050784	0.0038168	1.6814	1.9895	46.741	-6.2654
1	ATB	2.063	0.96453	3.0607	1.8605	-0.00066471	-0.0008934	1.572	-4.99e-05	1.8305	0.00063593	-6.91e-05	0.0010853	-0.00025053	3.0904	0.0011727	0.00038268	0.17623	-0.00010628	0.0016142	0.2832	1.3941	-0.0013802	-0.0010417	-0.0014146	0.00063626	-0.0005498	0.010179	0.001806	0.42125	1.7273	0.079253	0.0024882	2.443	1.7491	-0.00068965	-0.0016953	-0.0019569	3.3391	2.0334	46.042	-5.418
1	ATB	3.1105	0.61509	2.203	1.38	0.00081649	-0.00020919	0.31535	6.17e-05	0.34951	2.8e-06	-0.00023799	0.00043072	-0.0016709	0.90171	0.00048471	0.00053628	0.00082122	0.023137	0.10611	0.00032708	0.16526	0.00017281	0.0022269	0.00062963	0.00090442	-0.0005789	0.00034271	0.0004355	0.33585	2.8581	0.00013344	0.0021171	0.0012497	-0.0020756	-0.002154	-0.00013345	0.00013378	2.6211	0.45896	46.431	-5.8063
1	ATB	3.3998	0.49311	2.9495	-0.00052372	-0.0007242	-0.00026858	1.7868	-0.00088429	0.9447	-8.35e-05	0.60014	0.0009964	0.39133	3.0331	-0.00091827	-0.00089491	-0.0008963	0.00052607	-0.002347	1.2117	-0.00047895	0.001124	0.00019735	0.0018618	-0.00075162	-0.0011423	-0.00090364	-0.002046	1.4794	3.2702	0.00022173	0.00074923	0.066418	0.17071	-0.00053767	-0.0016928	0.60534	3.1218	1.8099	46.177	-5.4
1	ATB	2.9198	1.5495	4.0416	0.44115	-0.001175	0.0019642	1.7114	0.0010861	-0.0006982	-0.00041492	0.00076285	0.00063915	-0.0020186	3.0081	-0.00059066	0.00035173	-0.00199	-0.00021468	0.0011813	0.83482	0.16031	-0.00047407	0.00010385	0.0012487	-0.00047169	0.00030545	0.00033797	-0.00029447	0.00058667	3.1953	0.00018337	-0.0001508	-0.0014324	0.72069	-0.00067825	-0.00024796	0.0013648	2.6874	1.9451	46.169	-5.3983
1	ATB	2.7472	0.21847	2.8572	0.63816	0.17893	0.00081255	0.53431	-0.00018776	1.4151	0.00017767	0.001637	0.090633	-0.0015895	2.9476	0.36796	-0.00014672	0.017122	-0.0019533	-0.00071299	0.9388	0.00054253	0.0017452	-0.0020544	-0.0014302	0.0018253	-0.0004308	0.44859	0.50515	0.00097446	1.6687	0.17747	-0.0006863	0.0017466	0.55402	-0.00052871	0.0015489	0.00087033	2.6153	1.4373	46.002	-5.403
1	ATB	3.743	0.33314	3.1419	0.00035647	-0.00035532	0.00086525	0.87808	0.0010742	-0.00032257	-0.00064459	0.035997	0.00088394	0.00084853	1.5113	-0.00072328	0.00056332	0.3195	-0.00025974	-0.0013064	0.17417	0.8676	-0.00063317	-0.0011646	-0.000678	0.81549	-0.00026881	0.31723	0.00075671	-0.00055898	2.3919	0.13436	-0.0014923	8.02e-05	0.59063	-7.53e-05	-0.00042775	0.00097081	2.8769	1.3622	46.281	-5.6247
1	ATB	2.2172	0.26843	2.9543	-0.00041347	-0.0018989	0.00054071	0.58873	-1.54e-06	2.0963	3.89e-05	1.46e-05	-6.41e-05	0.00027374	2.9023	0.0017574	0.00097599	-0.00079844	0.00037754	-0.00035328	-0.00058087	-0.00052417	0.0010628	0.001087	0.00018337	0.0016024	-0.00077551	-0.001531	-9.79e-05	0.038055	1.2531	-1.17e-05	-0.0022732	-0.00066423	-0.0002102	0.00051151	0.00025522	-0.00067207	2.249	2.6559	45.833	-5.4026
1	ATB	3.1939	-0.00059992	2.4475	1.1702	0.0013434	-0.0015297	0.00067289	0.00026604	1.0247	-0.00137	-8.14e-05	-0.00038353	0.0012617	2.8893	-0.0010093	-0.00013354	0.48117	0.0016057	-0.00064724	1.0928	0.0021058	4.98e-05	0.00054401	0.00046679	0.42965	0.0016024	-0.00011937	0.0005775	0.25829	3.1442	0.00011238	-0.00059123	-0.00097366	0.079006	-0.00081711	0.00053743	0.00066771	2.9796	1.9555	46.116	-5.4273
1	ATB	3.2728	2.1957	2.4638	1.0095	2.5154	0.0019534	2.0802	3.98e-05	1.8613	0.00057043	0.00016053	5.9e-06	0.00092812	2.9541	-0.00048212	0.002414	0.19325	0.30613	0.11643	0.83616	0.50412	-0.0026624	0.00040745	0.00076942	-0.00088615	0.00021687	-0.0008871	0.457	0.000354	3.3166	0.00048297	0.0018535	0.00017481	0.59365	0.52354	0.064539	0.55271	2.877	2.5228	46.2	-5.3679
1	ATB	3.799	0.00037696	2.3716	0.0016402	0.26344	0.00073426	0.33812	-0.00041621	1.6883	0.00030773	-3.67e-05	0.0014608	-0.00054681	2.5586	0.3604	0.0011112	0.0014515	-0.00079417	-0.0022272	-2.85e-05	-0.00060378	-0.00045549	-2.61e-05	-0.00064499	-0.0014289	-0.0016363	0.74448	-0.0006381	0.00042737	2.2289	0.00018858	0.00092548	0.00052394	-0.00041208	0.51166	0.00081197	-0.00054014	2.3556	3.13	46.043	-5.4198
1	ATB	3.137	0.00020463	2.2918	2.2346	0.23314	0.00095031	0.70013	0.00015928	1.1666	0.00087853	0.00024854	0.0004699	-0.00060797	2.6786	0.00075388	0.0010484	-0.0007541	0.00029294	-0.0010834	0.4229	0.49326	-0.0013957	0.0019623	1.9811	-0.0014099	0.069896	3.4119	0.054061	-0.0010892	2.4009	-0.00010612	0.0011374	-0.0011129	0.00063037	0.00072469	0.17503	0.00012393	2.7877	2.6548	46.14	-5.7679
1	ATB	1.6905	0.029203	2.877	0.001302	0.00092275	-0.00019101	0.053928	0.00036477	0.42865	-0.00052626	0.0012559	0.0010835	-0.00025739	2.4465	0.00011884	0.00022141	0.37208	0.0005663	0.00089691	-0.0013606	0.00088151	-0.0019905	-0.0012596	0.00051456	0.00038025	0.00046478	0.00025055	0.0011641	0.00025218	0.54726	-0.0011824	0.002513	0.00056097	-0.00097379	0.00042188	0.00045804	-7.86e-05	2.5109	2.5405	45.227	-5.6278
1	ATB	3.3987	0.00053132	3.288	0.00017665	0.91388	0.00026304	0.095217	-0.0019524	0.13486	0.0012771	0.012045	0.00072864	0.00045324	1.2777	0.00042639	-0.00032729	0.30818	-0.00097698	-0.0020871	-0.00025794	-0.0014357	0.0006745	0.001101	0.00087237	0.00015229	-0.0010066	-0.00035906	0.039882	0.00090276	0.33701	0.33555	0.00052872	0.00077212	0.80735	7.04e-06	0.0010099	0.33415	1.929	1.9881	43.607	-5.3405
1	ATB	3.2454	0.3912	3.8357	0.68904	0.0011392	0.26637	0.00050883	0.00088157	1.9952	0.00089404	0.00060548	7.1e-05	0.00040963	3.2065	0.0012964	0.00072299	1.6091	8.72e-05	0.46877	0.046328	0.87204	0.0010197	0.0010163	0.00072119	0.0018239	-0.00017416	0.0013411	-0.00037202	0.41123	3.0254	0.94247	-0.00026863	-0.00020802	0.49518	-0.0019015	-0.00021895	-0.0014489	2.3683	2.3862	46.082	-5.3949
1	ATB	2.512	0.00055099	3.3051	1.616	0.41053	8.64e-05	2.0578	0.0009523	1.4771	0.043798	-0.001663	0.0021109	-5.58e-05	2.7096	0.0011686	0.0005622	-0.00037134	0.00077849	0.0016983	-0.00014734	0.00022096	0.0018403	0.048745	0.0003032	0.00057007	-5.16e-05	0.00053779	0.00091145	0.0018347	2.1475	0.002294	-0.0007544	0.00065435	0.10333	0.17278	0.00099001	0.41213	0.85087	1.9035	45.876	-5.1722
1	LTBI	2.392	0.0013119	1.5982	0.21987	-0.00042013	-0.0010476	-2.36e-05	0.0070012	0.0020017	-0.00076399	0.45376	-0.00027083	0.00089129	2.1608	-0.0012128	0.00075467	-0.0017262	0.0011642	0.00057307	0.00095708	-0.0015826	-0.0019059	-0.00097855	-0.00037306	-0.00043661	-5.32e-05	-0.0016946	0.00071303	-0.00077065	0.74294	0.001323	0.0010934	-0.0003448	-0.00095448	0.50844	-9.32e-06	0.19979	1.2959	1.1775	45.122	-5.0826
1	LTBI	2.4755	-0.0012827	3.2378	-0.0004915	5.44e-05	0.49498	0.9881	0.00075854	0.6465	0.00067845	0.98354	0.1115	0.00011587	2.5998	0.69784	0.59182	0.0012364	-0.0013013	-0.00065666	0.0016084	0.00062755	-0.00030103	-0.00094892	-4.7e-06	0.56156	0.0015215	0.55622	-0.0018236	1.5204	8.59e-05	-0.00018067	0.00080616	0.46258	0.0018767	0.60159	5.59e-05	0.57709	2.8564	2.8628	43.105	-8.1209
1	LTBI	3.3498	0.31783	2.3833	0.53004	0.0014537	-0.00032302	0.00124	0.00022986	0.43815	-0.00060009	-0.0010881	-0.00039199	-2.27e-05	3.4421	-4.95e-05	0.0015146	0.076484	0.68635	0.0005822	-0.00081835	0.0015094	-0.0022953	0.08116	0.00035719	-0.0014558	-0.00058264	0.51515	0.5789	0.43409	3.4153	0.00052633	0.0011577	7.09e-05	0.00031802	0.68756	1.71e-05	-0.0011019	3.3226	2.2307	46.124	-5.4155
1	LTBI	2.878	-0.00045632	1.7321	0.66569	0.0011704	0.41966	0.34757	-0.0014705	0.0011169	-0.00018703	-0.0015316	-0.00017004	0.0091036	2.9513	-0.00097388	-0.00057844	4.6e-05	0.00060062	0.0010602	-0.00093142	0.00093371	-0.00014535	-0.0013099	0.0033997	-0.0017124	-0.00025994	-0.0005413	0.00090265	0.0011771	2.1037	0.86411	0.00074369	-0.0016069	-0.001919	0.46422	0.00072215	0.22071	2.6027	2.0677	46.021	-5.3693
1	LTBI	1.4947	0.0017819	2.8434	1.2347	0.00022557	-0.0001629	0.00033898	0.00045336	1.5836	-0.001912	-0.00091487	0.0009677	0.16039	3.534	-0.00084876	0.00031046	-0.00069967	0.15306	-0.0024122	0.0017974	0.00048539	-8.8e-05	-6.79e-05	0.00014962	0.70724	0.001871	7.92e-05	9.1e-05	-6.42e-05	0.85973	0.0031026	-0.00092174	0.0021137	0.00018083	0.0012638	0.0011444	0.11625	1.527	1.4972	45.691	-5.3357
1	LTBI	2.611	0.22801	2.8728	1.4924	0.00013226	-0.0014055	-0.0008792	0.00078587	0.57691	9.11e-05	2.7933	0.21132	-0.00028891	2.4726	-0.0017571	-0.00022024	0.0019409	-9.7e-05	-0.0011426	-0.00045547	-0.001504	3.56e-06	0.0022831	-0.0013281	0.0019177	0.0017725	0.00024941	0.0002094	-0.00065085	2.1798	0.60363	0.00055627	0.34058	0.54041	0.0011841	-4.52e-05	-0.00083554	1.2692	2.2556	46.196	-5.302
1	LTBI	2.9297	0.00068093	2.1075	1.1757	0.33647	-0.0007169	0.87778	0.2502	1.1506	0.0015831	1.805	-0.0016229	-0.00059942	2.6747	0.3436	-0.0027412	-0.00013918	0.00051514	0.00041327	-0.00030454	0.00054462	-0.00087847	-0.00086858	0.0010265	0.0001118	0.00091087	-0.00024427	0.00090409	0.13701	0.81417	2.9e-05	-0.0002413	0.052391	0.4775	0.27788	0.62546	0.00078169	-0.00046377	1.9585	45.838	-4.8324
1	LTBI	2.7142	-0.00059251	1.7643	0.66488	-0.0017185	-0.00073679	1.1688	-0.0011255	-0.00084034	0.00016909	2.0343	-0.0012518	-0.00029195	2.3792	0.00039684	0.42994	0.1756	0.26222	-0.00010036	0.00097445	0.12572	0.00029646	-0.00024086	-0.00077547	-0.00027836	0.93471	0.95191	0.0003902	0.00011052	2.5222	0.00018147	0.00063503	0.6304	0.50605	0.34371	2.82e-06	0.29377	1.9249	2.4152	46.148	-5.3321
1	LTBI	1.9211	-0.0013328	2.4414	0.88132	0.079646	0.0010238	0.37511	0.00024403	1.1487	0.0013221	0.15819	0.0013509	0.00073498	2.8851	-0.0011978	7.03e-05	-0.00053189	-0.00096256	0.00045335	-0.00065008	1.0901	-0.0014232	0.30789	0.064508	0.0011007	0.00011498	-0.0013894	-0.00072288	0.019089	2.6501	0.50084	-0.0011926	0.00046714	0.00018688	0.32179	-0.0018828	0.001161	2.7248	2.1807	46.026	-5.3959
1	LTBI	2.0494	-0.0010198	1.8105	-0.00068084	-0.0013532	-0.0013331	0.00059807	-0.00090876	0.082893	0.00066267	0.00014122	0.20882	-0.00030933	2.9111	0.00058479	0.0011682	-0.00049462	-0.0013928	0.00038339	-0.0013356	-0.0011304	0.00035721	0.0019611	0.0019765	-0.0013699	-0.0007278	1.3357	-0.00024897	9e-05	0.83551	0.64902	0.00079085	0.00080554	1.96e-05	-0.0013861	-0.00054117	0.22986	1.1746	2.4923	45.003	-5.435
1	LTBI	2.3218	0.15411	3.5023	-0.00098676	-0.0021015	0.00073711	-0.00062591	-0.0011155	0.0004987	0.00068636	1.9317	-0.00053227	0.00075911	3.5504	0.59408	0.0029901	0.71286	-0.00017137	0.00092945	-0.0028981	-0.0017201	0.0018554	-0.0011876	0.00077449	5.82e-05	0.00059223	1.8059	-0.0010698	0.25609	2.0405	0.053796	-0.00048023	-0.00016714	0.30336	8.49e-07	-0.00097867	0.8537	3.1504	2.4211	46.025	-5.5
1	HC	0.96768	0.0021811	1.7387	-0.0011783	0.00041307	-0.00052352	0.16186	0.0015981	-0.0017645	-0.00092789	-0.0017845	-0.00099622	-0.0015329	2.997	-0.0017777	0.00023752	0.16588	0.0012341	-0.0012575	-1.13e-05	0.00043682	0.0021961	0.0015457	-0.0011306	-0.0001554	0.00021142	0.0008571	-0.00029905	0.011263	0.76188	-0.00048916	-0.00076776	-0.00065857	0.001439	-0.00064566	-0.00058794	0.0018574	1.2528	2.0371	45.113	-5.2894
1	HC	2.152	-0.00029114	2.6154	1.8861	0.00040881	5.6e-05	0.46303	-6.71e-05	-0.0023483	0.00030671	0.00035638	0.0016358	0.038351	3.4309	0.0018212	-0.00073945	0.0003228	0.0006011	0.0010195	0.29482	-0.00071216	0.00069142	0.0013691	0.00041941	0.0010136	-7.13e-05	-0.0010605	-0.001955	0.084729	1.7021	0.0014461	0.00014496	-0.00064811	0.00074708	0.27054	0.00066745	0.0016538	2.8337	1.9061	45.962	-5.4035
1	HC	2.1234	0.82021	1.7415	0.96927	0.0013139	-0.0014095	1.4449	0.00066392	0.70032	0.00010917	1.746	-0.00063936	0.00056134	2.9968	-5.08e-05	0.20216	0.001169	-0.00083563	0.00068976	0.0058838	-2.05e-05	-4.87e-05	-0.00028569	-8.27e-05	0.00083017	0.040167	-0.0016407	-0.00069289	-0.0007883	1.7037	-0.0011548	0.00053636	0.00050789	-0.00094372	0.00083528	0.95454	0.28659	1.9756	2.258	46.069	-5.3059
1	HC	2.6156	0.47006	2.3598	0.079275	0.54162	-0.00091589	1.5905	0.0014643	0.00036688	-0.00026716	1.7196	0.72317	0.0012738	3.0312	0.00047548	-0.002508	0.00057082	-0.001179	0.00053159	0.15603	0.00047064	0.00090163	-0.00055641	-0.0013645	8.04e-05	-0.0011207	0.028375	0.00063246	-0.0018883	2.3918	-0.0012446	-0.00047181	0.0017177	1.1646	0.26352	-0.00045278	0.38517	2.317	1.9517	46.123	-5.3264
1	HC	2.5164	0.40725	1.3867	1.8533	0.00030297	-0.00081256	0.14654	0.00074529	1.16e-05	0.00036673	0.26714	-0.0012754	0.0013851	2.7613	0.0016358	0.0011977	0.0018606	-0.0020496	0.00016944	-0.00088917	-0.00030517	-8.55e-05	0.00058623	0.00061878	9.22e-05	-0.00036409	-0.00095657	-0.00037801	0.028406	2.859	0.0014309	0.00037362	0.00063589	1.0256	0.5782	-8.99e-05	0.47557	1.3596	1.8919	45.973	-5.1089
1	HC	2.3582	0.22612	2.1795	-0.0020069	-0.0017446	-0.0020377	1.7179	-7.11e-06	0.089797	0.0011223	0.10793	0.001085	0.00038513	2.726	-0.00027298	-0.001539	-0.00087334	0.00099814	-5.93e-05	0.0010729	0.0010237	0.00051418	3.77e-05	-0.0011417	0.0020667	-3.51e-05	0.00093018	-0.0016069	-0.00025822	2.8213	0.050217	-0.00028303	0.00013995	1.4935	-0.00034746	-0.00054899	-0.00038769	2.7479	2.3121	46.117	-5.3605
1	HC	2.2444	0.16531	2.1829	0.61469	-0.00039404	0.0016137	1.3641	0.0050519	0.29455	-0.0013707	0.74782	0.00023056	0.00054943	3.4565	0.00051864	-0.00020981	0.78625	0.00076027	-0.0012972	0.73425	0.0014117	0.001047	-0.00042763	8.1e-05	-6.73e-05	0.0011993	0.0007347	0.0011433	-0.0011622	1.7239	-0.00088706	0.0004583	0.00090393	0.00096184	0.50033	0.1194	0.58606	2.3359	1.0805	45.978	-5.3461
1	HC	2.5932	0.46703	1.907	0.79776	-4.58e-05	0.0014936	0.86749	-0.00026405	-0.000219	-0.0011783	0.075278	0.00080771	0.00081569	3.2654	0.0012026	0.0008508	0.63109	-0.0017186	0.090622	0.00050864	-0.0011885	0.0006899	0.0013729	0.001349	0.0017039	-0.00092289	1.2813	-0.00058631	0.00059743	1.2872	0.0005228	0.0011912	-4.56e-05	0.49849	0.0028266	0.00013491	0.30915	3.0538	2.534	45.934	-5.4894
1	HC	2.3191	0.68064	2.0785	-0.00050269	0.086403	0.00077274	0.67009	0.0023887	0.35141	0.00013866	1.2663	-0.00029265	-0.0012369	2.6767	-0.0028473	0.00074303	0.14515	-0.0010521	-0.0017169	0.12446	0.0010373	-0.00084804	0.0022522	-0.00091852	0.00062982	0.0006395	0.86142	0.00070514	0.78862	1.9918	-0.00076997	-3.85e-05	0.00027113	0.027899	0.9492	-0.00091877	0.00023909	3.1307	2.7678	46.095	-5.4183
1	HC	1.8248	0.91117	1.471	1.0912	0.00029611	0.001643	0.00048404	-0.00027155	0.0013759	0.00093738	0.52035	-0.00043866	-0.0023046	3.5068	-0.001081	0.0007263	1.445	-0.00017615	0.023507	-0.00060436	0.00023951	-0.00069086	-0.0010173	0.00065066	0.0012633	0.0015624	0.00052348	-0.001083	-0.0012995	1.2141	0.00054938	-0.0019584	-0.00020646	-2.6e-05	0.0013108	2.37e-05	0.00061847	2.3048	2.5171	45.798	-5.4103
1	HC	1.8032	0.28296	2.1183	2.2319	-0.00038417	0.0015804	1.1808	-0.00094602	-0.00098056	0.0013615	0.0011604	0.00014756	0.00042241	3.6323	-0.00012891	0.00010415	0.45438	-0.001063	0.00018833	0.64417	-0.00114	-0.00021225	0.055379	-0.00016951	-8.8e-05	-0.00070454	9.8e-05	-0.0011662	-0.00083916	-0.0010459	-0.00068714	-0.00035893	0.00096664	0.20469	0.00078809	0.32565	0.19238	3.6687	2.0651	45.881	-5.4616
1	HC	2.7916	0.52197	2.3723	1.9134	0.30997	0.00084563	0.51422	-0.0004672	0.61941	2.68e-06	1.0856	0.31177	0.00050873	3.8446	-0.0011654	-0.0013431	0.36034	0.0025292	-0.00050529	0.00047337	0.00017747	-0.00097834	0.00079419	1.4813	-0.00095706	-0.00016961	3.1056	-0.0013454	1.2185	2.1256	0.00037342	0.050108	0.00040753	0.020632	0.1822	0.00060258	0.00020695	2.798	2.2566	46.116	-5.7433
1	HC	1.7851	-0.0017479	1.4012	1.1615	0.0028414	-0.00095612	0.99584	0.00016562	0.0020054	0.00032027	0.062134	0.001728	0.0016637	2.8349	0.0076258	-0.00038355	-0.00023931	-0.00080256	0.0010191	0.0022845	-0.00033952	-4.36e-05	0.0006975	0.00064771	-9e-05	-0.0011476	-0.00048737	-0.001482	-0.00079335	0.65874	0.029369	0.0008724	0.00094458	0.00054103	0.00068214	0.001043	0.0011591	1.461	2.1809	45.395	-5.2653
1	HC	1.4269	0.025086	1.6575	0.00089795	-0.00091952	0.00013648	1.7377	-0.0012556	-0.0011495	-0.0011807	0.16897	0.00072448	0.00094751	2.4846	-0.00041876	0.0012357	0.00030733	0.0015261	-0.00036113	0.21938	-0.00075108	-0.000881	0.28166	-0.00011522	-0.00012692	0.001313	-0.00023464	0.00029146	1.41e-05	1.2437	-0.00038797	-0.00079071	0.00052603	0.39216	-0.00080196	0.00020659	0.68366	0.91837	1.9632	45.137	-5.0778
1	HC	2.1524	0.2446	2.9972	0.75741	-0.00093473	0.0016623	0.50951	0.79384	0.22054	0.00013768	0.10264	0.0023173	0.00061472	3.3357	0.00026364	-2.28e-05	0.65186	0.00068035	-0.0013407	6.72e-05	-0.00047638	0.00075303	-0.0013065	-0.0017525	-0.0016946	-0.00023124	1.43	-0.00073417	0.034679	1.6462	0.0013613	-0.0004964	-0.00029321	0.0020628	-0.0010579	0.0019482	-0.00085509	2.8733	2.5401	45.935	-5.4995
1	HC	3.307	1.2728	3.5782	-0.00082141	0.83918	0.051269	0.86021	0.00086968	-0.00049387	0.0011974	1.4281	-0.00045366	-0.0017416	2.9064	0.4052	0.00073924	-0.00025126	-0.0012963	-0.00046221	0.00031939	-0.00084572	2.72e-05	0.025436	0.0011235	0.12906	-0.0011919	0.035762	0.00048322	0.7805	2.3278	-0.00066937	-0.00073317	-0.00062479	0.00021803	1.7763	0.43294	0.00044487	2.4533	2.6301	46.154	-5.3382
1	HC	2.2834	0.090634	3.4149	0.10274	-0.00025183	-0.00021949	0.00040931	-0.00036171	0.12037	0.00083122	1.3702	-0.00080219	0.0004424	3.3673	-0.00022758	0.024199	0.40188	0.00076652	0.0010317	0.00093362	-0.0013524	0.003028	-0.00072312	-0.00012431	-0.0008124	0.00042577	0.00019436	-0.00096907	0.00038762	1.1132	-0.0002333	0.56841	0.17746	-0.00021319	0.77774	0.27596	0.10838	2.9621	2.3314	45.938	-5.4362
1	HC	1.0907	0.077806	2.9865	0.0011242	0.00051592	0.0017817	0.58247	-0.00062882	0.0015376	-0.0010058	-0.00069778	0.00032111	0.0001341	2.5349	0.0017517	0.0021789	6.77e-05	0.00063982	0.0012972	0.02365	-0.0010372	0.0019487	0.00059985	-0.0019631	0.0011126	-0.0001797	0.0011056	0.00017503	0.00077974	0.89796	0.0004674	-0.0015046	-0.00045952	-7.16e-05	0.00094254	-0.0004043	0.70411	1.4842	0.72904	44.907	-5.2551
1	HC	1.3572	0.62818	3.5623	0.00049912	0.0014172	-3.64e-06	0.0058715	0.0011519	0.0010065	-0.00029507	0.0053243	0.00099293	0.00013137	3.2933	-0.0012239	0.00094565	0.52439	-0.00014337	-6.88e-05	0.00030674	0.0012055	0.00022213	0.0019667	-0.00090848	-0.0030581	0.00081443	0.0013862	-0.00090002	-0.0002526	1.9827	-0.00028064	0.0010155	0.00066578	0.0016469	0.022989	-0.0010271	0.28042	1.9571	2.2166	45.611	-5.4225
1	HC	2.8655	1.2821	1.4629	0.72394	-0.00084237	0.0017822	0.52633	0.0002916	0.00082984	-0.0014576	0.67144	-0.00074545	0.0021269	2.6918	-0.00054577	-0.001065	0.00040962	0.00010258	0.040707	0.30616	-0.0003145	-0.00019662	-0.00093012	0.0015037	-0.00029975	0.00047337	0.00026625	0.00050004	0.10695	1.7814	6.03e-05	0.00053951	9.96e-05	1.2418	1.7458	0.12663	1.2976	0.85892	2.023	45.911	-4.8003
1	HC	2.6441	0.0015754	2.5271	0.95039	-0.00035993	0.00138	0.0007249	0.0012049	-0.0002984	0.00074668	0.65598	0.00031707	-0.0010993	3.3113	0.00012307	0.0017558	0.19158	-0.00016678	0.034721	-0.00045192	-0.0012599	-0.00049238	-0.00061692	-0.00041613	0.0012969	0.00071808	-0.0015491	0.014448	1.2728	1.907	-0.0010815	0.0011203	4.39e-05	-0.0011788	1.7609	0.0002501	0.14202	0.8153	1.2164	45.819	-4.6835
1	HC	2.5602	0.66399	1.7552	1.4985	0.00095652	0.00041341	0.44284	0.00017482	0.15461	-0.00096339	1.7826	0.0018071	-0.0012554	2.7838	-0.00071428	0.00046641	-0.0011542	0.0022938	-0.0014468	0.0016099	0.0009687	-0.00037246	-0.0030572	-0.00095594	0.00067403	0.00046669	-0.00093843	-0.00047915	-0.00061726	1.8181	-0.0010794	0.37537	0.33939	-0.00022671	0.82996	1.1034	0.4466	3.0886	2.3189	46.123	-5.3855
1	HC	3.4227	0.15039	3.0927	-0.0015169	-0.000706	-0.0012854	0.32224	-5.24e-05	8.34e-05	0.0010118	0.07392	-0.0023914	0.0016563	3.3764	-0.00018981	-0.0012961	0.25536	0.012822	-0.00081528	0.00012637	-0.00096647	-0.00057137	0.0025738	9.58e-05	0.00035758	1.82e-05	4.34e-05	0.00077352	-0.0004642	3.5773	-3.73e-05	0.0014717	-0.00057133	-0.001334	0.00038909	0.00019329	0.00034883	3.3801	0.81804	46.15	-5.4313
1	HC	3.0084	0.35264	1.5431	0.50661	-2.45e-05	0.23219	1.6059	-0.00011367	-0.0014053	0.00085699	1.8305	0.16919	0.0011096	2.9707	0.17185	-0.00090701	0.053983	1.02e-05	-0.0014478	0.00026344	-0.0021247	-0.00037816	-0.00055466	-0.00043437	-0.00087326	-0.0010007	-0.001488	-0.0005771	-0.0026636	2.6815	0.00022121	0.00035417	-5.37e-05	-0.00036534	1.8629	0.26572	0.00014865	1.6939	2.0252	46.109	-5.1878
1	HC	2.7252	1.1614	1.7879	1.3528	2.89e-05	0.15535	1.3582	0.030065	0.26165	0.00077002	0.79879	0.0010582	0.0012913	2.7281	-0.0004507	0.00021201	0.31725	0.82485	0.0016376	-0.00066058	-0.00097371	-9.52e-05	0.00049377	1.8693	-0.00061617	-0.00062268	2.9466	0.00031384	-0.00066603	1.8941	0.00043202	0.47928	-0.00080266	0.0016796	1.277	0.47242	-0.00071084	2.8862	2.9671	46.101	-5.7467
1	HC	2.7164	0.47799	1.9651	1.2566	0.081088	0.00051886	0.00042387	0.0013136	-0.0021134	-0.0011096	0.56223	-0.0010693	0.0010832	2.9313	-0.00080894	3.55e-05	-0.00040971	0.00074644	0.0016543	-0.00098219	-0.00047642	0.00072531	0.0014102	-0.00033607	-0.0017064	0.26288	0.39898	0.0011404	-0.00062589	2.1684	-0.0018283	0.00065826	0.0023748	0.00026427	0.2407	0.20735	0.00029487	0.40293	1.5882	45.81	-4.8984
1	HC	2.5212	0.68178	3.1806	0.00067313	-0.00028607	-0.00090458	-0.00045128	-0.0012977	-0.00071799	0.00034653	0.11479	0.00023506	0.11875	2.8517	0.085443	-0.00032481	0.60384	1.1336	0.00023911	-8.13e-06	-0.0020109	0.00046865	0.29017	0.00082723	0.00022733	0.23827	-0.00021235	0.00013951	0.00015672	2.7947	-0.00070164	8.69e-05	0.0023271	-0.00047514	0.00018462	-0.00065181	0.0011038	2.8603	0.36644	46.095	-5.4357
1	HC	2.7165	1.3632	3.0644	1.4659	9.61e-05	-0.0010411	1.9155	-0.00056424	0.02349	-0.00028888	1.2235	0.0030917	0.00021776	2.6182	5.64e-05	5.81e-05	-0.00048174	-0.00035831	0.0004387	-0.00011947	-0.00064198	-0.00013012	-0.0010395	0.00053666	-0.000172	0.00038691	-0.0020321	0.0034333	-0.0026358	1.8985	0.077897	-0.0016426	0.41968	0.1474	1.9159	0.0012778	0.00037677	2.5084	2.2209	46.154	-5.3508
1	HC	2.5977	0.24338	2.4918	0.66367	-0.00064428	0.00094595	1.1713	-0.00017726	-0.0014312	0.12735	1.4702	0.29921	-0.0012498	3.012	0.0010714	0.00013705	-0.0021818	-0.00041112	0.30956	-0.00045955	0.00071986	0.0020042	0.00022403	0.057726	0.00084853	0.00011845	0.53524	0.024504	-2.37e-06	2.0962	0.00066257	0.00059333	0.0001353	0.0012001	0.64435	1.1548	0.0011017	2.3964	2.0316	46.095	-5.3583
1	HC	2.6921	0.00085499	2.9895	0.26942	0.05726	0.0014171	0.18835	0.0011015	0.054625	-0.00082524	1.3021	0.10269	-0.0011051	2.9984	-0.00019279	0.0003254	0.64554	0.040184	-0.0006841	0.25491	-0.00023931	-0.0010723	0.0013663	0.50843	0.00024201	-0.0008483	0.0013528	-0.0016361	0.00037978	2.6718	0.76727	-0.00081689	-0.0025517	-0.00025181	2.335	-1.63e-06	1.9928	1.23	1.8806	45.979	-4.7947
1	HC	2.2028	1.6357	2.9555	1.4187	-5.33e-05	0.0013089	0.77411	0.13119	0.82304	-0.0011504	1.0351	0.00031221	0.0012506	2.1976	-0.00052727	0.00036709	0.26126	0.81913	-0.00091606	0.36187	-0.00049126	0.00044056	0.0016614	0.55205	-0.00069592	-0.0014138	2.015	-0.00092537	0.00037733	1.401	0.00025826	0.00059808	0.0014367	-0.0012863	1.1921	0.68722	0.001919	1.9279	2.455	45.949	-5.7522
1	HC	2.2958	1.1216	1.2455	1.9168	-0.00043745	-0.0013319	0.00057478	-0.00043025	-2.51e-05	0.00025033	1.6612	0.0010616	0.00034342	2.1238	-0.00019943	0.019196	-0.0005634	0.0027521	0.0014462	-0.00061187	0.17919	-7.29e-05	0.00087114	0.0015057	-0.00099597	0.0020313	0.27883	-0.0011765	0.14469	2.3845	0.40119	-0.00098151	-3.4e-05	0.13736	1.2844	-0.00059194	0.53988	2.7438	1.8985	46.19	-5.4167
1	HC	1.5595	0.60928	2.2102	0.071005	-0.0016643	0.0022979	0.96156	0.00026123	-0.00089289	-0.0015551	0.2272	-5.4e-05	0.44341	2.8681	0.00028642	0.20965	-0.00082162	-0.00035181	-0.00071737	7.62e-05	-0.00037892	-0.0034533	0.0014035	0.30292	-0.00052424	0.00039593	2.1235	-0.00036961	0.00025333	0.54974	-0.00014065	-0.0013152	0.0019231	-0.0013886	0.0015113	-0.00029063	0.00084667	2.6495	1.0823	45.349	-5.7649
1	HC	2.4105	0.27025	1.846	0.66265	0.00015255	-3.37e-06	0.67612	0.55502	-0.00097281	-0.0011076	1.9783	0.066742	0.00061488	3.2654	-9.3e-05	0.0010041	0.94319	0.00032278	0.18614	1.3431	0.00029126	0.00083527	-0.00087748	0.43995	0.0011712	-0.0010829	2.6229	-0.0007716	-0.00066116	2.5951	0.0009123	0.00010988	0.0026127	-0.00053988	2.4319	0.69665	0.71026	3.3587	2.2053	46.162	-5.5169
1	HC	2.8293	1.0706	1.196	0.24463	0.0005095	-0.00041462	1.3302	0.00022961	0.23778	-0.00028163	1.1426	-0.000775	-0.0016633	3.4498	-0.002333	0.00098208	0.11863	0.0011069	0.0035152	0.00015647	0.00039649	-0.00079071	0.093716	0.00070522	0.0017892	-7.27e-05	-0.00051689	-0.00044157	0.28265	2.1072	-0.0021882	-0.0011365	-0.0010111	0.00063682	1.9851	0.38333	0.69263	3.29	2.6593	46.141	-5.3328
1	HC	2.5498	-0.00040009	3.176	1.1644	-0.0025244	0.24721	0.55802	8.41e-05	0.028119	-0.0010656	1.1637	0.0026528	-0.0022648	2.5255	-0.0017192	-0.00034429	0.1165	-3.96e-05	-0.0015764	0.00043778	-0.0016743	-0.00023032	0.02671	-0.00014251	0.00017232	-0.0019835	0.24293	-0.000312	0.0076539	1.5833	0.74378	-0.0021935	7.07e-05	0.34194	0.45521	0.98269	0.0010673	3.441	1.715	46.076	-5.4387
1	HC	2.73	0.0011295	1.8608	0.19561	-0.0018237	0.29861	0.4291	0.00047825	-0.00024563	-0.00059827	1.7084	1.0541	-0.0012082	3.0231	-0.00066511	-0.00050722	6.52e-05	0.002315	0.001062	-0.0012921	-0.0010644	-0.0020167	0.0012051	0.0012289	0.001353	0.0015997	-0.00011493	-0.00052287	0.00038371	1.3956	1.1088	-0.0010722	0.00057975	-0.00020969	1.5717	0.025152	0.0020841	1.8448	2.2431	46.069	-5.1375
1	HC	2.3199	0.00018375	1.2291	0.42487	-0.00028001	0.00032821	0.72036	0.0012506	0.001464	0.00034892	1.2307	-0.00052012	0.00078757	2.5945	0.0017727	0.00057991	-0.0014907	0.76556	0.017043	0.00072042	0.032508	0.00027547	-0.001007	-0.00035563	-0.00099429	0.00028421	0.0021189	-0.00065941	0.0012006	1.9225	0.12401	0.00084311	-0.00080551	0.00020614	1.6048	0.00032782	0.65701	0.62907	1.0205	45.785	-4.6404
1	LTBI	1.2461	0.44973	2.3757	2.1365	0.040863	-0.0013459	0.19206	0.0005505	0.7049	0.00029984	0.72768	-0.00027736	0.0019498	2.7712	-0.00040931	-0.0011325	-0.0003505	-0.00071955	0.0011379	-0.001415	-0.0012225	-0.00074065	0.0016048	0.00051054	-0.0019403	0.0011486	0.153	-0.00016642	-0.00076015	1.3108	0.00051352	-0.0021897	-0.0018318	-0.001112	-0.00096141	0.0018192	-0.00031881	3.3501	2.5418	45.953	-5.4439
1	LTBI	2.7984	0.069496	1.9258	-0.0017443	0.00060558	0.0011504	1.2471	0.0012261	-0.00064199	-0.0012511	0.00049917	0.0011795	-7.61e-05	3.1516	0.0028485	0.25421	0.18765	-0.00068724	6.45e-06	0.00021542	-0.00066082	0.0011459	-0.0007924	-0.0004626	-0.00014719	-0.00081327	-0.00014783	-0.00060843	0.0015068	3.8038	-0.001041	0.00074084	-0.00026444	1.2095	0.022372	0.22604	0.085543	1.4136	2.006	46.089	-5.2298
1	LTBI	1.1809	0.34605	2.7972	-0.0011911	0.0012384	-0.0002117	0.41834	0.00018094	-0.00042411	0.0003625	0.64479	0.00020725	0.0015156	2.8672	-0.00038719	-0.00020043	0.91701	-0.00036258	-0.0011264	0.0013999	-0.0016899	3.85e-05	0.0004338	-0.0005403	-0.00079535	0.00061304	-0.00016141	0.0011759	-0.00028335	1.719	0.00041789	0.00073925	0.00070813	0.00019672	0.00059591	0.00049156	0.042505	2.507	1.4524	45.704	-5.4256
1	LTBI	2.329	0.51608	2.2816	0.0010952	-0.0012828	0.00041615	0.00050032	-0.00064506	1.0277	-0.0011005	-0.0012768	-0.00041746	0.0012139	3.2213	0.0004541	-0.00053419	0.0016815	-0.00017624	0.058341	0.20406	-0.0018673	-0.00063851	0.0015018	-0.00017221	-0.00026116	-0.0003384	0.00097827	0.00081925	-0.001107	2.1128	0.00050184	-0.0021163	0.26547	0.0011657	-0.00075255	-0.00066224	0.50982	1.4372	1.5924	45.833	-5.2545
1	LTBI	2.8195	1.0147	2.7497	-0.00016314	0.0014092	-0.00086578	0.40021	0.00066247	0.082784	0.0001815	-0.0013225	0.00049924	0.00015176	2.1251	-0.00019873	0.00066713	0.43877	-0.0016652	0.0019767	0.00034599	-0.00071017	0.00037435	-0.00026793	0.00097554	-0.00062271	-0.00013942	-8.69e-06	-0.0028007	0.15797	3.7936	-0.00032309	0.033672	0.00057531	-0.00044488	0.40814	1.3341	0.00039675	-0.0008635	0.86686	45.443	-3.6867
1	LTBI	2.8836	0.16494	2.2121	1.0388	-0.0013103	-0.0015794	0.00066133	0.00074835	0.00037799	0.0011438	-0.00079033	-0.00081419	-0.0013003	3.3309	0.00030331	0.00080617	-0.0012215	0.0020794	0.0008795	-0.00048388	-0.00082047	-0.0011362	0.00011041	-0.00050155	0.00067435	0.0013732	0.00061924	-0.0003431	0.18657	0.88577	-0.0021977	-6.78e-05	0.54054	0.00061977	0.00085946	0.00070227	0.0024204	2.6793	2.0332	45.896	-5.4101
1	ATB	0.48631	0.68029	3.4626	0.0011734	-0.0019065	0.0019029	-0.001345	0.0012797	0.00085898	-0.00013858	0.71833	0.11519	-0.0013	2.951	-0.0017081	0.0011174	0.32702	0.78561	0.16954	0.0016148	0.0013691	-0.0022217	-0.0023697	0.00073101	0.00033008	-0.00025876	-0.00091576	-0.0010011	0.27871	0.65299	-0.0014709	7.72e-05	0.64584	-0.00093251	0.97653	0.00027886	0.9544	1.9192	2.5324	44.176	-5.9951
1	ATB	1.8125	0.29756	1.9794	0.00059826	0.0013912	0.00023537	0.80932	0.00027278	-0.00030196	0.00035256	-0.0011956	-0.00010998	0.00038409	0.30206	0.0019892	0.0014858	-7.2e-05	0.00092476	7.43e-05	-0.0017985	-2.26e-05	-5.2e-05	0.00038109	0.0013436	1.21e-05	-0.00040022	-0.0014416	-0.00092406	0.00017618	0.21032	0.0019234	0.0012514	-0.0013256	0.00043039	0.00086294	0.6297	0.00035935	3.4403	2.4733	44.311	-6.9513
1	ATB	2.3777	0.55406	2.3491	1.8353	0.0012543	-0.0019617	-0.00034074	-0.00081343	0.00020022	0.00026883	-0.0029021	0.71294	-0.00087497	3.4496	-5.67e-05	-0.00078219	-0.0011998	-0.00095845	0.0017366	-0.00039367	-0.0019066	-0.00079891	0.00020107	0.00017424	-0.00052396	-0.00034968	-0.0003046	-0.0010489	0.00023626	1.5095	0.00059621	0.00040156	0.0001054	0.086075	-0.0016283	-0.00047677	0.65798	0.50008	2.631	45.74	-5.073
1	ATB	1.7292	0.030578	2.9566	0.0015203	-0.00012062	0.001175	0.37989	-0.00013673	0.54111	-0.0005795	-3.21e-05	-0.00065816	-6.73e-05	2.1982	0.20616	-0.00079617	-0.00046143	0.18214	-0.00014386	-0.0010627	-0.0010105	-0.00054649	-0.00023289	0.00071138	0.00035064	-0.0011933	0.00025884	0.0016445	1.4525	-0.0012465	0.00023276	-7.25e-06	0.19395	0.00017698	0.44008	0.23428	0.2901	2.2377	2.9502	42.97	-7.8894
1	ATB	1.8397	0.44162	2.6164	0.00076133	-0.00084635	0.00072245	0.00030385	0.0013563	0.00025284	0.00043615	0.0007377	-0.001436	9.93e-05	1.5997	0.14283	0.0003178	0.0021933	-0.00015068	0.00034985	0.00019835	0.00021843	-0.00061207	-0.0027881	-0.00093021	-0.00053998	0.00016795	-0.0020522	-0.0020356	-0.0005994	-0.00084685	0.0011733	0.00032749	0.40858	-0.00026415	-0.0013243	0.0019616	-0.00029496	1.0874	1.6448	42.682	-5.1571
1	ATB	1.5113	-0.00036951	2.2825	0.0016799	-0.0011056	0.0002508	0.0027019	-0.0011235	0.0002044	-0.0006511	-0.00037374	-0.00039985	-0.00052953	2.5033	0.0015138	4.09e-05	1.1138	-0.00016597	0.31589	0.00029702	0.001922	-0.001051	-0.00061079	0.0011397	0.00040261	0.00047476	0.00054088	6.73e-05	-0.00013858	0.00044441	0.0010763	0.17549	0.003435	-0.00022083	0.0016005	-0.0001138	-0.00041098	2.1113	2.2668	45.001	-5.6823
1	ATB	1.2063	0.001471	3.402	0.00039025	0.1635	0.00038307	0.00116	0.0018394	-6.99e-05	0.0022097	0.00027299	0.001301	0.001216	2.0583	0.0023438	0.0010645	-0.0001341	-0.00056056	-0.0015715	0.00083181	0.00022626	5.49e-05	0.00043463	0.00055185	-0.0003208	-0.00037105	-8.45e-05	0.0013612	-0.0014713	1.5643	-0.0002572	-0.00070871	0.18606	0.000465	6.01e-05	0.0059957	0.077633	1.2876	2.6274	45.205	-5.4514
2	ATB	3.2196	0.023131	2.0697	0.41249	-0.00089019	-0.00024986	0.16155	-0.00027658	-0.0004387	-0.0010522	1.3662	-0.00042919	0.00068616	0.076716	-0.0013831	-5.82e-05	-4.42e-05	0.00089535	0.0007373	0.00087899	-0.00070072	0.00054549	0.0012396	0.0015871	3.76e-05	-0.0012968	0.00018703	-0.0010464	-0.0013366	0.0024638	2.1e-05	2.23e-05	0.00085565	-0.00012415	0.81276	4.1436	0.2182	-0.0012973	1.5019	-28.064	37.79
2	ATB	2.383	0.0013072	1.8585	0.55785	0.029519	0.00039291	2.6533	0.0010369	0.00038435	0.00016994	1.8721	0.00035841	-0.00088461	0.0015415	0.33596	-0.00058714	0.00036757	-0.0013742	4.71e-05	-0.0004222	-0.00011942	0.0017401	-0.0012838	0.0022809	-0.00089109	-0.00066134	-0.00037367	0.00050652	-0.00040662	0.00094098	-0.0016034	-0.00054842	-0.00014134	0.00061214	0.00040281	2.2924	-0.00013627	-0.0020838	1.1275	-27.197	37.594
2	ATB	2.4146	0.00037157	1.8617	-0.00039762	0.0013118	0.0014772	0.24396	-0.00040671	0.00024706	0.00083355	2.0598	0.001066	0.00025585	0.00044202	0.00014946	0.0011171	0.00058558	-0.00011325	-0.0013373	0.00075741	-0.00031727	0.00079138	-0.0002851	0.00068503	0.16587	-0.0010267	0.0020753	0.12907	0.0011944	0.00046442	0.00083893	0.00094313	0.00092666	-0.00053859	0.00057894	2.8125	0.00065468	2.97e-05	0.54067	-27.749	37.795
2	ATB	3.3344	0.0010853	1.7312	0.00087365	-0.00041558	1.0729	1.9196	-0.0011504	0.0018488	0.14311	1.5064	0.26913	-0.0011699	0.00076878	-0.00044688	4.3e-05	0.0014601	1.1847	0.32108	-0.0011091	0.68822	-0.00025528	0.79015	0.6713	1.8311	-0.0010517	0.00029632	0.00015176	1.5772	-0.0011307	-0.00024656	0.39284	-0.00012168	0.95505	-0.0010087	2.9956	0.0007237	0.00077648	1.724	-27.44	37.507
2	ATB	3.369	0.0011589	1.8071	0.0018008	0.25547	0.0010282	1.1158	0.0015773	-0.0011879	-0.0003683	1.9138	-0.00078121	0.00024891	-0.00043237	-0.0010289	0.00040175	0.12966	0.00096867	-0.00014644	0.00053202	-2.16e-05	0.001761	0.00061938	0.0012463	0.00031212	-0.00018935	-0.00038756	0.00047049	-0.00056712	0.00092038	0.00024583	-0.00046637	-0.0021001	-0.00015814	-0.0010508	2.9841	0.0001203	-9.19e-05	-0.00050423	-27.723	37.784
2	ATB	2.0566	2.1783	1.7172	2.8078	0.63073	0.84822	0.62526	1.1982	0.43663	-0.00084546	0.002149	0.00010317	6.32e-05	0.00064816	1.2117	-0.00090239	0.0014316	-0.0012711	0.00083247	0.0012809	-0.00048599	-0.0018453	0.0016076	-7.7e-05	-4.38e-05	0.00094532	0.00069	-0.0010853	-0.0011172	-0.00018826	-0.00015978	0.0011591	0.00010543	-0.00011136	0.35935	3.7452	-0.00067315	-0.0008653	0.47504	-28.122	37.722
2	LTBI	2.813	-0.00035419	1.4357	2.2967	-0.00088894	-0.00070022	1.1039	0.74437	-0.0010754	-0.00034366	1.5186	-0.0023105	-0.00081069	0.00059622	0.00037695	0.0013678	0.11588	-0.0027248	0.25457	0.040057	0.00030058	-0.00057697	-0.0012695	0.00030336	0.0021895	-0.0001599	-0.0011244	0.0014584	-0.00050655	-0.00084228	-0.0015085	-0.00078329	0.0015275	0.42328	0.40841	2.5619	0.84515	-0.0010152	1.2187	-27.92	37.887
2	LTBI	3.9333	1.0227	1.499	2.7423	0.00051835	0.001685	0.095185	0.2122	0.0014479	-9.34e-05	0.27326	-0.00039756	0.0010688	0.00017631	0.0016338	0.00014275	-0.0021158	0.00053506	0.0017384	0.00087025	0.00041243	0.014071	0.00014507	-0.0030288	-0.0020514	-0.0011554	-0.0016758	0.00069007	0.0010192	0.00051612	-0.00046379	0.00064257	0.0016061	0.00036118	1.8545	3.7676	6.18e-05	0.12052	0.32621	-28.049	37.906
2	LTBI	3.5994	-0.00062726	1.5115	0.24998	0.63889	1.04e-05	1.4814	0.7844	-0.00076332	0.0013446	0.84469	-0.0011333	0.0023398	0.69417	-0.0007758	-0.00055825	0.012007	-0.00032356	0.00049061	0.0011629	0.0016146	-0.0008826	0.00048445	0.0013189	0.0010315	-0.00072647	0.68469	-0.0017718	-0.00050198	0.0015368	0.00071825	0.001392	5.9e-06	0.00057805	0.33618	3.559	-0.00065325	0.00062309	0.51837	-27.87	37.786
2	LTBI	2.3928	-0.0013566	1.5962	0.63284	0.13307	0.00018209	0.66631	0.75136	0.00067888	0.0003784	1.1419	-0.0015227	-0.00089231	0.041743	0.028174	-1.56e-05	-0.0013202	0.00055357	-0.00032119	-0.00067472	0.00052188	-0.0017124	-3.86e-05	-0.0018481	0.016743	-0.00014769	0.32926	5.34e-05	0.55845	-0.00027728	0.0016353	-0.0010393	0.0013844	0.00093156	1.1014	4.0613	0.25011	-0.0018236	0.10287	-27.997	37.855
2	LTBI	2.4367	0.00064011	1.3495	0.80465	-0.00035183	-0.00065517	0.56635	0.00035277	-0.0016674	0.0023968	1.9591	-0.00032504	-0.0007088	0.00034657	0.0008836	0.00054705	0.36729	0.0016057	0.12351	0.00094463	-0.00073087	-0.00062812	0.00047367	0.0016145	0.00020008	-0.00055504	0.00098168	-0.0024496	-0.0017022	-4.76e-05	0.00013721	-0.00026441	0.020407	-0.00012698	1.4412	1.6866	0.97393	-0.0014547	7.14e-05	-26.927	38.625
2	LTBI	1.8677	0.0067767	1.4283	8.59e-06	0.00050121	0.0011477	2.9663	0.08241	-0.00095748	-0.0013734	0.2866	0.0010735	0.00041493	-0.00012192	0.28799	0.0021334	-0.00035228	0.00095628	0.00020235	-0.00091313	-0.00079546	0.00031757	0.0010683	0.0017654	-6.54e-06	-0.0008089	-0.0019488	0.00094405	0.14331	0.0023056	0.31918	-0.0001825	-0.00026536	-0.00096251	1.7968	4.2307	0.063748	0.0010073	0.85672	-47.436	-13.543
2	HC	3.2811	0.036821	1.4049	0.033954	0.049058	0.00027728	1.0294	0.0010219	0.00023542	0.00053611	0.76128	-0.0010216	0.016062	-0.0007276	-0.00068061	-0.00045377	0.00047387	0.21661	-0.00069666	0.00015955	0.0011157	0.00078922	0.0019282	0.00049554	0.00018189	0.0013363	0.14121	0.0011339	1.3222	0.00044409	0.13853	-0.00036244	-0.00049377	0.0010823	5.82e-05	2.2343	-0.00082575	0.00010672	0.6679	-27.543	37.667
2	HC	3.6348	0.28954	1.2402	0.001068	-0.0005951	-0.0014103	0.35862	0.018556	0.0068659	0.000103	0.38008	0.048387	0.00047749	0.41424	8.64e-06	0.001218	0.0010171	-0.0013251	-0.0019221	-0.0012566	-2.76e-05	-0.00066877	0.0005709	-0.0014706	0.00041057	0.0012052	-0.00031972	-0.0012264	0.00048974	0.00024339	0.00082066	-0.00018237	-6.59e-05	-0.00064093	1.8666	3.601	-0.00016479	-0.00044868	0.48596	-27.97	37.991
2	HC	3.2485	0.12568	1.3527	1.2435	-0.0011329	0.026623	1.2913	0.0008813	0.065023	0.0013433	1.8894	0.0005627	-0.00057019	-0.00020068	0.17586	0.055931	0.3569	0.0011656	0.4157	0.0019694	0.12647	-0.0016542	-0.0012299	0.00088755	0.030211	0.00010603	0.038569	-0.0005017	-0.003036	5.87e-05	0.38314	0.0071398	7.72e-05	0.72031	3.0079	2.1819	0.2003	-0.00044647	1.9256	-27.379	38.934
2	HC	3.1134	0.8672	1.3003	0.14843	0.00071042	0.00010813	1.2807	0.41491	-0.00069088	0.00019006	1.6335	0.0012139	7.23e-05	-0.0015614	-0.00092662	5.48e-05	-0.0013821	-0.00013778	-0.00042442	-0.00042818	0.001357	-0.0012973	-0.0011455	0.22662	0.72121	0.0013843	-0.00057016	0.00069653	0.00091813	-0.0015188	0.00091015	4.78e-05	0.00027842	-0.002467	1.5248	5.2584	0.073865	0.00054075	0.43835	-28.056	37.974
2	HC	1.7137	1.253	1.2541	0.05529	0.61838	0.00045237	1.6772	-0.00017625	0.067883	0.0022211	1.9495	-7.2e-05	-0.0013077	0.66579	7.58e-05	-0.0008764	-0.00013435	-0.00093419	0.033247	0.055127	0.0003539	0.0023525	0.0023364	0.0008716	0.00017521	-8.78e-06	0.30207	0.075364	-0.00059061	-0.002392	0.00063864	-0.0011425	0.0012944	0.00036633	1.767	5.2075	0.0027047	0.00055336	1.3829	-28.21	37.845
2	HC	2.5533	0.88282	1.4578	0.11969	0.00040972	-0.00096791	0.046748	1.1978	0.0010248	0.28313	1.0088	0.00075172	0.00067345	4.39e-05	-0.0010326	-3.98e-06	0.28415	0.00094022	-0.0025395	0.37766	0.00039318	-0.00111	0.00029448	0.00038214	-0.0010565	0.0013954	0.00053164	-0.0020224	0.00031808	-0.00033323	-0.00050379	-0.00069975	0.0013129	-0.00014348	1.8065	3.1001	0.0012964	-0.0010048	1.45e-05	-27.902	38.054
2	HC	3.6489	1.6987	1.3221	1.8398	0.28817	0.27125	2.0375	0.0011722	0.14703	-0.00076754	2.4242	1.3252	-0.00059566	0.076537	1.5736	1.334	1.0621	0.55339	1.3787	0.074872	0.45753	0.55823	0.91974	1.4858	1.3817	1.1805	0.00086183	1.27e-05	1.0046	0.083595	0.29883	0.87753	0.007233	0.0010641	2.5733	3.7708	1.0649	0.092606	0.85354	-27	40.69
2	HC	3.4149	0.9016	1.2257	1.5936	0.27675	-0.0010819	0.70814	-0.00081375	0.0010801	-0.0005229	1.5142	0.00050673	-0.001281	1.0785	0.0018238	0.0011341	0.03384	0.00085834	-0.00050659	-0.00011159	0.0011228	0.00053827	-0.0019527	0.0017905	-0.0011842	0.22014	-0.0027458	0.00022291	0.04489	0.00093956	0.00098806	-0.00215	0.0013498	0.00088514	1.9511	2.7583	0.13803	-0.000522	0.92303	-27.877	38.153
2	HC	3.0074	1.3863	1.3385	0.00061686	0.49796	0.0010561	0.27872	0.0016608	0.00044201	0.00069952	1.2323	0.00062875	0.001312	-0.0015132	0.035975	0.79397	-0.00068203	0.57168	-0.0013538	0.51886	0.00083067	0.29269	0.0018638	-0.00061448	-0.00056309	-0.0007926	0.00022249	-0.0017503	0.23691	0.55149	0.10092	-0.00011285	0.11737	-0.00015561	1.0299	4.7882	0.00098645	-0.0010491	1.018	-28.108	37.91
2	HC	2.3779	1.3951	1.2393	6.85e-05	-0.00061712	0.00086581	0.71697	0.59915	-0.00037032	-0.00041732	2.0835	0.0013283	-0.00063468	-0.00027477	-0.00033349	4.95e-05	-0.002154	-2.34e-05	0.00054991	5.23e-05	-0.00099663	-0.0015303	0.0012037	0.00087179	0.00045179	-0.00013548	0.078917	0.00061552	-0.0016735	-8.53e-05	0.0078785	-0.0018325	0.057847	-0.00020432	1.2089	4.0516	0.48209	-0.00058621	1.061	-28.045	37.97
2	HC	2.5105	1.0409	1.2329	0.20793	1.1088	0.27901	0.98435	0.25935	-0.0020706	0.15049	1.58e-05	0.0011707	-0.00038612	0.0083316	0.83856	0.018437	0.69058	1.4698	0.61293	0.36686	0.00043769	0.13376	-0.00010652	0.45716	0.25621	0.46835	0.00067636	0.00019074	-0.00030096	0.02595	2.4301	-0.001112	0.45947	0.0014752	2.0642	2.6575	1.0231	-0.00065289	0.85804	-27.085	39.123
2	HC	2.9378	0.80161	1.4359	0.31356	-0.0012852	-0.00099382	0.3292	-0.00038217	-0.0011902	-0.00078401	2.176	-0.00018707	0.0018235	0.53215	0.00081723	-0.00066209	-0.00016504	0.00021304	-0.00025463	0.00012369	-3.37e-05	-0.0014392	-2.22e-06	-0.0020471	0.00098337	0.52721	0.00032103	-0.00059674	0.00020427	-0.0020305	0.0010873	-0.00068655	-0.0021159	0.00017984	1.6803	2.7579	0.3527	0.0002309	0.76712	-27.801	38.175
2	HC	3.5971	0.46618	1.3523	-0.00097296	-0.00035573	-0.00055062	0.39814	0.31995	-0.0016038	-0.0013413	1.3236	0.00025305	-0.00023624	0.22617	-0.0019486	-0.00017553	6.17e-05	0.00019744	-0.0005276	9.86e-05	5.79e-05	-0.00045876	0.001564	0.0014026	-0.00037755	-0.0011202	-0.00040876	-9.33e-05	0.00093338	-0.00067412	0.0019207	-0.0010606	-0.00082721	-0.0019712	1.1042	4.5369	-3.99e-05	0.43535	0.0006977	-28.015	37.938
2	HC	3.3244	0.23534	1.6408	0.68698	0.0010952	-0.001209	1.1323	-0.00066079	9.66e-05	-7.87e-05	1.1423	0.00018359	0.00014857	-0.0010392	0.00013611	0.00044264	0.0011246	0.036156	-0.0011474	-1.72e-05	8.62e-05	0.00024455	0.00060045	-0.00097906	-0.00028079	0.19815	-0.00080187	-0.00048576	-0.0018264	0.14319	0.0018838	0.0003009	-0.0027189	-0.0011711	1.9236	4.1796	-0.0017735	-0.00039944	0.092307	-27.979	38.003
2	HC	3.0891	2.1115	1.3076	-6.47e-05	0.81029	-0.0001925	1.3309	-4.52e-05	-0.00048701	-0.00027406	0.50042	0.00089616	0.00076535	-0.00068865	-0.00063382	0.018009	-0.0018709	0.26232	0.00082936	0.0001131	0.0010795	-0.0012095	9.82e-05	-0.0016596	-0.001183	-0.00021855	4.32e-05	0.00024661	-1.25e-05	-0.0014404	0.00065451	-0.00044511	0.001946	-0.0008381	1.8451	3.4223	-0.002455	0.64942	0.81562	-27.873	38.163
2	HC	3.5593	1.2124	1.4038	0.41435	0.00079109	0.0012947	1.1991	0.25158	-0.00010954	0.00023942	2.1158	-0.00090973	-0.00027712	0.64983	0.0015513	-0.00021986	0.0015989	0.0023519	0.93271	0.00036745	-0.0010661	8.69e-05	-0.00028023	0.00041726	1.98e-05	0.0005169	0.00088512	-0.00026181	-0.0010668	0.31645	0.033363	-0.00010886	0.0002293	0.057448	2.0941	4.2652	-0.00047248	-0.001838	0.71589	-27.993	38.086
2	HC	3.2445	0.91133	1.3503	0.089936	-0.0004921	-0.00087481	-0.0011713	0.0009672	-0.00065946	0.00028621	1.6052	0.00054645	9.79e-05	0.00065021	0.00084601	-0.00098248	-0.001739	-0.0016372	-0.0020194	0.00028756	0.00069505	-0.00032371	-0.00066123	0.00018996	0.30477	0.00043916	-0.00061497	0.0018083	-0.0017788	0.0019563	0.0026242	-3.42e-05	-0.00018059	0.031351	1.397	3.218	-0.00082013	-0.0010676	0.5725	-27.895	38.053
2	HC	2.7254	0.72532	1.413	0.23887	0.069218	0.042257	1.1035	0.28147	0.53304	0.00087118	1.2515	0.00016534	0.0014676	0.00096511	0.037132	0.0016447	0.00067861	-0.0018939	0.0017922	0.00034617	-0.0011703	-0.00030035	0.00021358	-0.000304	-0.00041436	-0.0010565	0.0011697	-0.00046776	-0.001066	0.64433	0.00027036	-0.00060875	0.0010266	0.00011039	1.4387	4.1095	0.63485	0.0010604	0.00066134	-27.987	37.96
2	HC	3.4911	1.382	1.3815	0.22371	0.73885	-1.49e-05	0.86162	0.61879	0.00035056	0.0021577	2.0482	-0.00059625	0.00081313	0.58682	0.00067251	0.00014085	0.00076857	-0.0017665	0.0012656	0.0001768	0.00045466	0.00021838	0.0025423	0.00047288	-0.001306	0.00029868	-0.00051763	-6.83e-05	0.905	-0.0018602	-4.95e-05	-0.00052971	-0.00031227	0.00048236	1.4987	2.3276	0.018883	0.00064461	1.1242	-27.738	38.341
2	HC	2.1994	1.37	1.3563	1.2323	0.50116	-0.00074853	1.271	7.7e-06	0.11981	-0.00024107	1.6608	-0.00027145	0.00042861	-0.00080276	0.00038464	0.00040527	0.00068805	0.33294	0.00089268	-0.0015111	-0.00019536	-0.00087544	0.00038855	0.00069531	-0.0015954	-0.001151	-0.0020396	0.0010688	-0.0012133	0.00069511	0.00060042	-0.0015029	0.032776	-0.0016242	1.6133	3.9785	0.00089085	0.00018947	0.00055203	-27.997	37.987
2	HC	3.2862	0.4792	1.4232	0.70156	0.0012077	-0.0010448	0.68496	0.00094096	0.19015	0.00016693	1.6088	0.00082037	0.0011571	0.036229	0.0013552	-0.0005403	-0.0014891	-0.00088166	0.00064446	0.029649	-0.00050165	0.00019513	-0.00053349	0.0001403	0.00017903	-0.00056709	-6.87e-05	0.0015424	0.046775	-0.0011896	0.0017016	0.001769	-0.00031072	-0.00041356	1.4666	3.0157	0.0010736	0.10104	0.95995	-27.868	38.075
2	HC	3.2231	0.38382	1.3515	1.1323	0.13447	0.0020657	0.11406	0.53157	0.0004051	0.00065944	1.7057	-1.73e-05	0.00092032	0.0017089	0.001141	-0.0014208	-0.00080083	-0.00022916	-0.0010871	-0.0012293	-0.00044425	-7.27e-06	0.00048314	-7.48e-05	-0.00019456	-0.00059609	-0.00016788	-0.0022377	0.23023	0.0007095	0.060845	0.00037741	-0.0003279	0.31552	1.6216	3.5877	0.065399	7.9e-05	0.99057	-27.939	38.021
2	HC	3.0344	1.072	1.5641	0.59713	0.32679	-9.95e-05	0.00021849	-0.00076971	-0.00067242	-0.00045404	2.7842	-0.00039793	0.0012142	0.23909	0.12023	-0.00058398	-0.0013399	0.78795	-4.99e-06	0.00071799	0.00024806	0.00064128	-0.00089097	0.00042958	0.0006512	0.11027	0.059441	-0.00079186	0.00070784	0.0028011	0.00024172	-0.0023287	-0.0026639	0.00049302	1.5626	3.7593	-0.0002977	-0.00076808	1.074	-27.951	38.077
2	HC	2.9639	0.85185	1.2246	0.034368	-0.0018785	0.017052	0.5531	0.70324	0.28957	0.0013869	1.4343	0.0015369	0.00045347	0.00055314	-0.0003147	0.00021497	-0.0010878	0.00059704	-0.0021193	-4.82e-05	-2.8e-05	0.00090744	-0.00045751	0.00064566	0.00013616	-0.00066863	-0.00095091	0.0011034	0.063102	0.20341	0.29684	-0.00024476	0.00038068	-0.0018742	0.75081	3.1822	-0.0011134	-0.00041004	0.39948	-27.882	37.965
2	HC	3.1134	0.38657	1.4784	0.0016635	0.14664	0.0085847	0.0017182	0.4076	0.00080411	-0.00029174	0.39616	0.00074045	0.1557	-0.00010882	-0.00091612	-0.00096009	0.00010173	0.0016456	-0.0010042	-0.00043638	0.0010285	0.00018309	0.00084978	0.058899	3.25e-05	0.00099981	0.00097297	0.0018149	0.41149	-0.00030893	-0.00024792	0.0009031	-0.00058594	0.55725	1.0806	4.4016	0.00082048	-0.00088709	1.1409	-28.069	37.82
2	HC	2.0032	1.8348	1.3455	-0.00026672	-0.00016778	1.0022	0.00060997	-0.00087686	0.00044343	-0.0016095	2.8085	-5.18e-05	0.00016919	0.07761	0.013878	0.00057503	-0.0011522	-0.00026683	9.03e-05	0.00052731	0.00047601	0.00028942	0.00081358	3.66e-05	0.0001508	0.0018881	-0.0012469	-0.00086451	0.00016083	-0.0005219	0.0025689	0.095253	0.00017802	-0.0018633	1.6144	3.6192	-0.00062996	-0.00093677	0.14842	-28.004	38.043
2	HC	3.3654	1.2803	1.2867	-0.00068296	0.0017722	-0.0016609	1.1401	1.1312	0.00089204	-0.00089645	1.1452	0.00087608	0.0017578	-5.61e-05	0.00058404	-0.00037928	0.0012921	5.77e-05	-1.11e-05	0.72657	-0.00050259	-0.0010617	0.0015248	-0.0010944	-0.00092486	-0.00068738	0.00025003	-0.0014268	-0.00067802	0.00079241	-0.0012124	7.22e-05	-0.00029772	-0.00072212	1.632	4.261	0.00030908	-0.0004989	0.7922	-28.012	38.027
2	HC	3.5937	0.96245	1.2683	2.2151	-0.0017663	-0.0016054	1.6687	1.1314	-0.00052133	0.00053759	0.97757	-0.00063976	1.28e-05	-0.001303	0.00031208	0.0003104	0.0016424	0.00092657	0.00095733	0.00042686	0.00048685	0.00069514	0.00030163	-0.00014809	-0.00099687	-0.0008517	0.0015376	0.0010979	0.2724	0.0010193	-0.00095503	0.0012185	-0.0018709	-0.00050715	2.125	3.9759	-0.00081973	0.00012145	0.2802	-28.016	38.008
2	HC	3.5306	1.7367	1.333	0.64924	-0.0007122	-0.00028132	0.70961	0.57667	-0.00012138	0.027918	1.6306	-0.00076489	0.00043457	0.068637	0.00081227	0.50418	0.19103	0.00022457	0.026246	-0.0013795	-0.0018256	0.00062593	-0.00097155	-0.00092215	0.00057683	-0.00052451	0.025052	0.0021195	0.046713	-0.00029032	0.00085171	0.00050241	-0.00025183	0.00061806	1.7329	3.3653	0.15108	0.077884	1.1796	-27.929	38.124
2	HC	3.3324	2.1302	1.2601	0.56362	0.0061484	-0.00040687	1.5373	-0.00052607	-0.00084301	0.0011575	1.5228	0.0010282	0.0003383	-7.14e-05	-0.0023332	-0.00085601	0.11423	0.00077628	1.91e-05	0.0003499	0.00046513	-0.00028259	-0.00076771	-0.0002522	-0.0010938	0.00049925	-0.00014361	0.0013961	0.00097674	0.026569	-0.00038101	0.00081428	-0.00079005	-0.00047731	2.0087	4.341	0.0014111	0.090848	0.75451	-27.993	38.086
2	HC	3.3162	0.61349	1.5695	0.00066974	0.0015763	0.061617	0.29581	0.69643	0.21168	0.00069384	0.69044	0.0017179	0.0010857	0.00015528	0.00077142	-0.0006124	0.00057322	0.00017999	-0.00055624	-4.51e-05	0.00084386	0.00030319	-0.0016439	-0.00034337	0.87093	0.00074898	0.0012404	0.0010998	0.0001575	-0.00051384	0.00012715	0.00063161	-0.0023307	-0.0017686	2.3689	4.327	0.00018014	0.00042018	0.83592	-28.022	37.989
2	HC	2.4891	0.91121	1.3341	0.3447	-0.00032771	0.00056856	1.4778	-0.0020164	0.0010445	0.00092663	1.3046	0.0014495	-0.00055697	0.00031391	-0.00059996	0.00034973	0.00096672	0.0013451	-0.0002595	0.0018392	0.00061765	0.00077957	0.00076639	-0.00015519	-0.0011322	-0.00096382	-0.0010194	0.0015517	-0.0010984	-0.0004806	0.032961	-0.00060105	0.00039362	0.00256	2.2239	1.7768	0.19892	-0.00089826	-0.00085869	-26.101	39.303
2	HC	3.3581	1.7405	1.3332	0.73379	0.050957	0.00018566	0.68086	-0.00068711	-0.00084758	-0.00096085	1.9302	0.14938	-0.00046404	0.43741	0.014483	0.0013085	-0.0010735	0.0012947	0.12102	0.00061476	0.00050165	0.00034813	0.00036764	-0.00012509	-0.00088579	0.0011329	0.0013856	0.0013016	-0.0016067	-0.00066439	-0.00015434	-0.0005866	0.15983	-0.00027077	1.5144	4.3297	0.0012569	0.084518	1.2267	-28.008	38.052
2	HC	3.5011	1.1109	1.6863	0.68451	0.0010478	-0.00012292	1.4805	0.00135	0.0010255	-0.00080753	2.4007	-0.00097076	-0.0016989	0.81736	0.28313	0.00097563	0.00076578	0.0084827	0.0018248	0.0034541	-0.00096463	-0.00021775	8.9e-05	0.00028883	-0.0010078	0.00033674	0.05961	-0.0010198	-0.00069401	-0.00065961	0.00076415	0.0016757	0.11628	0.036913	2.7189	3.6137	0.00026126	0.70328	1.1168	-27.924	38.196
2	HC	3.3614	0.4246	1.4948	0.19518	0.42808	0.0016299	0.79515	0.59283	-0.00099634	-0.00055068	1.0867	-0.0014615	-0.0016907	-0.00080545	-0.00081298	0.00072083	-0.00045369	0.032357	0.0015364	-0.00039564	0.00015247	-0.00096039	0.053668	-0.00084281	0.0013244	0.0014884	3.06e-05	0.0011612	0.0004116	0.0011971	-0.00015278	0.0006197	0.0016158	-0.0019579	2.2167	4.5894	-0.00046527	-4.15e-05	0.26707	-28.011	37.992
2	HC	2.3577	1.9992	1.352	0.0010523	0.00029615	-0.00037822	1.5518	1.259	0.0010727	-8.1e-05	1.822	-0.00058093	-0.00015982	-0.00046065	-7.41e-05	0.051783	-0.00057532	2.77e-06	-0.00027499	-0.00098285	0.00093963	0.0001997	-0.00019491	-0.0015153	2.56e-05	0.0016692	0.56291	-0.00067562	-0.0010241	0.0015395	-0.0006535	-0.00149	-0.0010734	-1.1e-05	1.9764	3.5334	-9.3e-06	-0.00024505	0.97175	-27.971	38.129
2	HC	3.2812	0.38196	1.3616	-0.0003823	0.0010109	0.00017393	0.29415	-0.00087339	0.00083135	0.0010514	1.5653	0.015593	-0.00045851	-0.0014539	-0.0013053	0.4011	0.00031539	0.0018275	0.00049799	0.073368	0.22972	-0.00091288	0.0013823	-0.00049492	-0.0019751	-0.00025035	0.00068153	0.00028586	-0.00050424	0.00041502	0.24721	0.0015644	0.0016057	0.075761	2.0999	2.6532	0.91902	-0.0012221	0.19366	-27.69	38.253
2	HC	3.7214	1.6698	1.3005	0.57838	2.44e-05	0.00017815	1.5628	0.53453	0.00023063	0.0011476	1.4367	0.00089495	-0.0019026	0.83093	-0.00037964	-0.00038018	0.36809	0.0027117	-0.0011295	-0.00031189	0.00027173	-6.64e-05	0.0009867	-0.00050402	-0.00051604	0.0006346	0.00025927	-0.00038266	-0.00046218	0.095397	-0.000815	-0.0012322	0.25066	-0.0018205	1.8874	3.9287	-0.0019508	0.034189	0.40786	-27.983	38.086
2	HC	2.6145	0.085545	1.2531	0.80092	0.50071	1.573	1.2494	-0.0010326	-0.00074265	0.00088958	1.6133	1.0847	0.81773	0.55171	1.3811	0.0011641	0.13116	2.0396	0.27898	0.017967	0.62324	0.013981	0.00072002	1.2204	0.92497	0.55865	0.033134	0.00038636	0.00068771	-0.00096098	1.1533	0.00090362	1.52e-05	0.00061527	2.6422	3.3718	-0.00018519	2.34e-06	0.10252	-27.427	38.595
2	HC	3.3326	0.0021574	1.432	1.4559	-0.00056761	-0.0012366	1.354	0.77149	-0.00066725	0.28243	2.3549	-0.00015912	0.0010371	0.00080705	0.0018099	0.00079297	0.00042667	0.00085614	0.00015395	-0.0022595	0.00063451	-0.00052686	0.00028263	0.00035177	0.0016754	0.0016109	0.00031872	0.00058964	1.2399	-0.0013674	-0.00081659	9.88e-05	-0.0011617	0.39282	1.9109	2.3383	0.37591	0.00051925	1.1681	-27.707	38.347
2	HC	2.3451	1.4625	1.3533	-0.00054894	0.97519	0.011428	1.7341	0.074349	0.10258	0.0014934	1.8287	-0.00016777	-0.00082415	0.0020054	0.00058442	0.40959	0.0001048	0.00090643	0.071073	0.00039244	-1.23e-05	-0.0015031	0.002187	-0.0014941	0.00040102	0.20555	0.13695	0.88754	-0.00069781	0.37783	0.86906	-0.00041848	0.00099289	0.89322	1.179	2.3462	-0.00044401	-0.00051531	0.00081377	-26.728	38.858
2	HC	2.8111	0.50305	1.2023	1.4941	-0.00036969	-9.75e-05	0.48317	-7.88e-05	0.22784	0.0013595	0.66863	-0.0014432	0.027106	0.0014144	0.057474	-0.00014128	0.74375	-0.0011517	0.001294	0.00020968	0.00060974	0.00088865	-0.00037474	-0.00017127	0.0013678	0.001739	-0.00092839	0.00027654	0.0002144	0.00043744	5.21e-05	0.00025642	0.00016722	0.00012788	1.6894	3.8627	0.0014369	-0.00089753	0.52862	-28.008	37.92
2	HC	2.8756	0.83917	1.2501	1.1876	0.00051758	0.00094694	1.5416	0.25472	-0.00067263	0.00044175	1.7091	0.11997	0.0021152	-7.53e-05	0.001726	0.00024786	0.0003608	0.001255	0.00032156	-0.00051368	0.0009692	0.0007531	0.0012135	0.00080223	-0.00063157	-0.00034272	-0.0014836	0.00089045	-0.0014422	0.00058825	0.073977	3.8e-05	0.0014109	0.00030525	0.81526	3.5881	0.41856	0.041558	0.7029	-27.93	37.941
2	HC	3.5767	1.2427	1.7112	0.40093	-0.0001535	0.0013287	0.83839	0.99053	0.31237	0.000718	1.2735	-0.0016118	-0.00063175	-0.00066474	-0.001145	-0.00043906	0.00055141	0.00017893	-4.51e-05	0.00093577	-0.00041859	-0.00061054	0.00018919	0.00066407	-0.0015332	-0.00038745	-0.0011406	0.0015786	-0.0014834	0.035921	-0.00019538	-0.00056424	0.00031973	0.00038648	2.6635	2.5808	0.0001303	-0.00095193	-0.00026736	-27.796	38.228
2	HC	3.2791	0.38829	1.2072	-0.0013836	-0.00060682	-0.0022276	0.51682	0.00014052	-0.00018523	-0.0016283	1.0174	-6.71e-06	0.00042018	0.21792	-0.00094428	-0.0003729	0.78173	-0.00029953	0.0009001	0.019059	0.00041854	3.72e-05	-0.00058685	-0.00011825	0.0010298	-0.00035713	-0.00059891	-0.002334	0.00064541	0.21359	0.0029138	0.0012609	0.24391	0.00059104	1.4372	4.961	-0.00014932	0.0017164	0.21832	-28.045	37.934
2	HC	3.0345	1.1651	1.3006	0.1058	-0.00030138	-0.00024573	0.19806	0.60783	0.00045546	-0.00097232	1.7616	0.0022761	0.3075	0.0008735	0.00084779	0.00023191	-0.00030194	0.00040409	0.0012354	-0.0014255	-0.00031517	-0.00049315	-0.00094811	-0.00093536	0.00076506	-0.00016941	0.0006349	-0.00027108	-0.0018624	0.23879	0.0001365	0.044945	0.00013929	0.00033642	1.8102	4.0283	0.8518	-0.00042071	1.087	-27.995	38.031
2	HC	3.1418	0.56741	1.3189	0.91174	-0.00092452	-0.0019512	-0.00088146	-0.00087944	-0.00067854	-0.0010652	1.6324	-0.00032592	-4.31e-05	-0.001267	-0.00035875	0.00085209	3.47e-06	-0.00046288	-3.27e-05	-0.00047907	-0.00046108	0.0013591	-0.00044797	0.0022833	0.0017375	0.00012164	-0.0019726	-0.0012834	0.0017177	0.00079179	-0.00057611	-7.81e-06	0.00033193	-0.00045182	1.2752	2.6393	-0.0010135	-0.0026092	0.35296	-27.836	38.073
2	HC	3.2184	1.6236	1.3573	1.2025	0.33428	0.093602	1.0795	-0.00067741	0.98172	-0.00065421	2.2802	-0.00095592	0.0010596	0.13378	0.39704	0.00099146	0.025647	0.00035812	0.001641	-0.0013704	-0.0017114	-0.00027658	-0.00016364	-0.00040314	-7.17e-05	1.01e-05	-0.0012569	0.0018761	0.55419	-0.0010359	0.65574	0.0007718	0.0013841	0.031731	2.6293	4.1913	0.48955	0.00077376	0.96209	-27.974	38.176
2	HC	1.7117	1.6957	1.3602	0.29833	0.80911	-0.0026772	0.60812	-0.0002979	-0.00050543	0.001915	1.5739	-8.03e-05	-0.0017252	0.43046	0.0018477	-0.00049586	-0.00060084	0.00040073	0.00153	0.001826	0.00024213	0.00059509	0.00065593	0.0010897	0.0003655	-0.00039706	-8.03e-05	-0.00062989	8.8e-05	-0.00069408	-0.0010625	0.00085618	0.35697	0.0013013	0.92702	4.5323	-0.0014019	0.0016585	1.2071	-28.176	37.803
2	HC	3.9074	1.5822	1.3231	1.3238	-0.0011142	0.00043186	0.13473	0.00056882	0.0013468	0.0012155	1.697	0.0010885	0.0013235	-0.0013854	0.28144	7.14e-05	0.00028278	0.0004052	-0.00054379	-0.00050852	0.00091145	-0.00034507	0.00081641	-0.00030914	-5.31e-05	0.0007532	0.44443	-0.00079214	0.0010679	-0.00084649	0.000139	-0.00023761	0.00051003	-0.001571	2.2333	2.5959	0.044647	-0.0010057	0.6535	-27.871	38.169
2	HC	2.9462	0.43461	1.2224	-0.0018892	0.25291	0.10366	0.77402	-0.0003257	-0.00036769	0.0004238	1.5494	-0.00093991	-0.00061757	0.00064617	-0.0016806	0.00015742	-0.0021694	0.13792	0.0023273	-0.00012051	-0.0003682	-0.00063206	7.43e-05	0.090948	0.0002249	0.00098154	-0.00021452	0.001178	-0.0010211	-0.0016039	-0.0012129	0.51977	-0.0001817	-0.0025824	2.1749	2.8713	0.62328	-7.47e-05	1.021	-27.751	38.248
2	HC	2.4497	1.205	1.6463	1.5778	1.6121	0.00052271	1.5586	0.00035682	-0.001501	0.00093082	1.4507	0.00027583	-0.00082517	0.0010324	-0.00039408	0.0021457	0.00082231	0.00088806	-0.00054531	-0.00065228	-0.00079242	-0.0006491	-0.00073943	0.00030141	0.00066691	0.00033143	-0.0027505	-0.00059791	-0.00042587	-0.00095083	0.00043776	-0.0012588	-0.00074398	0.061254	0.25492	3.8059	0.30349	-0.00031758	0.61354	-28.017	37.859
2	HC	1.7906	1.1571	1.2817	0.54921	0.00014667	-0.00073421	1.0126	-0.00043338	-0.0029624	0.00053697	2.5736	-0.001158	-0.00072842	0.043687	-0.00046533	0.0011418	0.06813	0.00040044	0.00031758	-0.0012953	8.66e-05	0.00039674	0.00048965	0.97445	0.00035818	0.000991	0.065174	-0.00072429	0.0008795	0.028338	0.00032834	-0.00037808	0.00013264	0.30313	0.52776	4.6409	0.88289	-0.00049311	0.85178	-28.19	37.786
2	HC	3.2855	0.5713	1.2852	0.055798	-0.0019716	0.43016	1.5646	-0.0014187	0.8661	-0.0012016	2.0238	0.018926	-0.00054729	0.0014486	0.0020797	-0.00090294	0.00041892	0.27268	0.52651	0.00028645	-0.00051459	0.0031071	0.00086276	0.00039624	-0.00073313	-0.0015507	0.00068328	0.00010895	-0.00088084	0.31799	0.00031819	0.00095676	0.15988	-0.0017063	1.0139	4.3981	0.0013677	0.053945	0.2883	-28.001	37.971
2	HC	3.6089	1.9022	1.5156	0.3377	0.10826	0.0014652	1.2095	-0.0018731	0.0017039	-0.0008648	1.4766	0.0011351	-0.00091161	-0.00060932	0.0027444	0.00045907	2.48e-05	0.41262	-0.00046775	-0.00028685	0.00024054	0.00036409	0.00022734	-0.00024644	-0.00087541	0.00032148	0.0009638	-0.0006912	-0.0011412	0.45708	7.8e-05	0.0008369	-5e-05	0.00056516	1.6407	4.8112	-0.00081758	0.00048913	0.57943	-28.031	38.034
2	HC	3.09	0.84126	1.3335	0.71745	-6.49e-05	0.31416	1.7869	0.030799	0.66797	0.00052736	1.8762	0.00020587	0.00087141	8.03e-05	5.51e-05	0.0011221	-0.00038842	0.0010252	0.0007765	0.0018305	-0.00033997	0.00068626	-0.0012539	0.06291	0.00056495	0.00087639	-0.00020907	-0.00051781	-0.00032108	0.0008727	0.0006114	-0.00091248	-0.00021719	0.00011432	2.4564	3.4425	-0.00022278	0.00083726	0.87038	-27.884	38.19
2	HC	3.6173	0.096743	1.4172	0.56063	0.001216	0.0011026	1.4554	0.0016217	0.00027425	-0.00036191	1.2116	0.15171	0.0016186	0.0018102	0.40002	0.22266	0.00043809	-0.00014652	0.00093864	0.22726	3e-05	0.0003558	0.00042445	0.000121	-0.00058342	-0.0012924	0.0014401	0.000392	-8.36e-05	-0.0002533	0.068218	-0.00077812	0.0025612	-0.00044891	2.4076	3.2226	0.061547	0.0017478	0.60054	-27.856	38.17
2	LTBI	2.3283	-0.00027739	1.6449	1.5873	0.040744	0.00028224	0.00072063	0.44434	0.76604	-0.00087465	-0.0016009	-0.00068253	-0.00029819	-0.00017673	0.0016132	0.00041492	0.00037637	-0.00031493	-0.00049044	0.69546	0.00025758	-0.0010118	-0.0002156	0.0027269	0.00050684	0.00085523	6.16e-05	0.00075545	0.0011983	-0.00080233	-0.00029748	0.00089341	0.0014135	-0.0011936	1.1478	3.0299	0.069856	-0.00024244	0.13306	-28.045	37.693
3	ATB	1.9306	0.28601	1.7503	-0.00032454	0.00015133	0.00018966	1.6245	-0.00013642	-0.0017582	0.0007832	1.1945	0.00020709	0.56964	0.00020086	-0.0016339	0.0012255	0.00056162	0.00071373	1.4096	-0.00078245	0.0009081	-0.0018835	-0.00087804	-0.00094419	0.00076802	0.001482	-0.0020178	-0.0020086	0.00053017	-0.00098941	-0.0008473	0.001001	1.2124	-0.0018467	-0.0011279	-0.0011888	0.044829	-0.0005291	0.6137	-23.994	40.946
3	ATB	2.9708	1.2203	1.7947	-0.00039806	0.40899	-0.00067227	1.4988	0.00019691	0.12737	0.00037878	-0.0015694	0.0016985	-0.00075591	0.00045296	0.03305	0.0019454	0.090602	1.19e-06	2.327	-0.0010264	-0.00024968	-0.00073511	0.00058954	-0.0014742	-9.28e-05	-3.83e-05	-0.0014384	0.0014022	0.00071016	0.00052481	0.0010817	-0.00071122	0.0011818	-0.001648	0.78113	-6.55e-06	0.22205	0.00031594	1.9444	-24.437	41.311
3	ATB	2.187	0.34707	1.699	-0.00029264	0.26051	0.057368	1.7634	0.81844	0.00013657	0.0008778	0.00010001	-0.001091	0.46029	0.0012504	0.83556	-0.00069128	-0.0012546	-0.0017826	2.3017	0.91374	-0.00090926	-8.37e-05	0.0013441	-0.0018427	-0.00014507	-0.0002271	0.0011119	0.00029676	-0.00084959	-0.00099381	-0.00044531	0.00026022	0.0019499	0.00051549	0.48256	2.79e-05	0.00054064	-0.0019258	1.8228	-24.226	41.263
3	ATB	2.8189	-0.00047001	1.9009	-0.0019633	-0.00073808	0.00080318	2.5012	0.00093554	0.23901	0.0010829	0.075775	0.00083825	0.0017227	0.00054463	0.77597	-0.00066061	0.00065682	0.75724	1.7941	0.00042387	-0.00076017	-1.84e-05	0.0013219	-0.00056873	0.0016046	0.00085851	1.6997	0.0011238	0.00038371	-0.001117	0.028111	0.0003457	0.00019963	0.00013032	1.4151	0.0018542	0.11104	-0.0016946	1.4249	-24.439	41.345
3	LTBI	2.2216	0.76916	1.6153	0.0098351	0.26653	-0.00060615	1.2703	0.00060626	0.22418	-0.0024393	0.7501	0.0022219	-0.00020167	-0.0017136	0.0009996	0.0010977	-1.36e-05	-0.0010287	2.0029	4.27e-05	-0.00055857	0.0012726	-0.00064971	0.00014276	0.0012888	-0.0006063	0.00094543	-0.00071964	-0.00062129	0.0024201	0.088488	-0.0024453	-0.00082264	-0.00034485	1.9741	0.13222	0.78375	0.017078	1.3801	-24.828	41.338
3	LTBI	1.3356	0.86409	1.5502	-0.0012642	0.00057792	0.00029108	2.2448	-0.0012773	0.27786	-6.93e-05	1.2476	-0.00076497	-0.0010285	-0.00018232	-9.61e-05	-0.00023753	-0.00047783	-0.00080884	1.2526	-0.0018312	0.00041491	-0.00015187	-0.00081227	3.74e-05	-0.00048705	0.60596	0.00067529	0.0010417	-0.00071951	-0.00049119	0.00050274	0.00056726	4.35e-05	0.00045387	0.038582	0.27528	0.28934	0.11502	0.65379	-24.005	40.966
3	LTBI	2.9751	0.6402	1.823	0.24154	0.0015536	0.00062102	1.0485	-0.00019008	-0.00052853	0.00040091	1.2797	-0.00095867	0.00037636	0.58878	-0.0008972	-0.0015044	0.00080705	-0.00036898	0.88093	-0.0015334	0.052066	-0.0005587	2.49e-05	0.0095153	0.001546	-0.00050141	0.30096	-0.00054246	-0.0004327	0.00067338	0.0015172	0.060916	5.67e-05	0.00077491	1.9061	0.12268	0.48974	0.76187	0.82146	-25.052	40.973
3	LTBI	2.8338	0.83553	1.6259	0.45885	1.199	-0.00012467	1.1248	-0.00026937	-0.00046229	-0.0010002	2.5359	0.28373	0.0011298	0.24397	0.24617	-0.00077102	0.0010397	0.14127	1.3588	0.39399	-0.00062747	0.00048812	-0.00039262	0.66157	-0.00034928	0.00012932	0.12359	-0.0014039	0.00066495	-0.0010072	0.0010699	-0.0013051	0.82125	0.00057814	1.0741	0.0011102	0.51576	-0.00083139	1.522	-25.092	41.373
3	LTBI	2.0614	0.0023573	1.5104	-0.00030547	0.0011195	-0.00083882	0.73382	-0.00069177	0.096253	-0.00031226	-0.0012912	-0.0013004	-0.00057746	-0.0011845	0.0026202	0.00069223	0.0011023	-0.001987	2.2428	-0.00010712	0.00030182	0.0018673	0.00085779	0.0011729	-0.0016692	-0.0016008	0.0002751	-6.42e-05	0.00062166	0.00034736	0.00041364	0.00018509	-0.0013644	1.55e-05	0.00045443	0.50965	0.60789	-0.001236	0.00018066	-24.156	40.77
3	LTBI	2.1895	0.047351	1.4178	1.0396	0.0012731	-0.00084627	1.647	0.47496	0.13893	-0.00070077	2.2105	0.0047285	0.00090242	0.23517	-0.00043242	-0.0010249	-0.00039063	-0.00088741	1.9481	0.25849	0.00064001	-0.00063124	0.00053588	0.0002762	0.00032896	-0.0010897	0.0010497	0.00024975	-0.0013947	0.00023142	-0.0017912	0.00022429	-0.00065176	0.00055208	1.0181	-0.0010394	0.00053856	0.00034634	0.42683	-24.576	41.291
3	LTBI	2.0775	1.1891	1.4216	0.25079	7.18e-05	-0.00016713	0.77848	0.00041408	0.00034175	0.00051183	0.98813	8.53e-05	0.00079469	0.30088	0.00018769	-0.00070199	0.00069514	0.032471	2.6683	0.00049928	0.0001469	-0.00041336	-0.0004124	-0.0011598	0.00015757	-3.18e-05	0.001127	-0.00016264	-0.00016713	-0.001524	9.95e-05	-0.0017338	0.00092018	0.00080111	0.26023	0.50724	0.18825	0.00048066	0.0016991	-24.382	41.089
3	LTBI	1.5402	0.0011849	1.4656	0.046365	0.0019998	0.0021634	2.1671	-0.0016668	0.77651	-0.0023762	1.0876	-0.0012789	-0.00067452	0.0015707	0.01052	-0.0022251	0.00041769	-0.00085732	1.6697	0.0014211	-0.00025724	0.00085097	0.0013516	0.00099618	0.30664	-0.00093334	0.0012096	-0.0001823	0.00010333	0.0019598	0.00072229	-0.001201	0.021973	0.00088329	-0.0018132	-0.00078854	-0.0010172	0.0083506	0.78282	-24.004	40.996
3	LTBI	2.9104	-0.0017614	1.4858	0.44583	0.25375	-0.0013743	0.59494	0.00012071	0.011756	0.00057721	1.5458	0.00031996	0.0012899	-0.0010407	0.00071002	0.098041	-0.00024041	0.00010283	1.9221	0.19837	0.0011773	-0.0011461	8.75e-05	0.00059097	-0.00049415	-0.00030584	0.00024468	0.00082095	-0.0015034	0.29122	-0.00035441	-0.001402	0.0015109	-0.0026486	0.95416	0.16279	0.038965	0.0003314	0.98582	-24.659	41.269
3	LTBI	2.9403	0.00016327	1.5588	0.067753	1.1019	-0.0011492	2.4948	0.6399	-0.001542	0.00075272	1.2375	8.81e-05	0.00031483	0.24891	1.4562	-0.0010704	1.134	0.0021604	2.7431	0.24789	0.00038519	0.00062578	0.46949	-0.00041758	0.48409	0.0014625	-8.2e-05	-0.00046245	-0.0011511	0.00016787	-0.00098297	0.0016092	0.00078248	0.0022915	0.83583	0.070919	0.020161	0.0011849	1.5874	-24.419	41.412
3	LTBI	1.6469	0.00088826	1.4848	0.0011411	-0.00055815	4.35e-05	-0.00084897	-0.0005449	0.35157	-0.0010857	0.39772	-0.00013205	-0.00024718	-0.0036951	-0.00038714	-0.0015884	-0.00023693	0.00084654	1.5133	-0.0020952	-0.0014632	0.00052815	0.54715	-7.82e-06	-0.00074426	0.00057388	0.081261	-0.00037591	0.00039174	9.33e-05	0.00060364	-0.0015073	0.00044597	-6.35e-05	0.23326	0.00014126	-0.00031523	-0.00024241	0.42237	-24.146	40.134
3	LTBI	3.2863	1.5865	2.0304	0.54645	0.90545	0.00078036	2.0536	0.0010795	0.0002226	0.0019706	1.1902	-0.00042135	-0.00032252	-0.00022919	0.00046528	-0.00038115	1.1018	-0.00042988	1.5018	0.0011156	0.0011975	0.0010716	0.0016083	0.88376	-0.0010422	0.00054572	0.56638	0.06903	-0.0015236	-0.0003307	0.00059478	0.0014262	-0.00087523	0.00073411	1.0146	0.78436	0.33114	0.00033543	1.7662	-25.091	41.456
3	LTBI	2.7048	1.1084	1.6057	0.087093	0.29213	0.0013478	1.9461	-0.0023765	0.27674	0.073095	1.452	0.00075788	0.00051773	0.00039114	-0.00092016	-0.00068552	0.22143	-0.0023008	1.3798	-0.0011855	0.0014051	0.00016866	0.0021902	0.00097387	-0.0004056	0.0013445	-0.0011739	0.0011526	0.22757	0.1323	0.0010205	-0.00053303	-0.00021979	-0.00055083	1.8322	0.00046084	0.4329	-0.0013464	2.631	-25.35	41.307
3	LTBI	2.9996	0.44656	1.4858	-0.00050316	0.44688	0.0010316	1.884	-0.00045406	-0.001602	-0.0017101	1.9155	-0.00049192	-0.0010147	0.099861	-0.00079874	0.45405	1.1968	-0.00037675	1.8391	0.002842	0.92682	0.0029205	-0.00020276	-0.00036622	0.00060507	-0.00077504	0.42807	-0.00022125	0.0014583	-0.00052781	0.0003522	0.1866	0.0018345	0.065941	0.50069	1.4904	-0.0004288	0.52868	0.91684	-24.991	41.531
3	LTBI	1.6548	1.9118	1.4755	0.39816	0.6301	-0.0019402	1.1749	4.73e-05	-0.0009179	0.0012115	1.4185	0.00064184	-0.00047211	0.86789	-0.00051439	0.30988	-0.00086444	0.001346	-0.00039829	0.10139	-0.0014051	-0.0008244	-0.0011675	0.49603	-0.00098815	0.00037429	1.4363	-0.00018457	-0.00019622	1.5e-05	0.0011016	0.0027547	-0.0016434	0.00011033	1.9926	0.17352	-0.00073433	0.1189	0.61013	-25.567	39.579
3	LTBI	1.2695	1.926	1.4671	0.14243	-0.0011869	0.066944	0.72897	0.0021504	0.00061431	-0.00028103	1.8511	0.49609	0.0023514	0.1909	0.00079474	0.033084	0.048599	0.00019714	0.00052735	0.00023375	0.0014956	0.00040342	-0.0013447	-0.00031045	0.00013939	-0.0020717	0.41257	2.85e-05	-0.00046975	0.95587	0.0012339	-0.00015061	-0.00095072	-0.00033452	2.0231	-7.86e-06	-0.00093054	0.0014944	0.82311	-25.522	39.554
3	LTBI	1.2689	0.27712	1.4914	0.00050871	0.0019783	0.00044765	1.2327	0.00055521	0.65818	0.00027954	1.3526	0.51012	0.0017964	-0.00027903	0.00039159	0.45512	0.41977	0.00094898	-0.0016167	-3.59e-05	0.19889	-0.0013319	0.11887	0.0009929	0.00054012	-0.00054615	0.00045324	9.03e-06	0.78549	-0.00022	0.0011358	-1.02e-05	-0.0014118	0.00073688	1.9027	0.80308	-0.0016215	-0.00015648	-0.00094139	-25.383	39.329
3	LTBI	1.312	1.6925	1.3821	0.37472	-0.0014307	0.0010086	0.92679	-0.00023311	0.42979	0.00052853	1.8152	9.72e-06	0.0010082	-0.0024698	-0.00022583	-0.00056496	0.0013799	-0.0012017	-0.00055911	-0.00018665	-0.0018394	-0.0019209	-0.0027268	0.00069511	-0.0013422	0.0003596	0.00042851	0.00024194	0.74575	-0.00088276	0.0006617	-0.00066262	-0.0003453	0.00033488	3.0318	0.3142	0.00082469	2.6e-06	1.0476	-25.678	39.613
3	LTBI	1.2876	2.0362	1.3247	1.0032	0.0804	0.00024599	1.4602	0.00011432	-8.73e-05	-0.00096772	2.0636	-0.00035542	0.021424	0.26644	0.00052476	-0.0011524	0.35491	-0.00014487	0.47803	0.42588	-0.0011987	0.00065612	0.00082454	-0.00085117	0.00037515	-0.0025442	0.00026703	-0.0014718	0.00028573	0.001172	0.59145	0.57648	-0.00076516	0.0022186	2.1436	0.0018946	-0.00048051	0.00039499	1.8906	-25.549	39.746
3	LTBI	1.3904	0.00022824	1.3262	0.13823	1.3583	0.10341	2.9008	0.00057778	0.76938	6.53e-05	2.2622	0.00011986	-0.00022943	0.19149	0.0017811	-0.00085468	0.00066159	-0.001389	0.0011377	0.0013906	0.0013923	0.0015834	-0.001356	-3.23e-05	0.0010387	0.21299	0.25308	0.0012443	-0.00019469	-0.0005618	0.0011791	0.42982	0.00071539	-0.0012917	0.46532	0.88568	0.19996	-0.00067253	1.9611	-26.565	37.194
3	LTBI	1.5584	0.33641	1.375	-3.86e-05	0.74401	0.00027972	1.4801	6.45e-05	-0.0016339	0.00063944	0.69575	-0.00031011	-0.0010104	-0.00031949	0.0009764	0.35065	-0.0010031	0.00062997	-0.00080189	-0.0010691	-0.00058271	-0.0010915	0.0011881	0.00055299	0.0013385	-0.00066592	0.00092787	3.46e-05	-0.00033222	-0.00029726	0.00056968	0.00056066	0.26674	-0.00024097	2.5197	1.573	0.064081	0.017066	0.80043	-25.728	39.371
3	LTBI	1.9126	1.1572	1.4008	0.74329	-0.0016957	-0.00043633	1.4476	0.00031369	0.00068776	-0.00077572	2.0514	0.60272	0.00064406	0.7032	-0.00048088	0.015668	0.00057828	0.0012834	0.98905	0.0012852	0.56079	-0.00027063	-0.00044432	1.1394	0.00059959	0.75444	1.2982	-0.00065673	0.00055981	-0.00093391	0.56873	0.088287	0.071886	0.00104	2.2533	1.5394	0.31627	-0.0008357	0.51812	-26.008	40.299
3	LTBI	1.3648	1.4381	1.346	0.48771	0.73524	-0.000224	1.4927	2.33e-05	0.00059743	0.0010431	1.6876	0.086011	-0.00028947	0.000779	0.07349	5.96e-05	0.0013184	-0.0020824	0.20398	0.014903	0.00053276	-0.00030617	0.0014779	1.61e-05	0.018404	-0.00053232	-0.00090069	-0.002069	-0.00024127	0.00013147	0.00032187	0.0016183	-0.00076303	-0.0013923	1.5597	0.14453	-0.00089815	-0.00040055	1.1106	-25.486	39.591
3	LTBI	1.7171	-0.0018601	1.4507	0.00050189	0.020799	-0.0021278	1.0887	-0.0011921	-0.00040124	-0.00072483	1.2757	1.97e-05	0.00090463	0.43469	-0.0014559	0.00046987	0.00028523	0.0020205	0.30223	0.00015439	0.0011387	0.0014751	-0.0010728	0.00151	0.0006476	-0.00038595	0.24519	0.00074887	0.79574	0.86779	-0.00079306	0.0012532	-0.00083235	-0.00030265	3.6888	0.41214	0.22117	7.02e-05	1.4397	-25.667	39.563
3	LTBI	1.1903	0.46334	1.4923	-0.00076209	0.13948	0.00052943	1.0688	0.0007346	-0.0007208	-7.3e-05	1.2307	-0.0015945	0.0023427	0.0014288	-0.0015267	0.0002376	0.0024094	0.032463	0.0015292	0.0017188	0.00041448	0.00091504	-0.0018147	0.00036393	-0.00015092	-0.00023541	0.54531	-0.00084677	-0.0004814	0.00053912	-0.0032897	0.002609	0.00034822	0.00045722	0.97042	1.0542	0.0001538	3.74e-05	0.00020792	-25.055	39.287
3	LTBI	1.5889	0.54078	1.7538	0.31315	0.00064342	0.00044775	0.79924	0.00030223	0.0016001	-0.0010618	2.7069	-0.00054321	-0.0014353	3.41e-05	-0.0015916	0.0016879	0.00081372	0.00023479	0.00046359	-0.0014036	0.00070852	-0.00098758	-0.00033984	-0.0013347	-0.00051069	0.53781	0.00060363	0.46572	0.30622	0.0014998	0.0007089	0.00051744	2.67e-05	0.00037225	3.0495	0.30676	0.95298	0.00028003	0.16373	-25.705	39.471
3	LTBI	1.6624	0.67844	1.5434	1.4625	0.0010168	0.00023097	2.1403	-0.0023415	0.49286	0.0018082	2.0327	9.94e-05	0.39613	0.23561	-0.0026993	-0.00064059	-0.00074506	-0.00039272	1.4272	0.0010266	0.0014815	-0.00061635	0.00043604	-0.0010444	6.79e-05	0.0013119	-0.002261	-0.00014616	0.25492	0.00047619	-0.0018461	0.0011156	-0.0017824	-0.00017391	0.00076691	0.0019938	0.0010273	-0.0025865	1.4643	-24.17	41.13
3	HC	2.7651	0.50508	1.6848	0.35819	0.00080935	-0.00039658	1.4364	-0.00059516	0.5993	-0.0021353	2.2739	0.19664	0.0016535	-0.00078432	0.05305	0.00014639	0.056904	0.00060794	1.0392	4.36e-05	-0.0015003	-0.00026895	-9.21e-05	-0.0007625	3.58e-05	-0.00041701	0.00090812	0.2675	0.00019846	0.0014111	-3.57e-05	-0.0012613	0.00026087	0.00023083	2.5128	-0.00070848	-0.0010172	0.46088	1.3674	-25.403	41.088
3	HC	2.7596	0.49915	1.7592	0.67199	0.00076618	-0.0017642	0.40514	0.00028602	0.26775	0.00051492	0.45943	-0.001334	6.31e-05	-0.001956	-0.00074811	0.00098701	-0.0005873	0.0012473	2.1334	0.49669	-0.00084935	-0.0010748	-0.0019641	0.00056049	0.00088344	-0.00185	0.84267	-6.84e-05	0.00029108	-0.00067363	-0.00059648	0.0018397	0.78266	-0.00095805	1.225	0.00068461	0.00022815	-0.0012772	1.3698	-24.521	41.266
3	HC	1.073	0.0012494	1.4591	0.00054754	0.24154	0.00046484	3.5365	-0.00050744	1.2836	0.00032647	0.001377	-0.00024218	0.00022716	-0.00011008	0.0013348	0.0016343	0.0013801	2.04e-05	-0.0006505	-0.00038276	-0.001188	-9.39e-05	1.1373	0.0013421	-0.00018608	0.16431	0.0008856	-0.00048655	-0.00040519	-0.0001081	-0.00067883	0.0006538	-0.0030724	0.00020072	0.20169	0.00082352	0.095134	0.0012978	-0.00012287	-23.718	40.794
3	HC	2.5704	2.0674	1.4268	0.58632	0.00099169	0.086121	0.88316	-0.00066961	-0.00019682	-0.00046308	1.8907	0.0001105	-0.00090337	-0.00063353	-0.0013979	1.0372	-0.00031607	-0.00037459	1.924	0.0012075	-0.0022562	-2.68e-05	0.00011703	0.0002615	-0.00075669	0.0021683	-0.00041322	-0.00016167	0.087875	0.25604	0.0015404	-0.0019292	-0.0008482	0.0015069	2.7854	0.64023	0.45899	0.076428	1.5473	-25.628	41.612
3	HC	3.2093	1.3996	1.2327	-0.00053689	-0.00053646	0.00052464	2.0932	-0.00023821	0.99961	-0.0001575	3.2033	0.0020402	0.00022117	0.00018611	-0.00064776	0.90486	0.00022157	0.00023144	1.8443	0.0005138	4.01e-05	-0.00062583	-6.26e-06	-0.00026286	0.0010486	-0.00096203	0.32723	0.0015131	-0.0009317	0.0013082	0.0010429	0.00058715	-0.0011372	4.03e-06	2.4344	1.1244	0.49923	0.00035735	1.2267	-26.01	41.567
3	HC	1.7388	1.1338	1.436	0.20573	0.00067858	0.1827	0.94605	-0.00078934	0.0004727	3.49e-05	0.38785	0.00017945	-0.0011551	-6.54e-05	0.00027993	0.00017707	-0.0012373	6.92e-05	-0.0013052	-0.00044253	0.00026368	-0.001065	0.00053945	0.33226	-0.00036956	0.0004627	0.97533	-0.00080693	0.0063923	0.00047725	-0.00040614	0.0016267	0.0010641	0.00037074	3.4007	0.23873	0.00064705	-7.61e-06	0.89205	-25.643	39.553
3	HC	3.4115	0.7953	1.2779	-0.00046848	0.42602	-0.0004625	1.305	0.00044616	0.0012608	-0.00022272	1.4171	-0.00041112	-0.0008462	-0.00078494	-0.00048596	0.0010408	0.23073	4.92e-05	1.0484	-0.0018122	-0.0014262	0.0010344	-0.0011724	-0.00092294	7.66e-05	0.00042649	-5.17e-05	0.063103	0.042866	-0.00032592	0.00030272	0.085499	0.0011777	0.41349	1.9632	2.0346	0.85571	0.28661	-0.00011588	-26.796	39.09
3	HC	2.4636	2.5324	1.4116	0.13388	0.19869	-0.00027733	1.4726	0.01516	-0.00055172	-0.00025251	3.0321	0.10831	-0.00058473	9.81e-05	0.0012383	-0.0010189	0.4785	0.1933	1.061	-0.00067819	-0.0013512	-0.0012599	0.00010473	0.0010136	0.30468	-0.00057507	-0.00065604	-0.00033847	0.0015286	-0.00026838	-0.00079469	-0.00094672	0.00021131	0.0003636	2.6726	0.75082	0.066807	5.03e-05	-0.00052414	-26.066	40.874
3	HC	2.8589	1.1306	1.2281	-0.00019127	0.47194	0.055	2.298	0.00067968	0.054207	0.00083611	1.5285	-0.0015078	-8.35e-06	-0.00044237	0.41746	1.6314	-0.0023206	-0.0013395	1.4205	-0.001043	0.00041397	-0.00040584	-0.00049846	-0.00011065	0.10445	0.00041836	0.00030034	0.0085761	-3.25e-05	0.33552	-0.0018692	0.00031858	-0.0018644	0.0012602	2.9241	1.5798	0.092402	0.00092028	1.8049	-25.92	41.559
3	HC	3.152	1.7664	1.6737	0.12406	0.31952	0.24692	3.0739	-0.0010957	0.8281	-0.0013558	1.3478	0.0017416	-0.00051696	0.00010771	-0.00053682	0.15099	0.11396	0.00032219	0.95526	0.0011319	-0.00052378	8.12e-05	0.0061841	-0.0017847	-0.00017881	-0.0015994	-0.00087396	0.00055095	-0.00020235	-0.00018052	-8.24e-05	0.0026657	0.0004371	0.00024514	1.3364	1.2744	1.0771	-0.00052732	2.1135	-25.564	41.393
3	HC	2.614	1.2294	1.2446	1.5703	0.037295	0.00081684	1.4523	-0.0016661	0.69949	-0.00014315	3.2573	1.0674	-0.00039657	0.54208	0.89136	0.050202	1.0669	0.89389	0.797	-0.00077712	-3.55e-05	-0.0012871	-0.00058861	0.1417	0.3401	1.704	0.0014811	-0.0020123	0.039409	1.2553	0.41613	-0.0015012	-0.00017868	0.84289	2.0605	1.4092	0.77564	0.79317	0.43664	-26.374	40.982
3	HC	3.2749	0.93856	1.3306	0.51582	1.5001	-0.0006501	2.5595	0.0014561	0.77431	0.011158	1.7101	-0.0003044	-0.0015413	0.00041603	0.0014233	0.74966	0.043982	0.0016645	1.7123	-0.00013357	-0.00030016	0.00086125	0.00082073	0.053644	9.98e-05	-0.000641	0.12391	0.00063347	-0.0012044	0.45352	-0.0014859	-0.00053952	5.34e-05	-0.00015398	2.9258	1.1745	0.27376	0.31723	1.4444	-26.019	41.559
3	HC	2.4836	1.8002	1.5167	0.81994	0.093748	-0.0016458	2.8647	-0.00066257	0.18309	0.0017936	2.5797	-0.0011978	2.75e-06	0.01386	-0.00045221	-0.00051153	1.1024	-0.0007132	1.9811	0.64382	0.0013282	-0.00069234	-0.0011983	0.022338	9.88e-05	0.0002	0.0012575	0.93283	0.047444	0.70196	0.31889	-0.00090076	0.00098943	-0.0018431	2.765	1.2205	0.00032906	0.063656	1.6509	-26.075	41.585
3	HC	3.467	1.2337	1.3301	0.16866	0.21446	0.095023	2.8451	0.0015617	1.0494	0.00031999	1.5765	-0.00020195	0.00064902	-0.0013495	0.0024932	0.14519	0.00028917	0.0014299	1.9634	0.17855	-0.00018754	-0.0012357	0.0013399	-0.001255	0.00012967	-0.00016118	-3.1e-05	0.00053929	-7.74e-05	-0.00034062	0.00042045	-0.00068716	0.00038853	-0.00060905	2.9026	0.18515	0.24452	-0.00034784	1.341	-25.814	41.607
3	HC	1.4971	1.8551	1.9799	-0.00028015	0.062663	0.65926	1.7613	0.37018	0.043333	0.0023279	2.0451	0.89119	-0.0013311	0.17013	0.19807	0.16946	0.00078467	0.31491	0.14506	-0.0028325	0.00014739	-0.00076786	0.0010145	-0.00045609	0.30683	0.15439	2.5e-05	0.00028011	-0.0021253	0.00029526	0.0014276	0.00039214	0.42868	0.08793	1.8621	0.23331	1.1314	-0.00049974	0.5468	-25.659	39.477
3	HC	3.4096	1.0101	1.2683	-0.00083177	0.0013999	-0.00035609	0.74477	0.00021104	-0.00069326	-0.0021164	1.9387	0.0019281	0.70728	-9.66e-05	0.0006774	1.686	0.41033	0.023475	0.23177	-0.00021901	-0.0012022	-0.0022733	-0.0014783	0.00036329	-0.0014672	0.0009277	-1.55e-07	-0.00081854	-0.00088338	0.47964	-0.00086433	-0.00030944	-0.0015588	-8.83e-05	1.6557	1.0093	0.26183	-0.0028051	2.73	-25.589	40.768
3	HC	2.9636	0.00072123	1.2867	1.2275	0.0003804	-0.0004875	1.0467	0.29754	0.20727	-0.00087846	2.501	-0.002186	-0.00056033	-0.00056866	-0.0001469	0.11571	0.25807	-0.0011689	1.3648	-0.00014069	-1.41e-06	-4.73e-05	0.30901	-0.00019246	-0.00041575	-0.00086515	0.00047144	-0.00013967	0.00051765	1.5741	-0.00084026	0.093747	0.39846	0.001056	2.4259	1.6891	0.51752	0.00051063	1.5917	-25.654	41.057
3	HC	3.2282	1.5473	1.7511	1.0445	-0.0012067	0.0014721	1.5954	0.083188	0.14914	-0.00017858	2.3727	0.52435	0.00061399	-0.0006008	0.00074964	0.00036863	-0.0015788	4.99e-05	2.354	-0.0005746	-0.00057008	0.00019647	-0.00060385	0.00096899	0.00029017	0.19145	0.00060033	0.00043924	0.001002	-0.0012065	0.00054319	0.0021115	0.0015025	0.0013026	1.9707	1.467	-0.0012614	0.00052111	1.4588	-25.772	41.635
3	HC	2.4073	2.2582	1.4224	-0.0014661	0.72315	0.26354	1.7687	0.4418	0.36451	-0.0022779	1.9242	-0.00019018	-0.00092165	0.00082665	-0.00025512	-0.0023113	-0.000681	0.00036425	-0.00025253	0.49854	0.0011603	0.00033111	0.012726	0.39555	0.0019158	0.032375	-0.00015363	-0.0011506	-0.00045367	0.30715	0.00056714	-0.00061312	0.0020996	0.00034785	2.4022	0.5216	-0.00033284	0.00039263	0.11652	-25.772	39.646
3	HC	2.8709	1.6289	1.3206	0.14819	0.029154	-0.0014199	0.66514	0.0011218	-0.0003933	0.00096876	2.0325	0.00052847	-0.0017969	-0.0005771	-9.61e-05	-0.0014584	0.0022216	0.00050786	-0.00091379	0.0021086	-0.00050157	0.00097179	0.00014327	-0.00097651	0.0008929	-8.98e-05	-6.48e-05	-0.00044229	0.0012072	0.00021424	-0.00018639	0.0015772	-0.0020419	0.047127	4.2506	0.98109	-0.00049572	-0.00073092	1.0669	-25.855	39.723
3	HC	3.4203	1.4818	1.3396	0.52984	0.00021347	-0.00059397	1.8188	-0.00032011	-0.00016278	0.0008794	2.0817	0.00051961	-0.00015291	0.12252	0.00025421	-0.00078104	-0.00063197	0.14749	0.93879	0.00037214	0.00059627	0.0021039	1.2029	0.00054402	0.00081657	0.00040224	-0.00062524	0.000851	0.0057664	0.19231	-0.0011935	0.0012815	2.33e-05	-0.0020593	2.6691	0.81346	0.39498	-0.0011359	2.3865	-25.832	41.232
3	HC	2.4867	1.2828	1.2743	0.28751	0.0017952	0.21021	1.3323	0.00023778	0.3436	0.00042321	1.9503	0.0006817	-0.0017753	0.13602	-0.00028395	0.093952	-0.00063517	0.15056	1.5807	4.27e-05	0.001863	-0.00036672	-0.00094057	-0.0007121	0.0010381	-1.91e-05	-0.00036772	-0.0008259	0.21624	0.0018039	0.0005462	-0.000282	-0.00041756	0.00078187	1.8017	0.77974	-0.0012534	0.0084008	0.94932	-25.378	41.29
3	HC	2.5454	1.6251	1.2802	0.36749	0.22868	0.00082262	1.4748	0.16893	0.079201	-0.00078943	1.5113	0.028598	0.0072677	-0.002117	-0.00067432	0.87359	-0.00070307	0.00084835	1.7114	0.46696	2.8e-05	-0.0010825	0.0010859	1.3445	-0.00193	0.00065618	0.00037216	-0.00087608	0.00033005	0.00086141	-0.0011084	-0.00063376	-0.00048228	-0.0016792	2.2817	1.3631	0.00088521	0.0010284	0.98823	-25.627	41.384
3	HC	2.4856	1.0992	1.3148	1.1177	0.85038	0.022992	1.2763	0.0006636	-0.0011022	-0.0017422	2.1114	0.00042332	-0.0011191	-0.00027593	0.22976	0.00019661	0.0014592	-0.00013438	0.00029803	-9.06e-06	0.00019983	-0.00065795	0.00072297	-0.00022139	0.0018697	-0.00053914	-8.29e-07	0.00038363	0.0018327	-0.0009754	0.18614	-0.00031725	-0.0010413	-0.00050552	3.2394	0.59657	0.054135	0.0016441	0.36789	-25.801	39.684
3	HC	2.2884	2.219	1.2997	0.00038394	0.00021258	0.00075107	1.494	-0.00056257	0.21189	0.00030383	2.0982	0.0027672	0.0016828	0.0014381	-0.00060836	-0.00067972	-0.0019402	-0.00017132	0.00075968	0.00093211	0.0014115	0.0011118	-0.00066912	0.00023721	0.00021854	-0.00077292	0.04853	-4.73e-05	0.00028654	0.00076336	-0.0007614	0.0021556	-0.00026073	-0.00067936	2.3094	0.76881	-0.0013072	-0.00028553	0.00031381	-25.758	39.655
3	HC	3.0883	0.61037	1.4211	0.50844	8.4e-07	0.50815	1.1903	-0.00092959	7.82e-05	0.00024655	0.99842	-0.001599	-4.83e-05	0.29473	-0.00073366	-0.0002111	-0.001405	0.26416	2.2508	0.099716	-0.00026966	-0.00014144	0.0012199	0.00205	0.00037114	-0.0014896	0.00034537	0.0021704	0.00032897	-0.00082264	0.00011328	-0.00073289	0.0014458	0.00050632	1.8086	0.30559	1.4867	0.00095878	1.6812	-24.835	41.445
3	HC	1.6454	1.1992	1.6846	-0.0010613	0.055673	0.052508	0.81516	0.00011797	-0.00060931	-0.00093607	2.0227	-0.0012803	-0.00032106	-0.00017938	0.33744	0.77733	-6.82e-05	7.65e-05	-0.0024858	-0.00062183	0.0013939	0.0010579	0.0021128	0.00076661	-0.00044482	-0.00075191	0.0011758	-0.0018797	0.016633	-0.00055326	0.71319	-0.00020004	-0.0003838	0.0012065	2.1504	1.7909	1.0559	0.0005235	0.77902	-25.889	39.41
3	HC	3.4227	1.1955	1.2565	1.0935	-0.0027999	0.095529	1.9814	0.51173	0.83284	-6.29e-05	2.2931	-0.00084023	6.57e-05	-0.001396	0.00089831	0.57408	-0.0017913	-0.0020845	1.1077	0.0012037	-0.00069723	-0.0014027	0.00034437	0.00069175	0.00044433	-0.00035601	0.00093006	-0.0013348	-0.00031296	-0.0011622	0.00047795	-0.00072404	0.19601	0.00086491	2.0393	0.73468	0.15272	0.20567	1.5896	-25.813	41.385
3	HC	2.0928	1.5161	1.3685	-0.00018279	0.28468	0.33965	1.212	0.00037598	0.73607	0.00094018	2.0985	-0.00085866	0.44141	-6.77e-05	-0.0020582	-0.0005173	-0.00077363	-0.00021587	-0.00017307	-0.0012491	-0.00078222	0.00097743	0.0006837	-0.00097801	-0.00045021	0.001027	0.0019857	-8.35e-08	-0.0012891	0.3345	5.73e-05	0.0003335	0.0013371	0.0022144	2.164	0.61368	0.30672	0.00039569	0.47381	-25.677	39.61
3	HC	3.1502	1.0236	1.3018	1.1329	0.16697	0.35239	3.8511	0.00098935	0.065752	0.0017906	1.7047	0.46891	0.0020656	0.0030474	0.0010694	1.4125	-0.00078354	0.19007	1.5703	-0.001206	0.0001629	0.00033616	0.90874	0.8015	-0.00032603	6.43e-05	-0.0023088	-0.00011425	3.18e-05	-0.0014519	0.00062541	0.057478	0.0017126	-0.000154	2.1251	1.3761	0.51493	3.87e-05	1.6157	-26.02	41.546
3	HC	3.5075	1.1313	1.3731	0.077621	-0.00066493	-0.00034051	0.79243	-0.00086141	-0.00082951	0.00018103	1.5092	0.61459	0.0018337	0.0025752	-0.00030524	-0.00038703	-0.0013095	0.00050918	1.3579	-0.00036477	-0.00018247	-0.00039482	0.001517	-0.00082966	-0.00044955	0.001687	-0.00075882	-0.0004674	-0.0010196	0.45157	0.0008292	0.0013352	-0.0018161	0.00094353	2.6448	1.64	0.23626	0.052931	1.2644	-25.652	41.139
3	HC	3.0233	1.2377	1.2442	0.58447	0.00027834	0.099444	2.8174	0.00070711	0.00060515	0.074598	2.0728	0.001713	0.00048965	0.0005062	-0.0013809	0.29147	0.00013429	0.055144	0.92227	-0.002545	0.0021318	0.0006749	-7.24e-06	0.00025055	0.02428	0.00036177	2.78e-05	-0.0011851	0.0026933	0.0013761	-0.00090177	0.00073263	0.00024292	0.0013047	2.9165	0.95807	1.0853	0.53217	1.4653	-25.976	41.337
3	HC	2.76	0.24841	1.5147	0.030371	0.6643	-0.00091876	0.93292	0.00079401	0.00064533	-0.00079752	1.4839	0.0013403	-0.0011297	0.23396	-0.0003572	0.83503	-0.000892	-0.00083541	1.5146	-0.00059038	-0.00030012	-3.27e-05	-0.0024659	-0.00090522	-0.00072221	0.23222	0.00075849	-0.0005204	0.00030974	-0.0011817	-0.00078929	0.00037535	-0.0013995	0.00050846	2.4039	0.20382	0.17096	0.00043633	0.0010098	-25.008	41.331
3	HC	2.3521	1.8224	1.6868	0.67958	0.00075214	0.0010938	1.24	0.00051507	0.30535	-0.00022001	2.3166	0.038106	-0.00039941	1.2408	0.00011116	0.47794	0.49582	-0.00012462	0.90391	-0.00045044	0.062323	-0.00097358	-0.0002059	-0.00069838	-3.26e-05	-1.57e-05	-0.00046475	0.00060464	0.63962	0.29488	0.00040063	0.00027416	-0.00066695	0.001965	2.7209	0.49595	-0.0017134	-3.68e-05	1.2541	-25.804	40.684
3	HC	3.1749	0.98809	1.3383	0.26124	-0.0029703	-0.0010444	2.0884	0.00021902	-0.00026041	0.0017581	1.4468	0.00010113	-0.00072561	-0.0011894	0.00032528	1.0465	0.52145	0.32669	2.1986	0.00015301	0.0015996	0.001505	0.00031296	0.00039362	0.00085182	-0.000662	1.004	-0.00023194	-0.00047168	0.07558	0.0014773	0.0015183	-0.0011889	-0.00060586	2.2392	0.98455	0.0001264	0.00013865	1.4752	-25.519	41.637
3	HC	1.6619	1.569	1.4208	1.4951	0.27526	-0.00046132	0.8099	-0.00088477	0.41089	-0.0010209	1.8009	0.5432	0.00011554	0.0047023	-0.00089156	-0.00037963	0.001166	-0.00029034	0.58207	-0.0011671	0.0019493	0.00058617	0.00047955	0.45988	-0.00047179	0.00039903	0.4266	0.0010832	0.31482	-0.00047169	-0.00013609	-0.0010347	0.00037165	-0.00026125	3.3643	1.9257	0.30863	0.0014275	0.49427	-25.926	39.805
3	HC	3.294	1.5874	1.3605	0.78998	1.2867	-0.0006474	1.4775	0.0011453	0.99242	0.00092549	1.8462	-8.99e-05	0.0020102	-0.00076524	0.049574	-0.00056189	0.63124	-0.00086118	0.78632	-0.00021309	-0.00046251	-0.00029473	0.0008538	0.38172	0.057804	0.00065637	-0.00024376	0.3203	-0.00058704	0.54816	-0.00054542	0.00091157	0.00020624	-5.15e-05	2.8674	1.6692	0.30922	0.00041583	1.5168	-26.179	41.244
3	HC	2.4825	1.1271	1.2743	0.22324	9.16e-05	0.39074	0.84673	0.00012661	-0.0024089	0.43426	2.0311	0.0056768	0.001169	-0.00088832	0.15738	0.00092997	-0.0010486	0.39253	0.0010171	0.68524	-0.00084113	-5.11e-05	0.0013672	0.34178	0.080428	1.281	-0.0016954	-0.001416	-0.0012137	0.79427	0.0015311	0.00034132	1.1412	0.66592	2.373	0.86914	0.10602	-0.00052364	0.86341	-25.74	39.767
3	HC	3.1552	1.6906	1.4952	-0.00085457	0.0003396	0.00047547	2.3793	-0.00037547	-0.00046995	-0.00096001	1.589	0.8371	0.055032	-0.001423	-0.00018722	0.39354	0.57716	0.00032531	1.9151	-7.9e-05	0.0019708	0.0011043	-0.00035179	0.00039071	0.31275	-0.0010567	0.0020446	-0.00044177	-0.00017005	0.00071604	0.82599	0.00010873	8.95e-05	0.0023516	2.5375	1.2221	0.34511	1.06	1.5696	-25.824	41.65
3	HC	2.7541	1.5184	1.3626	0.14568	0.00094447	0.35077	2.5695	-0.00052703	0.022619	-0.0012012	2.1726	0.15069	0.00032263	0.16256	0.010963	0.87712	0.00072434	0.0006218	1.1614	0.37703	-0.00055078	-0.00043192	-0.00035589	0.18577	7.81e-05	0.58999	0.31898	-0.0010072	-0.00038095	0.28661	0.00043157	-2.71e-05	0.00010175	0.00052687	1.4524	0.78878	0.78278	0.00074208	1.9453	-25.676	41.368
3	HC	2.9334	0.11911	1.3086	0.00077108	0.00043169	0.00028299	1.1929	0.26435	0.075974	0.001299	2.3151	0.57712	0.20636	0.00034241	-8.63e-07	0.98902	-0.0010332	0.00082644	1.3245	3.16e-05	0.0069949	-0.00052695	0.0010077	-5.94e-05	0.00074929	-0.0013687	-0.00031485	0.047775	0.0013914	-0.00056854	-0.00028094	0.00057174	0.00037995	-0.0014626	2.594	1.0153	0.033145	-0.00042385	1.9168	-25.655	41.187
3	HC	3.1007	0.8097	1.477	0.38332	0.00033523	0.00086351	1.6591	0.020201	0.19653	-0.0022071	1.6502	0.10178	-0.00013684	-0.00064423	0.2982	0.89871	-0.00059927	0.40726	0.41217	0.33505	4.85e-05	0.00082399	-0.0015052	0.2902	-0.0011267	0.00053086	0.38703	0.067464	-0.0011323	0.058426	7.1e-06	0.97523	-0.00083663	0.00045371	2.1644	0.45854	0.29751	-0.00108	2.4709	-25.553	40.945
3	HC	2.6818	1.5652	1.4898	2.2791	0.021794	1.3066	1.5028	0.4188	0.29527	-0.0035241	1.311	0.0004836	-0.00033945	-0.00076829	0.23714	0.090202	0.24136	0.5068	0.11805	-0.00142	0.00016818	4.74e-05	-0.00014285	0.14772	0.63245	0.036567	0.0029423	0.40843	-0.0013768	1.2834	-0.00015521	0.054673	-0.000384	0.00070322	2.3074	0.84898	-0.0010137	1.8697	1.2887	-25.933	40.203
3	HC	2.7377	2.8813	1.5326	0.23698	-0.00052489	0.0011083	1.4962	6.39e-05	0.40141	0.00097587	2.0754	-0.000151	-0.00027599	0.49301	0.0017526	0.00099917	0.11151	0.00059443	0.0010079	0.00099938	-0.00059464	-0.00021596	0.32506	0.12414	0.27465	0.00014753	-0.00059865	-0.0017821	0.085171	0.11202	0.0011946	5.8e-05	0.00029246	0.00052825	2.9363	2.8588	0.27671	-0.00027014	1.6987	-26.824	39.827
3	HC	2.2111	1.8101	1.3513	-0.00017468	-0.00061956	0.63119	1.6827	0.00096453	0.13171	0.00074168	1.9987	-0.00053179	0.0021325	0.8529	-0.00069285	-0.0010265	-0.00022418	0.00031993	2.4224	0.00045674	-0.00041981	0.00030595	-0.0012194	0.00074654	-7.05e-05	4.53e-05	0.00054258	-0.00057332	-0.00024999	-0.0015254	0.11031	0.00086338	-0.00078257	-6.39e-05	1.1213	0.00096241	-9.2e-05	-0.00059991	0.00035573	-24.882	41.413
3	HC	3.4439	1.1049	1.7329	0.82325	0.51499	0.00082131	2.1369	0.0096898	0.19372	0.0009959	0.73486	-0.00076312	-0.0010817	0.0007398	0.33726	-0.00084521	0.00033255	0.24663	1.3661	0.00016373	-0.0001805	-0.0011901	0.00045976	0.0014783	0.00067703	-0.0014769	-0.00066212	-0.00076865	-0.00062321	0.17889	-0.00056109	-0.0012364	0.027758	-0.00086467	1.4599	0.96661	0.56215	-0.00063307	1.5133	-25.174	41.314
3	HC	3.2563	2.374	1.6027	0.13728	0.29182	0.32637	1.6365	-0.00068055	0.74982	-0.00025	2.407	0.00023064	0.50907	0.0014711	-0.00061092	-0.00034202	0.52388	0.0011978	1.3704	-0.00019482	0.00031761	0.00041846	0.00078082	0.021738	-0.0016912	2.82e-05	0.13636	-0.00057554	-0.0010553	0.0016557	-0.00045184	-0.0022385	0.00073895	-0.0024738	2.5019	0.80834	0.04517	0.00036277	1.4061	-25.968	41.395
3	HC	3.1531	1.9857	1.4013	0.9628	0.00076906	0.25174	0.78034	0.00025339	0.23964	0.0010046	2.0635	0.0001145	-0.0003113	-0.00038408	-0.001386	0.0010126	1.58e-05	0.15316	2.0106	-0.00026978	-0.00011353	0.00098083	-0.0012003	-0.0013732	-0.0013891	0.040191	-0.0013288	0.00013404	0.00065925	0.00042605	0.00032756	-0.00012544	0.0010017	0.00058639	2.5438	0.89411	0.15341	0.20765	1.6174	-25.7	41.592
3	HC	1.7572	1.424	1.3117	0.67331	0.0019823	-0.00078656	0.0016162	0.00086803	0.0022779	-0.0018243	1.6772	0.00054088	0.00030609	-0.0023299	0.0022037	0.00010903	-0.0015436	0.00037067	1.3394	-0.00045039	-0.00040691	0.00060089	0.00021435	0.0020199	0.00051397	0.030582	0.16683	-0.00079702	0.068192	-0.0020126	0.74337	-0.0011859	-0.0003317	0.00032382	1.9545	1.3938	0.081787	-0.00076036	1.5238	-25.419	40.791
3	HC	3.1103	1.9025	1.3449	0.70785	0.062188	-0.0012826	1.4552	0.92762	-0.0012695	-0.0016435	2.7423	-0.00030362	-0.00091279	0.22569	-0.0014302	0.0019384	-4.88e-05	0.50039	1.5789	-0.00068654	0.00068896	0.0018128	-0.0012185	0.21115	-0.0011247	0.0014483	-0.00045548	0.00042983	-0.00078358	-0.0021412	-0.00058107	0.0013575	-0.00018417	0.00054434	2.1688	0.398	0.14704	0.00074191	0.82726	-25.78	41.468
3	HC	2.7272	1.3141	1.5975	0.49256	0.16194	0.039518	2.8722	-0.0018018	0.30638	7.63e-06	1.3819	-0.00069238	0.00018458	0.00012823	-0.00032623	0.045839	0.00013576	0.00063144	1.5728	7.2e-05	0.12271	-0.0013378	0.46438	0.00074609	0.00089257	0.056933	-0.0012874	-0.00051731	-0.0014832	6.15e-05	-0.0015727	0.056275	0.00039214	0.0026879	0.0008256	0.00049244	0.25201	0.33373	1.4227	-24.223	41.169
3	HC	2.6201	0.3973	1.3503	1.1522	0.28179	0.00062714	1.3548	-0.00095546	-0.0017065	-0.0015261	1.4262	-0.00010311	-0.0014673	-0.0016449	-0.00099233	0.0011113	6.63e-05	-0.00042875	2.4188	0.27099	-0.00029937	-0.0002066	0.00043866	0.00086613	-0.0018095	-0.00014247	-1.33e-05	0.0015942	0.0066367	1.6492	-0.001311	-0.00055146	0.0018492	-0.00049055	1.5681	0.13463	0.00037695	0.12499	2.0794	-24.811	41.486
3	HC	3.391	1.4351	1.3161	0.00074307	0.22989	-0.00035551	1.5006	-0.0006635	0.71752	-0.00096509	1.5441	0.8235	-4.18e-05	0.0010628	0.11224	0.00063375	0.00030778	0.00045851	2.1974	0.00055202	-0.00054174	-0.00034149	-0.00077797	0.0020551	0.0018344	0.0014206	0.00035656	-8.41e-05	-0.0018548	0.0029308	-0.00054352	-0.0018427	0.0016996	0.00028656	1.5383	1.26e-05	0.0023199	2.65e-05	1.4483	-25.068	41.465
3	HC	3.3535	1.8368	1.6538	0.11296	0.35293	-0.00030622	1.7594	0.00091108	-0.00086471	0.00076875	2.4083	0.00036222	0.00034817	0.0013225	0.037258	0.00074281	4.34e-05	0.00080096	1.7372	-0.0016933	-0.00016002	-0.0012766	0.0012724	0.31825	0.00018895	-0.001118	0.00074485	-0.00028199	-0.00026782	0.39861	0.0015037	0.00087561	0.00070822	0.061121	2.9538	0.29071	0.54137	0.00027923	0.62173	-25.863	41.557
3	HC	3.2708	1.3499	1.4999	0.71428	0.5141	0.0010882	2.6867	0.00072177	0.67936	-0.00026486	2.977	0.38737	0.090522	0.00028149	-0.00013745	0.30715	0.071205	0.04806	1.0182	0.0095703	0.00083889	-6.24e-05	0.0015691	-0.0010634	0.00052147	-2.59e-05	1.2921	-0.0018638	0.56201	-0.00031281	0.039714	0.0012983	0.21323	0.00021406	2.3254	1.2036	0.56218	-0.0016896	0.8013	-26.144	41.484
3	HC	3.1068	1.174	1.3375	1.2252	0.008093	0.00021731	1.0765	0.0014821	0.16977	-0.00042844	2.6271	0.00060624	-0.0015893	0.00097241	-0.0018745	0.51563	0.27222	-0.00041815	2.4663	0.0014833	0.00041443	-0.00066697	-0.00063714	0.0015509	-0.000302	-0.0011457	-0.0001855	0.0015576	0.036118	0.080015	0.00053701	0.0006678	0.00075452	0.0011104	3.3155	0.001268	0.00089781	0.00038912	1.3294	-25.677	41.821
3	HC	2.6565	2.1554	1.5703	0.55728	-0.00037223	0.0020895	1.7121	0.0010996	0.28965	0.00011563	1.7162	-0.00065362	0.88464	0.0014414	0.44547	0.00024181	-0.00080845	0.020383	0.35868	-0.0017027	-0.0011158	0.00072462	0.00045323	-0.0011002	0.00051976	0.00064065	-0.00032923	-0.00015164	-0.0017584	0.16006	-0.0002122	0.00052423	-0.0003823	0.0010785	1.8588	0.11426	0.00027471	0.34453	1.3316	-25.581	39.911
3	HC	2.7981	1.2285	1.4558	-0.0010331	-0.0030805	-0.00027086	1.5377	0.0031017	0.25193	-0.00083932	1.7045	-3.25e-05	0.00034527	-0.00093644	0.0016153	0.00022917	0.36428	-0.00052356	1.5811	4.8e-05	0.0002775	5e-05	0.00049266	0.30053	0.00019452	-0.0015509	0.55708	0.00046092	-0.00022955	-0.0014844	-0.0011372	0.072802	0.00067004	0.0016524	2.1038	0.56949	0.00035696	0.21391	1.1223	-25.383	41.318
3	HC	3.1291	1.9952	1.3152	1.1324	-0.0018286	-0.0010542	0.18673	0.00025146	-0.0013173	0.00057327	2.3277	0.0012018	-0.00073174	0.13884	-0.0015699	0.00028043	0.5205	0.00055348	1.0107	0.7307	0.0018257	-1.92e-05	0.0019782	-0.0015658	0.28103	9.87e-07	0.48255	-0.00058885	0.00046789	0.00059105	0.045715	0.00028739	-3.85e-05	0.86686	2.0242	0.0020903	0.92617	0.043865	1.8363	-25.503	41.026
3	HC	2.7486	0.62312	1.3454	1.5771	0.46554	0.0014827	1.6828	0.0011306	2.1598	-0.0010104	1.5733	0.00075559	0.00070376	0.053974	-0.0024703	0.20366	0.001201	0.0006194	1.4249	0.00039998	0.00076108	0.00019244	0.00084347	0.00026019	0.04079	0.00038897	0.010753	0.19173	-0.0019133	0.0024829	-0.0019601	-0.0010084	-0.00072913	0.049824	1.961	1.6787	-0.00074262	-0.0010111	0.76273	-25.65	41.59
3	HC	2.5816	1.2442	1.509	-0.0016012	-0.0015834	0.0010869	0.44644	0.0010168	6.37e-05	0.0006341	1.745	-0.00060661	-0.0005078	-0.00084798	-0.00062973	-0.00012222	0.29628	0.00039295	-0.0020246	0.0012169	0.00016061	-0.00032909	-0.0012528	9.59e-05	3.94e-05	0.00049584	-0.00059148	-0.00091857	0.0001176	-0.00070717	-0.0014691	-8.35e-05	0.00025929	-0.00094198	1.9225	0.96983	-0.00088815	-0.00071781	1.1218	-25.511	39.756
3	HC	2.67	1.8139	1.7746	0.61759	1.5213	0.00027414	0.56036	0.00080214	-0.00072767	-0.00017744	1.7998	0.058006	7.2e-05	0.10695	1.46e-05	0.47999	-0.0006074	0.00011254	2.5564	0.0013598	0.0005341	-0.0024335	0.30653	0.0009114	0.00048857	0.0014562	0.0013401	-0.0011294	-0.00046144	-0.0014665	0.0009585	-0.0012719	-0.0021825	0.0019931	2.4418	0.59302	0.22865	-0.00099239	0.74488	-25.312	41.695
3	HC	3.478	1.7232	1.6914	0.68909	0.94831	0.67523	1.5355	0.00061192	0.70802	-0.00024438	2.6423	0.0010256	0.0010049	0.32715	0.0011309	-0.0010888	-7.23e-05	0.00073485	2.0667	0.0031692	-0.00013645	0.00065531	0.27591	0.076227	0.0001159	-0.0019602	0.00044753	0.00013098	0.32936	2.24e-05	0.0011223	0.00065624	0.00033756	-0.00013473	2.4389	1.7322	0.0010805	-0.00041177	0.97144	-26.042	41.595
3	HC	2.8164	1.1659	1.3373	0.7189	-0.0011764	0.00017953	1.9967	8.84e-05	-0.00073123	-0.00024319	2.2903	0.00055426	0.0001422	0.00031691	0.00039472	0.0010015	-0.0016415	-0.0002549	2.0352	0.00060081	-0.00039531	0.00015107	0.14753	-0.0013403	0.0013719	0.080719	-0.0006018	0.00044544	0.085374	0.51948	-0.00089906	0.0003178	0.00099122	0.058337	1.3568	-4.67e-05	0.0009914	0.0023182	1.1576	-25.099	41.431
3	HC	2.7533	1.5491	1.3832	0.99552	0.74649	0.73126	0.6607	0.10953	0.14758	0.00031753	1.0196	-0.0022004	-0.00094632	-0.00065839	0.00089443	-0.00037579	-0.002161	-0.0013229	2.2437	-0.0011634	-0.00038513	0.0004239	0.00066834	-0.00093071	0.00086078	0.0010008	0.0047772	0.029395	0.40208	0.027466	-0.00032462	0.00062177	-0.00052218	0.060007	2.1687	1.0234	0.0012543	0.033994	1.0355	-25.208	41.544
3	HC	2.5285	1.7898	1.5707	0.55997	-0.0011071	-0.00035536	1.058	0.00025151	0.4536	-0.00044389	2.669	0.011829	3.29e-05	0.024387	0.00068553	-0.0016274	-0.0020393	0.00042487	1.2708	0.034818	0.00088957	-0.0013102	-0.00020812	-0.0013079	-3.93e-07	0.0010911	-0.0005966	-0.00067922	0.064671	-0.00068361	0.00011786	0.33864	-0.00015424	-0.00048653	1.4298	1.3761	-0.00037761	-0.00044941	0.98688	-25.671	41.177
3	HC	2.9815	1.5669	1.3633	0.42668	-0.00076294	-0.00034501	1.8215	0.17383	0.65076	0.00044565	1.8832	0.00040252	0.0021105	0.41052	0.00050275	-0.00045416	-0.00093941	0.0006167	1.4828	-0.0012038	0.00088265	2.19e-05	-0.0013247	-0.00074955	0.00017775	0.00034788	0.0014463	-0.0006072	-0.00031177	0.34381	0.00072951	-0.00069381	0.00096942	0.00045185	1.7689	0.63526	0.64842	-0.00046579	2.0175	-25.555	41.346
3	HC	3.4621	1.6345	1.3508	0.95812	0.52147	0.00026737	2.0144	-8.06e-05	0.83039	-0.002088	3.0898	-0.00014446	-0.0013115	-0.00091206	0.59611	0.25036	0.022766	0.21732	1.428	0.68261	0.14078	-0.0013615	-0.00078714	0.08255	-0.00010055	0.42138	0.00097853	0.087634	-0.00027261	0.24156	-0.0014063	0.012819	0.0021908	-0.00069753	2.8704	1.0228	-0.00085897	-0.001389	0.55945	-26.146	41.434
3	HC	2.9885	1.2062	1.4983	0.75741	0.6644	-0.00069776	2.1742	0.6118	8.45e-05	0.00011536	1.8957	0.39629	-0.00057713	0.73125	0.3454	0.0028529	0.10745	3.99e-05	1.2767	0.00067455	0.0010949	-0.00041831	-0.00054619	-0.00040017	0.0013129	1.17e-06	0.00082971	-0.0015527	0.15851	0.00056722	-0.00010201	-0.0015523	0.0010309	0.00087833	2.4996	0.38452	-0.0013724	-0.0015945	0.75667	-25.694	41.403
3	HC	3.1146	1.774	1.4738	0.23737	-0.00029382	2.89e-05	2.1216	-0.0012379	0.00075964	-0.00076431	2.389	0.11232	0.00036288	0.00036923	0.00069888	0.00024956	5.3e-06	-0.0012044	1.9699	0.12094	0.00045177	0.00041332	0.00043909	0.0014	-0.0029801	-7.45e-05	0.00090268	0.0012176	0.35593	0.0019833	0.00035225	0.00090319	0.0011728	0.54534	2.4965	0.60117	0.24215	0.0013454	1.127	-25.827	41.568
3	HC	2.3175	1.5079	1.3138	1.4804	0.00039423	-0.0011497	0.10093	-0.00026646	0.00084837	0.00040004	3.1435	0.16611	-0.0013795	-0.00057271	0.00090045	0.16112	0.21319	0.1621	0.45079	-0.0015197	0.0015386	0.0018799	0.00047876	-0.0016407	-0.0025452	0.00050734	0.00041345	0.00012075	0.38706	-0.00036837	-0.00013701	0.0007691	0.0004544	0.0015994	2.1424	1.1294	0.31344	0.00025316	1.7761	-25.695	40.382
3	HC	2.7523	2.0033	1.4274	0.74612	-0.00078948	0.00032112	1.8548	5.84e-05	0.30448	0.0011285	2.5629	-0.0012002	0.75397	0.00081672	0.33564	0.0015565	0.024761	0.00057433	1.3751	0.51981	-0.0013822	-0.00044798	0.00037354	-0.00039728	0.0012271	0.0010025	0.36454	-0.00065452	0.00046605	0.00058865	0.0019721	0.057943	0.23661	0.032907	2.3193	0.69874	-0.00052106	-0.0011536	0.39162	-25.979	41.3
3	HC	2.3872	1.6777	1.5698	0.00012546	-0.00010532	-0.0020976	1.1964	0.0015476	0.66826	0.00028599	0.37498	0.27841	-0.0014332	0.055188	0.0010525	-0.00090314	-0.0012305	-9.43e-05	1.83	0.0015251	-0.00050857	0.00018591	0.0010187	-3.16e-05	-0.0033202	-0.00039965	-0.00065322	-0.001306	0.522	0.011605	0.0003682	0.00039681	-0.00016853	0.00042981	2.2838	0.96434	0.034242	-0.0010462	0.12931	-24.883	41.212
3	HC	2.7675	1.1585	1.3622	1.6709	-0.0011325	0.012597	1.6725	0.001209	0.00098844	0.00012091	2.4816	0.083202	0.00068246	0.0015403	0.45859	0.17918	0.076415	0.0016564	2.4011	-0.0026374	-0.00088747	0.00056188	0.086503	-0.00024796	0.00081971	0.33694	0.48845	0.21321	0.0071992	0.00055012	0.00047777	-0.00081798	-0.00038364	0.001201	1.9525	1.4205	-0.00049427	0.0012276	1.8883	-25.737	41.663
3	HC	2.8664	1.5341	1.3403	0.18081	1.0966	0.0011156	0.65712	-0.00084467	0.0015361	0.00043821	0.91241	-0.00020447	0.00042302	-0.0011116	1.83e-05	0.00023055	-0.00016765	0.00014178	1.1345	0.29551	0.0018413	-0.00024304	-0.000656	-0.00058814	-0.0012606	-0.0013753	-2.03e-05	-0.00067552	-0.00041049	0.0019641	-0.0015633	0.001947	0.0017378	-0.0013651	0.27785	0.040095	0.00044085	0.2137	0.65277	-24.46	40.712
3	HC	2.9676	1.6872	1.4865	0.20301	0.0018114	-0.0020499	1.2636	0.0013626	0.3016	0.00084954	1.6163	0.00070563	-0.00061925	-0.00048158	-0.00035596	0.0019473	0.026199	-0.00095555	2.139	-0.00010422	0.0010464	-0.00038277	0.0019113	-0.001216	0.00064149	-0.00090523	0.1642	0.00027416	0.030323	0.0002416	0.00080366	-0.00079922	0.00088855	0.00093472	1.5379	0.95022	0.051545	0.0010418	1.3499	-25.279	41.427
3	HC	3.7402	1.9788	1.354	0.00032665	0.00013921	-0.001356	2.4951	-0.0020353	0.24306	0.37491	2.4385	0.69708	0.0010663	0.00026639	0.00084075	0.00066521	0.15593	0.0017582	2.501	0.00074362	0.00045999	-0.00057487	0.36376	-0.0001853	0.00085742	0.52046	0.099732	0.0006237	0.02066	0.0020763	0.00042556	0.0006691	-0.0010801	0.00088651	3.0285	0.91557	-0.0006192	0.0016847	1.967	-25.954	41.795
3	HC	2.0301	2.0798	1.5605	0.34517	0.57403	0.060905	1.3051	-0.00085578	-3.54e-05	0.00062927	2.0275	0.0011417	0.00060207	0.035384	0.0010647	0.00075581	0.022812	-5.85e-06	-0.0011011	0.0011621	3.81e-05	0.00035359	0.1699	0.13874	0.00040957	0.2686	-0.00015981	0.00025308	-0.00095243	0.32204	-0.00043464	0.00022712	0.0013088	0.10271	2.0038	0.86505	0.001837	0.0013688	1.9576	-25.599	39.839
3	HC	3.8607	0.94909	1.5034	-8.39e-05	0.54338	1.0088	1.4695	0.00030186	2.5199	0.0023263	2.266	-0.0016655	2.38e-05	0.62084	0.25629	-0.0010532	-0.00042347	-0.00061035	2.0776	-0.0017734	0.00099541	0.00070276	-0.0022941	0.077869	0.31648	-0.00052983	0.57127	-0.0010303	0.0011564	0.00016457	0.00014457	-0.0005115	0.0012012	0.0010472	2.6406	1.716	0.00094062	0.0016807	1.6865	-26.05	41.735
3	HC	2.6502	1.7233	1.5389	-0.00018764	1.48e-05	8.65e-05	1.0924	0.0016546	-0.00040472	0.00039063	1.8788	-0.00050935	-0.0004557	0.077602	0.0022747	0.00071794	0.00063473	0.041248	1.5246	-0.0011356	-0.00068556	0.0016102	-0.0011443	0.0010533	-0.00097096	-0.0001269	0.051837	0.00047533	-0.0010768	0.0012764	-0.00049412	0.0010149	-0.0010497	-0.0010162	2.0226	0.50122	0.0013555	-0.00017194	1.9629	-25.397	41.273
3	HC	2.074	0.92342	1.7199	-0.0013373	0.00028627	0.00091588	0.8118	0.00078137	-0.00096211	-0.0012552	1.1633	0.12391	-0.0021332	0.00067972	-0.00043808	-0.00045131	0.00084971	0.00098788	2.6315	-0.0013953	-0.00064553	0.00063702	-0.00095999	5.06e-05	0.00075633	0.11714	-0.00063988	0.001282	-0.00095797	-4.82e-05	0.0006483	0.00017464	0.0010653	0.0017318	0.82426	0.59157	0.0010922	0.026104	1.8224	-24.592	41.345
3	HC	3.216	0.10339	1.3616	0.50163	-0.0001613	-0.00037454	2.0851	0.00043338	0.11976	-0.00057334	2.5129	-0.00038523	-0.00028712	0.10732	0.18036	-0.00018695	0.2207	0.0010275	0.75114	-0.001193	0.016296	-0.0020902	0.00074194	-0.00087011	-0.0010812	0.16113	0.41094	-0.0011502	0.20761	0.02809	0.010849	0.00029493	0.00027544	-0.00062666	1.5	0.17396	0.16575	-0.00061787	2.5498	-25.515	41.151
3	HC	2.1107	1.934	1.3323	-0.00051098	0.098165	0.00022479	1.1489	1.1385	0.0016242	-0.00074938	1.4243	0.00075962	0.75766	1.25e-05	0.00017678	-0.0014064	0.46952	0.0011309	-0.00073125	0.00026438	-0.00012511	-0.0023661	5.73e-05	0.00022889	0.00038736	0.010686	0.00077583	0.00052466	0.00041735	0.00067296	0.21505	0.0010124	0.029964	0.001209	1.681	0.45552	0.0012057	0.42518	0.97629	-25.499	39.627
3	HC	3.1854	1.7191	1.3131	0.44925	-0.00063934	0.3464	1.4479	1.0315	0.88658	-0.00037504	2.0252	0.00062372	-0.0020896	0.019992	0.14658	0.0017868	0.00083061	0.00063212	2.4033	0.25689	0.00079018	-0.0012547	-0.00058853	0.025023	-0.00081469	-0.0033491	0.0023253	0.00099047	0.0011969	1.0124	0.00169	0.00077859	0.00061157	-0.0010296	2.9319	1.7482	-0.00093931	0.00058037	1.8498	-25.925	41.752
3	HC	2.9715	1.4424	1.4435	0.6819	-0.0011109	0.00059068	2.2107	-0.0010182	0.6147	6.88e-05	2.2727	0.10823	0.00033808	-0.0011744	0.00022311	0.95535	0.00058927	0.34428	3.9677	0.00044305	0.055036	0.0002723	-0.0016105	0.00023217	0.00038804	0.00031876	0.00079109	0.00067468	0.00096548	0.0001672	-0.00075287	0.24564	0.00041493	0.36412	2.7362	0.46443	0.47048	-0.00065158	1.1006	-25.753	41.933
3	HC	2.5408	1.2419	1.3966	0.0014877	0.58259	0.14353	0.5037	0.13864	-0.0004403	-7.94e-05	1.106	4.16e-05	0.0012449	0.0014904	0.00078346	-0.00092584	0.00075478	0.0016031	2.145	0.00011238	-0.00039997	-6.61e-05	0.00042032	-0.0013403	0.0018445	-0.00038114	-0.0011402	0.0023495	0.0016138	-9.08e-05	-0.0015753	-0.00051587	-0.001047	-0.0018368	0.82893	0.97566	-0.00020995	-0.00040247	1.7992	-24.662	41.315
3	HC	2.8733	0.19769	1.4182	1.0951	0.7446	0.12209	1.4191	0.00054945	0.71065	-0.00071149	1.6711	-0.00010219	0.001093	0.83062	0.46313	-0.00084796	-0.0015737	0.0014789	1.7499	-0.00010437	0.00089663	-0.0023744	-0.00022462	0.00049206	0.00021037	-0.0010037	-0.002152	0.0027878	0.00059733	0.16271	0.00088692	-0.00089862	-0.0011191	-0.00035907	2.6483	0.69395	0.00081526	0.0014674	0.91718	-25.364	41.533
3	HC	2.931	0.57604	1.6131	0.7395	0.40561	0.29797	1.0246	-0.0010185	0.056838	-0.0009578	2.5488	0.0014645	0.0011546	0.20076	0.024064	1.7831	0.0011009	0.0013172	2.1435	0.0013149	-0.00067647	-0.00093514	0.00010038	-0.0010661	0.0021812	-4.28e-05	0.0003165	0.00045586	0.00015333	-0.00041871	0.00099716	-0.0010553	-0.00046042	0.00010108	2.1975	0.33677	-0.0020971	0.29045	1.1976	-25.464	41.749
3	HC	2.4753	1.3959	1.6171	0.41748	0.00092987	0.060503	1.0199	-0.0021625	1.2746	0.00011417	1.4375	-0.0011121	-0.0016079	-0.00062454	0.00060854	0.00038095	0.00059325	0.33972	2.0647	0.27337	0.00027918	-0.0011994	-0.0002139	0.00012021	0.00049875	0.00057879	0.00083621	0.36421	-0.00080374	0.00049596	-0.0005519	-0.0011133	-0.0020867	7.84e-06	2.1568	1.3998	0.3714	-0.00015895	1.4153	-25.435	41.483
3	HC	2.9444	1.7931	1.5584	-0.00013726	0.00055741	-0.0015205	2.023	0.095583	0.17436	-0.0002466	2.091	0.035618	0.0012448	-0.001316	0.00043894	1.5655	0.17994	-0.00030006	1.7427	0.00029896	0.00088075	-0.0010023	3.1e-05	-0.0002401	-0.0014613	-0.00019428	0.99533	-0.0011584	1.5028	0.00057065	0.36196	-0.00075686	-0.0010379	0.14934	2.4814	1.8531	0.091593	0.00047129	1.8245	-25.897	41.737
3	HC	2.9869	1.4462	1.4003	0.0078488	0.2333	0.0090151	1.4323	-0.0021336	0.10394	0.0012995	1.7613	0.392	-0.00013395	0.0014224	-0.0024392	-0.00055579	1.0276	-0.0011871	2.4173	0.0004594	-0.0026015	-0.0013287	-0.0014054	-5.86e-05	0.0018334	-0.00021188	0.059473	0.00091342	0.037018	4.18e-05	-0.0011782	0.0008457	0.0010452	-0.0016172	1.8162	1.4574	0.00017186	0.07834	1.2926	-25.377	41.539
3	HC	2.0633	1.7738	2.0509	1.0845	-5.86e-05	0.14711	0.48049	-0.0024039	0.39531	-0.00053268	1.2161	0.1205	0.54376	0.00017876	0.026222	-0.0016585	0.00031917	-0.00015789	-0.001548	0.0012228	0.025794	0.00099837	0.0023092	0.17739	-0.00071955	0.001977	-0.0017568	0.0007188	0.0014454	0.0020966	-0.00094177	0.084124	-0.0021448	0.00036771	2.0697	0.97018	0.431	-0.0011488	1.2725	-25.533	39.705
3	HC	2.9927	2.4301	1.9431	0.8964	-0.00039442	0.0014042	1.7214	0.0013871	0.48855	-0.00058258	1.6002	0.000447	-0.00040176	0.092667	0.25233	0.00048787	0.15359	0.0008049	1.4227	0.00071232	0.062885	0.00088124	-0.00057521	-0.00028908	-4.29e-05	0.083501	0.048986	0.00059196	0.51544	7.06e-05	0.00021777	-0.00039111	0.00091678	0.00027495	2.4664	1.8214	-0.00084381	0.00011645	1.9881	-25.978	41.421
3	HC	2.1523	1.2714	1.3294	0.48304	0.02558	-0.0016332	0.80175	-0.0014647	0.71213	-0.0003854	2.1087	2e-05	-0.00025001	0.0018877	8.11e-05	-0.0010315	-0.00056999	-0.0012255	0.00059039	0.29961	0.00012457	-4.24e-05	0.5588	-0.0011182	-0.0013224	-0.00017983	-0.00064037	0.3198	-0.00030483	0.00050818	-0.00077412	-0.00054232	-0.0015474	0.11558	2.0753	0.54573	-0.00077362	0.043168	0.68834	-25.623	39.63
3	HC	2.5635	1.6459	1.5132	1.0815	1.511	-0.00055518	1.6039	-0.00047928	-9.61e-05	0.00063561	2.392	-0.0007741	0.00019624	0.090083	0.085496	-0.00019387	-0.00045821	0.31249	1.7459	-0.0016053	-0.0018361	0.00016741	0.00030578	0.000188	-0.00042656	0.000338	5.32e-05	0.00054017	0.073248	0.02205	-0.00096464	-0.00057487	-0.00086097	-0.00091303	1.9869	0.0032271	0.25237	0.47746	1.4412	-25.356	41.547
3	HC	3.0526	1.3076	1.8245	1.4042	-0.0014574	-0.00061619	0.76699	-0.00023056	0.27928	0.0017072	2.212	-0.00077694	-0.0027122	-0.00030574	0.0011821	-0.00093726	-0.0017124	-0.00041282	2.0564	0.0005098	-0.00022251	-0.00045998	0.00087771	0.0013382	-0.00062789	0.79807	0.089422	0.2208	0.67761	-0.0010155	-0.00040397	0.0014185	-0.0010176	0.05353	2.5322	0.00030232	0.79535	0.10284	0.39332	-25.562	41.82
3	HC	2.2652	1.9701	1.3504	-0.00064789	-0.00083279	4.9e-05	1.1312	0.00055798	-0.0017702	-0.00044877	0.062934	-0.0023016	-0.0014173	0.00035491	0.00082465	0.00053165	0.0077241	-0.00073328	2.2216	-0.00059917	0.0014133	-0.0019221	0.00043956	-6.96e-05	-0.0011168	-0.0010946	0.00028261	0.00074229	0.048794	0.00017349	0.0017866	-0.0020817	0.31315	0.0010559	1.6469	0.20238	0.59657	-0.00061517	0.72781	-24.715	41.303
3	HC	3.5096	1.9995	1.5535	0.057491	0.1582	1.77e-05	2.5262	0.00074996	0.41303	-0.00097131	2.4003	0.40497	0.0010124	-0.0016907	0.25759	0.75036	0.020622	0.094843	2.2988	-0.00096855	0.0016175	0.00013733	0.27708	-0.00072247	0.00028258	0.00085676	-0.00063993	0.00019968	-0.001662	0.35337	0.00041888	0.00034514	0.00090489	0.0012273	2.9556	0.48548	-0.0016024	0.067092	1.9535	-25.934	41.759
3	HC	3.2607	0.92879	1.4606	0.44693	1.005	-0.00010358	1.7183	0.00047895	-0.00033546	0.0016066	2.7364	1.0691	0.00078517	-0.00042828	-0.0013071	0.0010913	0.0013974	0.00098176	2.1186	-0.0010279	0.00037444	0.0004547	-5.75e-05	0.0012674	-0.00089815	-3.87e-05	-0.0013476	-0.00076074	0.092465	0.00036694	7.54e-05	0.00010401	-0.00012495	1.6363	2.9383	1.3504	-0.00056895	0.00088475	0.79633	-25.966	41.802
3	HC	3.1507	1.9333	1.4954	1.0111	0.00018032	-0.0019764	1.2223	0.01691	-0.00038363	-0.00038376	2.2151	0.00109	-0.00076869	0.0097767	0.0019746	0.00069382	0.057335	-0.0009684	2.4789	-0.00083358	0.00048631	-0.0005126	9.52e-05	-0.00087006	0.00045193	0.0013485	-0.00068326	0.83928	-0.0010913	0.15661	0.0017179	-0.0011943	0.00097127	0.43209	2.9145	1.591	0.028201	1.4034	1.1386	-25.857	41.824
3	HC	2.9701	0.92891	1.3352	0.16971	0.37446	-0.0022845	1.1135	-0.002335	0.00066905	-0.0015658	1.3815	0.32933	-0.00065381	-0.0014037	0.47386	0.62887	0.14461	-0.00026803	2.4946	0.00078077	0.00029006	0.0011213	8.72e-05	0.00051427	-0.00057371	0.023051	0.0013219	0.00039562	-0.0013485	0.00043577	0.41881	0.00022239	-0.0011096	0.00019796	2.7357	0.17188	0.62571	-0.00027337	1.3873	-25.124	41.56
3	HC	3.1312	0.4087	1.5501	0.55196	0.13484	-0.00076257	0.053981	-0.000141	0.0014447	0.00017378	1.6426	-0.00060559	0.0016833	0.0024833	0.00089716	0.00045251	0.55497	-0.0025451	1.5719	0.00014512	0.00068653	5.84e-07	3.59e-05	-0.00082051	0.19986	-0.00122	0.20731	-0.00054823	0.0014903	0.48654	0.00027676	0.0011844	0.31254	-0.00093877	1.9671	1.3068	0.79606	0.49853	1.0987	-25.333	41.073
3	HC	3.0624	0.90735	1.5493	0.29997	0.0016582	-0.0021759	0.87432	0.0010047	0.00045668	0.00023078	0.06827	0.00070902	-0.0007641	-0.00086433	-0.0012187	0.0008286	-0.0012481	0.00061735	2.4872	0.30731	-0.0011923	0.00010836	-0.00027308	0.0012929	-0.0028543	-6.86e-05	0.00043259	-0.00056717	-0.0004702	0.00035704	0.00015514	0.002238	-0.00033051	0.0016409	0.70711	-0.00054279	0.066838	-0.0014262	1.4635	-24.454	41.287
3	HC	2.7241	0.89826	1.4244	0.65733	0.00037986	0.00091497	0.69758	0.00060218	0.51764	0.0004474	1.2299	-0.00018803	-0.00057973	0.0002305	-0.0027157	0.33765	0.0011683	0.00097745	1.0993	-0.0011928	-0.00068321	-0.00049344	0.00020418	0.00012795	-0.00016932	0.00068719	0.00025006	0.00058857	0.048876	-0.0017997	0.00054377	0.000822	0.75823	0.0002535	1.5469	0.24895	-0.0012864	0.0009357	1.0956	-24.928	40.983
3	HC	2.6644	0.77152	1.4014	0.0011303	1.0864	-0.00090242	1.2962	0.00033513	0.73669	0.0007354	1.9602	0.036416	0.3386	1.0241	0.0008854	0.00056406	-0.00022431	-0.00051715	2.23	0.20123	0.00068335	-0.0011138	-0.0013572	0.00066769	0.00053075	0.036825	0.00097486	-0.00013364	0.00095653	0.3547	0.074033	-0.0037974	0.00075381	-0.001898	2.3591	0.37392	0.00028973	-0.001113	0.64649	-25.231	41.568
3	HC	3.1079	1.3513	1.4089	0.0025668	-0.0020435	0.0012599	1.0428	-0.00065044	0.00042743	0.00031197	1.3884	-0.0010495	-0.0016562	0.49097	0.00022547	4.72e-05	0.00071508	-0.0020225	2.833	-0.00072155	-0.0021023	0.011705	0.16545	0.0011499	0.00010556	-0.00015185	0.16197	-0.00031069	0.082624	-0.00015692	0.00078844	0.00067884	0.062572	0.00086625	1.8282	0.44373	0.84025	-0.00040349	0.95522	-24.98	41.478
3	HC	2.5601	1.475	1.356	1.0137	0.58058	0.00019874	0.79305	-0.00021092	-0.00011868	-0.0011081	2.2199	-0.00032738	-0.00071668	0.080073	0.23015	0.00055248	0.00026379	0.00022179	1.9579	0.00057034	0.0001741	-4.88e-05	-0.00039751	0.00062549	-0.0014399	-0.0014043	0.343	2.62e-05	-0.00037657	-0.0014263	-0.0009017	-0.0012001	0.19605	0.00082428	1.5679	0.9758	0.38714	-0.0011231	1.7531	-25.414	41.411
3	HC	2.9683	1.4144	1.38	0.97866	0.85269	0.15972	2.7899	-0.00018629	0.31405	0.00034912	2.2009	0.0010489	-0.00049915	-0.00050559	0.0021374	-0.00041413	0.45488	-0.00012306	1.4265	-0.00046958	-0.00029018	8.5e-05	0.00024924	0.25671	0.0014278	-0.00049128	-0.00075527	0.0001859	0.98758	0.24936	0.00054963	-0.00032718	0.00098879	0.00030572	2.4122	0.94392	0.38183	0.00081014	1.0181	-26.029	41.468
3	HC	3.6104	1.8166	1.3292	1.1165	-0.00096295	-0.00057112	2.4824	-0.0020769	0.38227	0.0012339	2.1699	-0.00017661	-0.00040888	0.00022064	0.00010016	0.19996	0.51078	-0.0020424	1.6171	0.0061703	0.00014923	-0.00052217	0.0013587	0.0013848	-0.00044991	-0.00070991	0.0010351	0.0004337	-0.00059842	-0.00074918	-5.75e-05	-0.00090738	0.7185	0.0022711	2.0983	0.9516	0.00011841	-0.00047385	1.2284	-25.945	41.484
3	HC	2.822	1.5245	1.3715	0.43506	0.022236	-0.00039302	2.0164	0.0014719	0.2286	0.00042455	2.4484	0.00080053	-0.00081651	0.0007548	0.0002624	0.0013744	0.41526	0.00044791	0.83271	0.00018312	0.5078	-0.00036976	0.16939	-0.0012203	0.0013561	-0.0028521	0.00045164	0.19818	0.0018743	0.041353	0.11699	-0.00061349	-0.00059308	2.37e-05	1.9734	1.0611	-0.0023141	0.00013429	1.7684	-25.805	41.197
3	HC	2.4678	0.91549	1.7219	0.11728	0.24622	0.00090752	0.83328	-2.42e-05	0.57166	0.0017361	0.33267	-0.00084569	-0.00041603	-0.00090021	0.00081456	0.2139	0.18797	0.0013135	1.5484	-0.0013526	0.0013753	0.0012566	-0.00022436	-0.00033811	0.0011533	0.00029655	0.0012125	0.00082542	0.0014586	-0.0010727	-0.00020254	-0.0013589	-0.00083135	-0.00028486	2.2477	0.95617	0.38875	0.00061509	0.95591	-24.908	41.149
3	HC	2.5936	1.9063	1.6472	0.94843	-0.0017131	0.5986	0.45729	-0.00080451	-9e-05	-0.00037179	1.2305	5.78e-05	0.90469	0.65851	0.001624	-0.0001652	8.72e-05	-0.0012149	0.000393	3.62e-05	0.00016345	-0.00042291	0.00034143	0.00030469	-0.00087117	0.24317	0.84528	0.0019492	-0.0013993	-0.00059507	-0.00028185	0.10331	0.00091149	-0.00017067	2.4237	0.072967	-0.00079229	0.00039139	1.4028	-25.508	39.699
3	HC	3.0389	2.2291	1.3646	0.57538	0.63736	-0.00097878	1.8431	0.12025	-0.0016452	0.00029883	2.386	0.00017726	-0.0001111	0.058243	0.00023516	0.66981	0.0020848	0.0014833	2.5166	-0.00102	-0.00069151	-0.00064673	0.00050735	0.00083384	-0.0010537	-0.00029781	0.15908	-9.57e-05	0.0010166	0.015569	-0.00074837	0.00032114	-0.0024571	-0.0025208	2.6869	1.1924	0.10234	-0.00056413	1.8906	-25.857	41.721
3	HC	3.7335	1.8026	1.4573	0.81222	0.057375	0.00022253	1.1655	0.00072109	0.00057274	-0.0010587	2.4042	0.7425	-0.00077714	0.88472	0.87125	0.00018666	0.24584	0.00072444	2.5686	-0.001164	0.10785	0.00066375	0.00031738	0.087653	0.33104	0.0008721	0.18829	0.02322	-0.00038164	-0.0011043	-0.00012383	-0.00050155	-0.0024569	-0.00062214	3.0426	1.0377	0.00087606	0.00202	1.6635	-25.882	41.837
3	HC	2.667	1.6688	1.3242	0.35627	0.59389	0.00051802	0.70621	0.00075811	0.39015	0.00042185	3.1142	-0.0015046	-0.00059867	0.052151	0.0011141	0.00075339	0.59879	0.015533	1.5923	0.00030059	-0.0010495	-0.00053275	0.00037115	0.057558	0.00067162	0.00048534	0.24086	0.37816	0.65742	0.00044031	-0.00043024	0.0012414	0.073183	0.00090237	2.3213	1.6926	-0.0027231	0.0023618	-0.0014153	-26.087	41.19
3	HC	3.299	1.682	1.3227	-0.0011885	0.34521	0.2897	1.4332	0.00039102	0.753	-0.0013346	2.374	0.81312	0.00061141	0.014278	0.29701	0.00056388	-0.00068986	-0.00034402	2.5769	0.00061855	0.00068239	-0.00088643	-0.00052089	0.00032227	0.00048712	0.00066946	6e-05	0.00073188	-0.0012286	-0.00054332	-0.00050594	-0.00082195	0.32945	0.04117	3.0549	1.0226	0.00071744	0.0029791	0.91609	-25.905	41.745
3	HC	2.7686	1.5635	1.3154	0.81214	0.40838	-0.0015574	0.91395	0.00063285	0.63312	-0.0012568	1.7119	-0.00096165	0.00012952	-0.00062626	0.001711	0.48483	0.23809	-0.00014812	1.839	0.65203	0.0016372	0.00078825	0.23579	-0.00027882	-0.00010108	0.00086706	-0.00069215	-3.19e-05	-0.00027254	-0.0002454	-0.00022094	-0.0013184	0.00056182	0.0013785	0.81463	0.51325	-0.00078536	0.054393	0.48292	-24.804	41.202
3	HC	2.4941	1.7735	4.3683	0.52714	0.00033976	0.0011255	1.5871	-0.0004319	0.12521	0.0014106	1.633	7.47e-05	0.00011329	0.40008	-0.00094178	-0.00026839	0.76275	0.00076256	2.0492	0.0004912	0.050622	0.00060933	0.0014049	-0.00011948	0.0011458	-0.00090518	3.01e-05	-0.00030143	0.00019298	0.00422	0.00018211	0.0013469	-0.001561	0.018007	1.2814	0.33872	0.0012274	0.0012609	2.1935	-24.985	41.605
3	HC	3.375	1.763	1.3166	0.55702	-0.0009497	0.74174	0.79022	0.0005581	0.24157	0.00045205	2.2489	0.00063835	-0.00021869	-0.00072792	0.00010392	0.0022738	0.1752	-0.0017744	1.646	0.18006	0.00070936	0.00083549	0.53698	0.059903	-0.00027508	0.0024536	8.84e-05	-0.00062124	0.29334	0.00035828	0.0016361	-0.0010869	0.24566	0.0012834	3.1479	1.3776	0.00082293	0.0014629	1.2094	-25.888	41.563
3	HC	2.8945	0.82417	1.9344	0.68103	0.094268	0.00082715	2.4832	-0.0009014	0.82356	0.00082738	1.9102	0.0012694	-0.0010859	0.0013222	-0.00077012	0.74202	0.34158	0.10307	1.9128	0.47266	-0.00026173	0.00090287	-0.00077251	0.0018231	0.19853	0.00086746	0.0066054	0.17249	0.52321	0.00068926	0.15416	0.00066079	0.00027421	0.0011805	1.321	1.1917	0.00021413	-0.00052977	2.0596	-25.501	41.515
3	HC	3.0309	2.248	1.579	1.3036	-2.54e-05	-0.00091824	1.6867	0.14282	0.33517	-0.0018309	1.8723	0.19951	-0.00085178	0.25463	0.23138	-9.38e-05	-7.23e-05	-0.0030442	2.088	0.051838	0.00016474	0.00050217	0.00035975	-4.07e-05	-0.00059098	0.00066505	1.6622	-0.0012215	-0.00097429	0.025737	0.17127	-0.00096008	0.0015156	0.00063491	2.7718	1.731	0.00042267	-0.0013129	1.3168	-25.98	41.665
3	HC	2.9666	0.72214	1.3697	0.00023294	-0.0012911	-0.0017105	0.90798	0.0013324	0.32485	-0.00090223	1.586	0.0012677	0.00079387	-0.00038775	-0.00035016	0.00042314	-0.00082367	0.00012288	2.8509	0.78547	0.00089755	-0.0013127	0.00013791	0.0015341	-0.00053349	0.49654	-0.00026806	-0.0024501	0.60763	0.23489	-0.00011474	0.0004562	-0.00023437	-0.00067632	1.4959	0.26944	0.42196	0.00055566	2.15	-24.77	41.48
3	HC	3.2009	1.4897	1.519	0.91547	0.11807	-6.33e-05	1.2393	0.002776	0.012348	-0.00082834	2.3595	0.58676	-0.00040765	-0.0019376	0.00088463	0.69013	-0.00021019	0.093426	2.4698	0.0019384	0.0013318	0.00070853	-0.00056846	-0.00015938	-0.00033666	-0.0006152	0.39125	-0.00063705	-0.00090733	0.0014699	-0.00045544	-0.0018816	-0.0001415	-0.00021389	2.2641	0.72103	0.30355	-0.0007386	0.99794	-25.663	41.702
3	HC	2.6726	0.89235	1.8163	0.65899	0.16664	0.00028616	1.2524	-0.00094525	0.21447	0.039219	1.9356	-0.0015165	0.45848	0.43538	0.44197	0.51568	0.00084493	0.00034939	2.2776	0.31807	0.00031092	0.22348	0.0014754	-0.0014748	0.092047	0.71062	0.00017355	-0.00094465	0.00038283	0.0013843	0.0002318	0.0016768	0.00053288	0.00070846	2.1161	0.87621	0.068899	-3.78e-05	1.6706	-25.362	41.581
3	HC	3.4692	1.9824	1.3593	0.85292	0.00063898	0.52623	2.2216	-0.00068598	0.0017446	0.0020842	2.1478	0.00036518	-0.0012381	1.2639	-0.0019102	-0.00083803	0.21626	0.0027811	2.4041	0.48368	-0.00029307	0.00020656	0.64223	0.042974	0.0015132	-0.00021011	0.0010626	0.00021703	0.058044	-0.0019913	0.64606	0.00058706	0.00064441	0.0010896	3.1418	0.99327	0.26232	0.00028976	0.82974	-26.001	41.764
3	HC	2.6926	1.7633	1.4304	0.43957	0.11371	0.26694	0.66198	-0.00010157	0.088715	-0.0014072	2.5393	0.04826	0.00035289	-0.0015734	0.0021966	0.97534	-0.00081772	-0.00092729	2.049	3.44e-05	0.00028506	0.00097124	0.34678	-0.0011074	0.00074209	0.0015702	-0.0014275	-0.00030015	0.33921	0.47918	-0.00090879	-0.0010089	-0.0017332	0.7068	2.2492	1.3697	0.20566	-0.00062417	1.1611	-25.706	41.612
3	HC	2.7955	0.19383	1.4998	0.0015637	5.82e-05	-0.00017732	0.6709	0.00095952	-0.0015413	0.002173	1.1863	0.60735	-2.29e-05	0.00075717	7.56e-05	4.78e-06	0.00021503	0.000694	2.5605	-0.00026524	0.00075145	0.0014772	-0.0008573	-0.0013178	-0.0016938	-5.03e-05	6.01e-06	0.00014441	-0.0010507	-4.87e-05	0.0010555	0.00094054	-0.00035277	0.00042561	1.4341	0.34393	0.000907	-0.00092235	1.3596	-24.688	41.368
3	HC	2.8989	0.86178	1.4386	1.0322	0.047639	0.068716	2.6031	-0.00086322	0.1681	6.1e-05	1.6961	0.0015655	-0.0001689	-0.0011562	-0.0012377	-0.00030003	0.0008902	-0.00057233	1.1054	0.00032854	0.00089756	-0.00044837	-0.00079199	0.0015502	5.61e-05	0.00014416	0.00065836	0.00097474	0.0003407	0.00085697	-0.00081121	-0.0010355	0.00015088	0.0001775	2.5021	0.28201	0.16523	0.0015562	1.8543	-25.728	41.306
3	HC	2.3564	2.1108	1.2209	0.51997	-0.00015158	0.18379	1.2446	0.00054262	0.39602	-0.00068069	1.676	-0.00027585	0.40412	0.0010376	-0.00075687	0.15177	0.00032721	-0.0006187	-0.0012222	-0.00043997	0.00085969	-0.0010534	0.0015058	1.0085	-0.00097235	-0.0012526	1.0532	0.00023048	0.00012623	0.37757	-0.00047938	0.00067855	-0.0017306	-0.00063606	1.7113	0.026051	0.27956	0.00030857	-0.00048426	-25.6	39.576
3	HC	2.7846	1.1988	1.308	0.85277	-0.0022297	0.096878	1.9829	0.00010754	0.080106	0.057289	2.2286	1.237	2.11e-06	0.31627	-0.00089514	0.94114	0.0015273	0.0011722	1.1771	0.0020696	0.00029744	0.0021657	0.00026005	-0.0004898	0.00039461	-0.0022249	0.039725	-0.00010092	0.10614	0.042635	-0.0011335	0.028913	-0.00040792	0.033891	2.4067	1.1836	0.0010104	0.00027077	1.546	-25.859	41.347
3	HC	2.7318	1.46	1.3514	0.026088	0.067673	-0.00027859	1.9633	0.0015382	0.33444	0.0014052	1.401	-0.00060027	-0.00071874	0.0023061	0.00095996	0.0016266	-0.00094157	-0.00075774	1.5669	0.48307	0.0018582	0.0014731	0.062805	0.00054091	-8.56e-05	0.0010695	0.45155	0.0011469	0.0010347	0.00029268	0.0018614	0.00016967	-0.00062235	-0.00033754	2.2612	0.94869	-0.0012602	-0.00072138	1.4656	-25.564	41.372
3	HC	2.1739	1.6216	1.2986	0.00086007	0.41218	0.00050658	1.0909	-0.00068934	-0.00073394	0.00072426	1.5406	0.00054779	0.0007836	-0.00011025	0.0014465	0.49912	-0.0010902	0.00042242	0.48765	-7.01e-06	0.00052101	0.0016993	8.22e-05	0.00092027	-0.0011372	-0.0019141	0.13378	-0.0017987	-4.13e-05	-0.00011181	0.0010277	0.00072548	0.00034385	0.00070407	2.0546	0.39507	-0.0009349	-0.00054896	1.4025	-25.519	39.84
3	HC	2.2741	2.0221	1.274	0.001411	-0.0019394	-0.00070602	1.602	2.72e-05	0.4776	0.00035439	1.7947	-0.001015	0.0015409	0.39555	6.03e-05	-0.0014479	0.034988	0.000442	0.00065057	-0.00029342	0.0005216	0.00037198	0.041409	-0.0013875	0.017245	0.00039806	0.21021	0.00063808	6.77e-05	0.00048077	-0.00088678	1.6e-05	0.020599	-0.0014204	2.883	1.2186	0.12622	0.00086325	-8.62e-05	-25.836	39.653
3	HC	2.5239	2.0193	1.4991	-0.0020376	0.00014026	-0.00082178	1.6351	0.00017776	0.37429	-0.0010897	1.5644	-0.00026031	-0.00030434	0.52699	-0.0011078	-0.0023955	-0.0004436	0.0017986	-0.0013612	0.23006	0.00091388	-4.86e-06	-0.00094781	2.01e-05	0.00086974	-0.0012315	-0.00029971	0.00013048	0.32914	-0.00041144	6.62e-05	-0.00062865	0.40653	-0.0015403	3.9037	1.1288	0.00048859	0.0014494	0.81287	-25.883	39.758
3	HC	2.4757	1.0431	1.2284	0.047235	0.0010526	-0.0015404	1.0976	-0.00036952	0.00041902	0.0016074	2.3195	0.0014859	-0.0012539	0.28673	0.0010834	0.32946	0.40479	-0.00088242	0.95332	-0.00090196	0.00038657	0.00035087	-0.0022661	-0.00029282	0.0002625	0.00094382	0.00049637	-0.0019588	0.0004512	-0.0017707	-0.00079076	-0.0013069	-0.0019572	-0.0003007	2.402	1.3158	0.00095369	-8.03e-05	1.2625	-25.719	40.821
3	HC	2.4775	1.5412	1.528	0.45323	0.00018351	-0.0015193	2.0071	-0.00094656	0.00070869	-0.00019136	1.2347	-0.0012054	0.076775	0.00037264	-0.00026707	0.11564	0.00073	-0.0022117	1.3758	0.12741	-8.39e-05	-0.00073217	0.00075139	0.0036279	0.0012528	-0.0024367	-0.0012444	-0.00087852	-0.00027999	0.00042795	0.00064582	0.00038061	-0.00074779	2.19e-05	2.4406	1.5455	-0.00062128	0.00087284	1.9525	-25.76	41.327
3	HC	2.3565	0.97971	1.2493	0.15058	0.66105	-0.0011909	0.92243	0.0022149	1.4071	-0.00068911	1.2103	0.82345	0.0025155	-0.0010833	-0.0022242	0.058768	-0.0017545	-0.0018808	-0.00063156	0.18902	0.0013912	-0.00020522	-0.0013216	-0.00094368	-0.0011718	0.00054554	0.21353	0.27377	0.0016906	0.34719	0.00070571	0.00069496	-0.00072614	0.19571	3.6973	0.86362	0.067983	0.00062469	1.6995	-25.763	39.659
3	HC	2.7271	1.6452	1.3784	-0.0012562	0.00019706	0.22206	1.7537	-0.00085312	0.00025978	0.0014758	2.1055	0.11326	-0.00029172	0.57323	0.0012333	0.00077444	0.00027568	0.59507	1.8302	0.016196	0.0010359	-0.0019644	0.055251	-0.0010229	-0.0011574	-0.00083296	-0.00080918	6.21e-05	0.60056	0.0007479	0.0014957	-0.00093257	-0.0014413	0.00013889	1.4722	0.33866	-0.00040925	0.038611	1.5138	-25.251	41.413
3	HC	2.446	1.4194	1.2545	0.33716	0.0021792	-0.0017392	2.0427	0.00086813	0.82033	-0.0011109	1.5428	0.0019256	-0.00042913	0.38318	0.023101	-0.00037113	-0.0013329	-0.00043733	1.5951	0.00015003	-0.0012514	0.2842	-0.00018776	0.012418	0.0011159	0.0023422	0.51083	-0.00011809	-0.00041192	0.0002946	-0.00063241	0.079138	0.00035045	0.43087	2.4285	0.47411	0.3332	-0.0016845	1.7264	-25.565	41.379
3	HC	3.2976	0.84079	1.2647	0.6843	0.14667	-0.0015256	1.1993	-0.00068772	-0.0005178	-0.00040205	1.3259	0.0013122	-0.00020054	0.00039153	0.0012255	0.16085	0.58332	0.00024687	0.71083	-4.81e-05	-0.00044329	-0.0012474	0.0007387	0.00056726	-0.0025721	-0.00081358	0.32831	0.0027297	-0.00037284	-0.00018146	-0.0010583	0.0013807	-0.0014673	0.00017591	2.3615	0.093922	-0.0015895	-0.00070637	1.4699	-25.314	40.923
3	HC	1.9462	2.1685	1.3346	0.98844	0.62891	0.0016581	1.6686	0.0004335	0.60008	0.00063329	1.5958	-0.00044797	0.48052	-0.00080173	0.18237	0.00051708	-0.0017094	-0.00083054	-0.00018138	0.28124	-0.0001474	-0.00221	0.00040386	-0.0030306	-0.0011984	0.0015059	0.3756	0.00070514	0.0024767	0.057607	0.27634	0.00040193	-0.00037394	-0.0002642	3.2872	-0.00015265	-0.0017941	0.045885	0.89639	-25.751	39.66
3	HC	2.9721	1.2019	1.7258	-0.0013799	0.00013286	0.00054545	1.2503	0.00016138	-0.00041028	-0.00090886	1.3239	0.00039874	0.00088562	0.089422	0.00033378	0.37811	0.00021715	0.0017493	1.8556	-0.00085976	0.00050664	0.00032989	-0.000903	0.0019036	-0.0010282	0.00018706	-0.00021855	0.00032957	0.017837	-0.0003848	0.80412	-0.001505	0.0015253	0.00024199	1.806	9.7e-05	0.024166	-0.00045738	0.8966	-25.008	41.369
3	HC	2.9069	2.1359	1.2884	0.19654	0.28855	-0.0012646	1.4402	-0.00053278	0.72497	-0.0012393	2.3486	0.50722	-0.0017174	0.0413	0.0022732	-0.0018871	0.39539	0.00012611	1.0258	0.0001068	0.00082208	0.00063298	-0.0014866	0.83188	-0.00022443	-0.0007601	0.30727	0.00018679	-0.001753	0.018951	-0.0009444	-0.0013826	0.00083223	0.00063659	2.7545	1.0746	0.18089	0.0005002	1.3399	-25.994	41.244
3	HC	2.5721	2.5258	1.2114	0.45969	0.041891	-0.00013658	2.9588	-0.0011571	0.35579	-0.0010206	1.533	0.00057153	0.023696	0.60566	0.16315	0.00046181	0.039603	0.0013697	1.86	0.00015084	-0.0015692	-0.00013525	-0.0018413	-0.0012959	-0.00037966	8.6e-05	0.001114	0.0015992	0.00013759	-0.00063248	-0.00031851	-7.28e-05	0.00088172	0.0016472	1.9406	1.5027	-0.00054816	-0.0013948	1.4038	-25.947	41.45
3	HC	2.6615	0.61548	1.4411	0.74159	0.41864	0.001173	0.42062	0.00012389	0.16744	-0.0011062	1.8961	0.00070068	0.0008481	0.00066733	-7.29e-05	0.00031964	0.20678	-0.0010479	-0.0019987	0.3241	-0.0010269	-0.00094544	-0.0019846	-0.0012386	-0.00016145	-0.00056181	0.046909	0.39561	0.000103	0.0013708	0.00068169	0.00084441	0.65929	9.76e-05	3.8384	0.87374	0.25118	0.24561	1.6997	-25.801	39.693
3	HC	1.9758	1.0489	1.2597	0.17359	-0.0017127	0.16766	1.4705	-0.00087581	1.2957	-0.00086757	2.6261	-0.00081513	-0.00021149	1.2843	0.20387	0.00070017	-0.000188	-0.00013888	-0.0011377	0.00031732	1.17e-05	0.00077206	0.40953	0.00031038	-0.00023704	-0.00017808	0.0010712	0.00039307	1.0694	0.5715	0.00020879	-0.00035572	0.0012331	0.0011466	2.6321	1.6659	0.0014336	0.061469	0.00030662	-25.868	39.596
3	HC	2.4679	2.2929	1.3959	0.00014099	0.00028834	0.00038017	1.8428	4.49e-05	0.0010471	0.0016528	2.0906	0.38706	-0.0025439	0.74285	-0.00014542	0.00019443	0.056784	-0.00064807	1.7449	0.0005437	0.0010774	-9.94e-05	-0.00029689	0.10715	-0.00057358	-0.00093045	-0.0014072	0.00059474	-2.29e-05	0.00081923	0.00071377	-0.0027473	-0.00055268	-0.00090622	1.5314	-0.0018487	0.29653	0.00038751	1.2328	-25.226	41.398
3	HC	2.7961	1.808	1.2599	0.33076	0.00055683	0.42032	0.9143	0.0002735	9.83e-05	-0.0012819	1.2787	0.00039371	-0.0032014	0.49653	-0.00032185	0.065744	-0.00098676	0.00052348	1.9004	-0.00060334	-0.00028886	-0.00051521	0.0015424	-0.00030022	0.55115	0.00045632	0.24613	-0.00051775	0.00043726	0.12669	-0.00045514	-0.00094906	0.00026932	0.00079506	2.0413	0.32651	0.51286	-0.0011501	0.96908	-25.121	41.391
3	HC	3.1892	1.8584	1.2234	0.2111	0.43132	7e-05	2.0919	-0.0002669	1.1194	0.00055315	2.1075	-0.0008709	-0.0010422	-0.00075732	0.31768	-0.0010289	-7.13e-06	-0.0009176	1.1583	-0.00081667	-0.0011753	-0.00089727	-0.00058996	1.88e-05	0.0019168	0.003983	0.00032709	-0.0005067	0.39166	0.001509	0.027376	0.0005926	0.00097657	-0.00038582	3.3047	1.521	0.079541	0.11119	1.1313	-26.103	41.341
3	HC	1.924	1.0946	1.7613	0.21007	0.0011358	-0.0016099	1.1201	0.00013154	-0.00091096	0.0010783	1.7572	0.00066799	0.00088199	-0.00028288	-9.25e-05	0.0015159	0.8815	-0.00064566	-0.00072595	0.4887	0.00049764	0.0010393	0.034798	-0.00037674	0.00021555	0.00083491	-0.00084382	0.66475	0.24473	-0.0018708	0.65403	8.8e-05	0.0015243	0.00013538	1.6298	0.0425	-0.00083859	0.0010894	0.42565	-25.424	39.422
3	HC	1.9259	1.7154	1.402	0.067703	0.00062606	-0.00040742	1.1859	0.0015249	0.26202	0.00085061	1.408	-0.00080505	0.00073343	0.00050964	0.0020181	0.6586	-0.00032782	0.0004445	0.00067325	-0.00068317	0.0020288	0.00028597	-0.00094066	0.00098696	-0.00099781	0.00089207	0.0004052	0.12844	0.002032	0.0022097	-0.00036628	0.0011115	-0.0011309	-0.00091918	3.1136	1.2162	-0.00051084	0.00063571	0.62158	-25.789	39.638
3	HC	3.1835	1.3807	1.2468	1.0407	0.45253	-0.00028473	1.9185	0.0011888	0.0006414	-0.00044452	2.473	-0.00035574	-0.00069568	-0.00034649	0.21836	0.014689	0.0011447	-0.00018274	1.5286	0.1646	-0.00046002	-0.0019558	0.00083385	0.38657	-0.00059301	0.66243	0.33075	-0.00010427	-0.00018593	0.3982	-0.00069491	0.3858	0.0010067	-0.00086339	1.621	1.2737	0.13395	0.00049505	1.1773	-25.863	41.408
3	HC	1.9646	0.83966	1.2494	0.0011455	-0.0025037	-0.00028394	0.3865	-0.0001464	4.42e-05	-0.0006321	1.8089	-0.0010302	0.001592	1.5041	0.00047468	0.0001248	0.00079915	-0.00014186	0.0019565	0.0009694	-0.00033463	-0.0014275	-3.67e-05	-0.0014572	-0.0019662	0.37966	0.00059686	0.00015186	0.01938	0.001019	0.30814	-0.00042515	0.00099955	-0.00045149	2.8501	0.37903	0.18459	0.00074623	0.82018	-25.647	39.6
3	HC	2.6795	1.3184	1.3753	0.27415	0.00031925	3.62e-05	1.5719	0.12034	-0.00041196	0.00049597	1.4056	0.00059177	-0.0014662	0.054891	-0.00064329	-0.00019388	0.0016936	0.17232	1.6859	0.00015707	0.00092051	0.00010106	-0.00035936	0.25325	-0.00032046	-0.0010119	0.00032771	0.082974	-0.0011192	0.00067436	0.00083021	0.00084196	-0.0010201	-0.00015319	1.9285	-0.00090588	0.00073734	0.00071061	1.0815	-25.163	41.332
3	HC	2.864	-0.0015402	1.2239	0.0018043	0.00040467	0.0017457	1.9492	0.00064381	0.42421	-1.8e-05	-0.0013868	-0.00029172	-0.00035737	0.00041133	0.0013692	0.23846	-0.00055724	0.28346	0.96064	0.65765	-0.00050861	0.0013384	-0.00069323	-0.0016125	-6.92e-05	-0.00072089	0.00012334	-0.00038582	0.51294	-0.0018116	2.01e-05	0.00096488	0.0010227	-0.00088973	1.2825	1.6034	-0.00041212	-0.00017012	0.6292	-24.9	40.57
3	HC	3.01	0.85168	1.2902	-0.00026862	-0.00016352	-0.00080163	1.5057	0.00012436	0.00077576	-0.00057312	1.561	0.0022686	0.00069043	0.0017869	0.0014233	0.0010159	0.0010729	0.0019291	2.4288	0.00044709	-0.002225	0.0023006	0.00013603	-0.0015555	0.0021921	-8.71e-05	-0.00092966	-0.00097267	-0.00082122	2.85e-05	-0.00035572	5.2e-05	0.041292	-0.00072871	1.7397	0.62797	-0.0024779	0.00083372	1.3291	-25.094	41.448
3	HC	3.4397	2.229	1.2557	0.10307	-6.36e-05	-0.00015882	2.4597	0.0010629	0.00027446	0.0017959	2.2496	0.00043929	0.00095405	1.0996	-0.00062504	0.001325	-0.0007643	-0.00086656	1.1243	-0.00094777	0.00016936	0.0010656	-0.0018099	0.077599	0.084976	0.00043431	-2.95e-05	-0.00048735	0.00059284	-0.0002609	-0.00085939	0.52357	8.8e-05	0.00026363	2.7024	1.7581	0.00012058	-0.00017752	1.3054	-26.095	41.281
3	HC	2.9776	1.4084	1.6274	0.00089465	0.00085515	0.43686	0.64889	-4.64e-06	0.23984	-0.00029421	1.8692	0.00035957	-0.0019191	0.0022983	0.0024969	-0.00081579	0.24493	-0.0001813	0.61057	0.00022081	4.25e-05	0.0014863	0.00039405	0.0014485	0.00011275	0.57996	0.24564	0.0002927	-0.00012901	9.94e-05	-0.00068823	0.79477	0.00091547	1.0113	2.0414	1.1143	0.14486	-0.0010139	1.7449	-25.553	40.408
3	HC	3.156	0.55723	1.3684	-0.00077519	-0.00080579	-0.00071061	1.9925	-0.0014478	0.26536	0.00062845	1.7209	0.21556	0.00043062	0.00041576	0.3733	0.14688	-0.000513	-0.00014653	1.9343	0.19057	-0.0016899	-0.00068108	-5.21e-05	-0.00025736	0.44838	0.20667	-0.00040922	9.44e-05	0.49315	-0.00094153	0.0013285	0.0010303	-0.0010092	-0.00067577	2.2597	0.19891	0.0014437	-0.00078238	1.26	-25.253	41.453
3	HC	2.3877	1.8991	1.1807	0.31044	0.33998	0.9865	1.5313	-0.00067977	0.18219	-0.00044982	1.65	0.00079531	0.00043487	0.067063	-0.0010633	0.0011723	0.25081	0.00093824	0.95419	0.0011371	0.0015286	-0.00082935	0.00018739	0.00025461	0.00039716	0.00040853	0.72587	0.0012791	-0.0019671	-0.00098318	-0.00030774	0.0017834	-0.00046777	-0.00047864	1.7345	0.96795	1.4054	0.0015675	1.0678	-25.667	40.801
3	HC	2.6759	2.2522	1.5937	0.66315	0.001016	-0.0013044	1.5354	0.7392	0.62578	0.051975	1.3401	0.00067235	-0.001076	-0.00029323	0.50054	-0.00014099	0.0016631	0.00071997	-0.00079574	-0.0017353	-0.00068145	0.0011338	0.00052919	-0.0004158	-2.19e-05	0.00096415	0.00037844	-0.0013578	3.04e-05	-0.00028072	0.00060966	-0.00074684	0.0001257	5.31e-05	3.3328	1.0503	0.0012858	0.0016623	0.00025894	-25.872	39.669
3	HC	1.7761	1.9457	1.7376	0.44902	0.085951	-0.00011595	1.5531	0.00051522	0.36666	-0.00053758	1.9858	-0.0014314	0.083805	0.00044143	3.97e-05	-0.00069572	1.1458	0.00046507	-0.0013901	0.00012047	0.0013413	-0.00040785	-0.0017819	0.36264	-0.00013245	0.27182	0.99656	5.6e-05	0.22097	-0.0015881	0.0013628	0.0011823	0.034638	0.00029166	2.5286	1.8054	0.065613	-0.00019775	0.20569	-25.891	39.692
3	HC	2.8218	1.5005	1.2184	1.3496	-0.00073727	-0.0010841	2.7576	-9.41e-05	0.71439	0.0010102	2.0234	0.002143	0.00041532	0.82028	0.00047496	0.00034476	-0.0012087	-0.0012931	0.1345	0.00024061	-0.0014009	-6.35e-05	6.79e-05	-0.001972	0.0014314	-0.00023312	0.00044659	0.075088	-0.0011833	0.66506	0.00086229	0.0093809	8.46e-05	0.00028556	2.907	1.0024	0.056795	0.0010571	1.9146	-26.045	40.996
3	HC	1.7713	1.6056	1.2273	0.39767	0.00045605	-0.0007185	0.97295	0.00071283	2.94e-05	0.00044515	2.0334	6.45e-05	-0.00056023	0.43082	0.46894	-0.00049261	0.63125	0.00033845	-0.00049709	0.00068981	0.00079169	0.0002096	0.22594	-0.0003291	-0.00050754	0.00039368	-0.0010913	-0.0016571	-0.001954	0.0008629	0.22075	-0.00018636	0.0066373	-0.0014238	1.5977	0.23572	-0.0003055	0.0012146	0.32009	-25.51	39.516
3	HC	2.5314	0.70777	1.5375	1.3503	0.00062038	-0.00038389	1.4947	0.23035	-0.0010375	-0.0002813	1.4318	-0.00078029	-0.00029948	0.0015868	0.050776	1.888	0.69047	-0.00058058	2.1088	0.039364	0.00015546	-0.0015601	-0.00090446	-0.0014467	0.0016304	0.00040311	0.99788	-0.00086464	0.6437	0.0022887	-0.00082809	8.85e-05	0.00022791	0.00063124	1.9824	0.72295	-0.0002882	0.00031307	0.83904	-25.427	41.809
3	HC	2.1873	1.418	1.192	7.67e-05	0.32886	0.00095197	1.2364	-0.00021289	0.47663	-0.00078989	1.4432	-0.00030613	-0.0013614	-0.0012413	0.13423	1.0047	0.11068	-0.0010772	0.00045736	0.37437	0.00090502	0.00046744	-0.0015878	0.00044054	0.02415	-0.00081814	-0.0010576	0.0010837	0.00042927	0.00042858	0.0012732	-0.0013814	0.00051127	0.00095637	3.1509	0.35659	0.0011221	0.021323	0.30803	-25.745	39.609
3	HC	2.9683	1.262	1.3378	1.2558	0.98383	0.35109	2.0029	0.29472	0.60956	-4.79e-05	2.1357	0.054679	-0.00012445	0.0014898	0.40934	0.57342	0.055571	-0.00095782	1.2846	-0.00083835	-0.0006063	0.0007579	-0.00045882	0.00024984	-0.0012343	0.53172	0.0005534	-0.00034729	0.15923	0.20415	1.0302	0.12435	0.00033709	0.00083307	2.5524	2.4554	1.1486	-0.0013743	0.0002755	-26.6	40.904
3	HC	2.2142	0.96588	1.7047	0.20778	0.0012802	0.75727	0.70262	-0.00096058	0.030018	-0.00034992	1.7057	-0.00020377	-0.00025074	0.952	0.00010977	0.049289	-0.00080136	0.00079554	2.1901	0.0015591	-0.00051541	-0.00053482	4.29e-05	-0.00089331	-0.0009028	-2.78e-05	-0.0013137	0.033904	-0.00057691	0.00030632	-0.00033679	0.00082083	0.0024005	0.0016447	2.1289	0.43403	0.2856	-0.00043964	1.3353	-25.05	41.453
3	HC	2.9884	1.8142	1.4049	1.2297	0.059409	0.00075877	1.3739	0.0019579	0.32775	0.00020053	2.1912	-0.00040252	0.0022636	0.0007008	0.26416	8.47e-05	0.15338	-0.00037249	2.4104	0.13628	8.67e-05	0.00034422	0.00079808	0.00094147	0.39233	0.0022261	0.00065016	0.0012924	0.11066	-0.0022605	-0.00028672	0.080246	0.00096119	-0.00092757	2.6669	0.80229	0.07182	0.25343	1.5795	-25.763	41.693
3	HC	1.5359	1.7483	1.3509	0.00047589	0.0014917	-0.0008041	0.91142	-1.93e-06	-0.00065114	0.00026754	1.0616	0.0097887	0.00014235	0.001365	0.00016886	0.00069781	0.095366	-0.00021885	-0.00062985	0.001624	0.0010086	0.00014072	0.00096663	0.0007878	-0.00055112	-4.43e-05	0.001048	-0.0017704	0.0001056	0.00023225	-0.00046004	0.0030559	0.00023539	0.29807	2.6993	0.46838	-0.00013774	0.49009	0.50721	-25.634	39.567
3	HC	2.4209	1.3271	1.2762	0.3427	0.34573	-0.0001556	1.1777	0.00051487	-0.0013808	-0.0010162	1.0291	0.89679	0.0004308	-0.00073383	0.0011305	-0.00069228	-0.00034827	0.00014433	-0.00062789	3.87e-05	0.0010222	-0.0017995	0.0029979	0.00042067	-0.0020676	0.00050649	0.00047537	-0.00096955	0.00060965	0.00067202	-0.00076258	-0.0015803	-0.00026599	-0.00025722	1.7901	1.0189	-0.001693	-9.9e-05	-7.84e-05	-25.733	39.452
3	HC	2.4723	1.4332	1.3224	0.17419	0.48578	0.00019218	1.9636	0.0070746	0.16836	0.00024897	1.8644	0.00068449	-0.00090329	0.41882	-0.00027514	-8.02e-05	-0.00051011	5.18e-05	2.4682	-0.00084418	-0.0006516	-0.00046381	-0.0001002	-0.00075156	-0.0026969	7.44e-05	0.042573	-0.0013683	0.00031169	-9.8e-05	-0.0019722	0.00011102	-0.00094619	-0.00012371	2.6854	1.1319	-0.00082127	-0.0019863	1.3651	-25.692	41.601
3	HC	2.4076	1.5495	1.2965	0.00072914	0.48309	-0.00078257	2.1144	5.92e-05	-0.00020879	0.0027937	0.36703	8.9e-06	0.00144	0.21927	-0.00086109	0.001127	-0.00025444	-0.00062541	0.68191	-0.0010851	0.00096502	-0.0013421	0.0024728	0.00039142	0.00093953	-8.28e-05	0.06069	0.0018214	0.00021542	0.00038004	0.0013398	-0.00019636	-0.00082871	0.00029485	1.5646	1.2754	-0.0010363	0.0005233	1.243	-25.204	40.768
3	HC	1.5904	0.68968	1.3559	0.0014614	1.0259	0.00085721	1.2059	-0.0014772	-0.00070449	0.00066445	0.16595	-0.00058568	0.0012333	0.00113	-0.001053	-0.00024478	-0.0010929	0.0012858	0.0012806	0.00028011	-0.0010687	0.00036608	0.0016741	-0.00043487	-0.00068782	0.00021682	-0.0026614	-0.00059826	0.00025702	-0.0010501	-0.00095277	0.00074261	0.0008337	0.00039586	1.9455	2.1813	-0.0015154	-0.00031031	0.25544	-25.922	39.172
3	HC	3.0055	1.5732	1.2254	0.3741	1.2345	0.011956	2.1352	-0.00013214	0.0007175	0.00036112	2.676	0.00018199	0.00010344	0.00073856	0.00023855	0.21355	0.1632	-0.00058173	1.4669	0.43527	-0.00022843	0.001295	0.00023263	0.00075464	0.0015615	1.3118	0.2684	0.00026845	0.40341	0.71801	0.0021195	0.0014057	0.37283	0.00053893	1.4287	1.0544	0.50108	-0.00047141	1.8436	-25.826	41.47
3	HC	3.3354	2.2996	1.3348	0.94543	0.3477	-0.0013635	2.0125	0.046715	1.1246	-0.00035582	2.7653	0.28036	-0.00042477	0.86344	0.00072526	0.27091	0.21925	0.81073	1.8155	0.40997	0.0012246	0.00059791	0.0013833	0.12415	-0.0005357	-0.0012853	-0.00081123	-0.0019683	0.65068	0.67766	-8.74e-05	0.0011245	0.23716	0.016784	2.1066	1.3724	0.084539	-0.00066846	1.6603	-26.101	41.594
3	HC	2.6218	2.0042	1.4228	0.36025	0.49851	-0.00014189	1.8573	0.00096281	0.00056641	6.42e-05	1.4541	0.29732	0.24966	-0.0012943	0.0016458	0.42725	-0.0014576	-0.00032455	0.34493	-0.00058099	-0.00066224	0.00010492	-0.0012286	-0.001235	0.0011435	-0.00036412	0.037502	-0.0010889	0.34473	0.0002879	-0.0020872	0.13711	-2.97e-05	0.0021942	3.1849	1.4181	0.00082605	0.00010541	1.126	-25.935	40.001
3	HC	1.8794	0.66149	1.6404	0.83586	0.43821	0.00023226	1.0418	-0.00053496	0.25674	-0.0011523	1.6343	0.52969	0.034067	-0.0020675	0.0021572	-0.00079576	8.09e-06	0.0014705	-0.00084461	0.30142	-0.0010004	-0.00071992	-0.00045624	-0.00052139	8.43e-05	0.00043292	0.00098652	-0.00062762	0.00026348	-0.00015284	7.46e-05	0.0011966	-0.00017174	0.0014734	2.6073	0.14929	0.22758	0.001136	1.8252	-25.574	39.686
3	HC	3.1805	1.33	1.2166	1.6618	0.024178	-0.0014704	2.4534	0.0012616	0.00049069	-0.00041461	1.7835	0.0004695	-1.62e-05	-0.00024801	0.43212	0.0011791	0.24252	0.0006204	1.0576	-0.0011134	-0.0011182	0.00077503	-0.00033929	-0.00057022	0.0083045	0.16876	0.0015945	0.00022805	-0.00022773	-0.00015676	-0.00016474	-0.00040852	-3.28e-05	0.00050524	3.167	2.2123	0.35772	0.13711	1.336	-26.289	41.118
3	HC	3.3272	1.7399	1.7452	-0.00049297	0.97473	0.24438	2.1358	0.23593	0.20864	0.0013048	2.7876	0.26482	0.0011008	-0.0012193	-0.0016049	-0.00031405	0.51274	1.1397	1.6439	0.42339	-0.00057318	0.00049198	-0.0013806	0.00075175	-0.001109	-0.00035355	0.3126	0.00037879	0.00098304	0.00010163	0.00031524	-0.00032352	0.00064624	0.0011394	2.0799	1.8358	-5.72e-05	0.0014455	0.10898	-26.227	41.399
3	HC	1.8328	1.7131	1.3641	0.0013826	-0.00025678	0.0014782	1.4984	0.0011183	0.49135	0.00066778	2.6701	0.00067102	0.00018174	0.27079	0.58699	7.95e-05	-0.00071149	-0.00054705	1.34	0.23016	-9.78e-05	-0.0015301	-0.0016154	0.0039759	-0.00017514	0.51176	0.82595	-0.00077524	0.0014583	0.27714	-0.00072057	-0.00059416	-0.00087331	0.3036	1.6339	0.85236	1.2655	0.0015894	1.7817	-25.617	41.124
3	HC	2.7698	1.8051	1.8123	0.67348	0.0012507	0.0014163	2.572	-0.00055539	0.26371	0.00048474	1.5026	-0.00090071	0.00037043	0.00055348	0.00025697	-0.00059462	-0.0018049	-0.0022696	1.2657	0.17016	0.0017046	0.00038947	-0.0010418	0.0020903	0.0023762	-0.00073701	-0.00017704	9.16e-05	-0.00055523	1.0824	-0.00012533	-0.00066075	0.0014488	0.15027	2.4833	1.771	0.28697	0.073764	1.1139	-26.028	41.331
3	HC	2.753	2.0445	1.2038	0.84648	0.24414	-0.0011488	1.8038	-0.00049991	-0.00074887	-0.00087097	1.9361	0.19154	0.00096016	0.18508	0.38361	-0.0005217	0.5091	0.0012634	1.3963	0.00030942	0.00050601	-3.93e-05	-0.00094366	0.25896	-0.00035546	0.00014314	0.35565	8.66e-05	-0.0019548	0.23702	0.11826	-8.28e-05	0.00053812	-0.00014715	2.2585	1.3714	0.47834	0.00068711	1.0209	-25.928	41.268
3	HC	2.9712	1.6472	1.2474	0.3065	0.002609	-0.00019343	1.6928	-0.00026583	0.0012015	0.00032497	2.0537	0.022428	0.0019323	0.60331	0.19439	0.0022942	9.61e-05	0.00016502	0.74477	0.0003463	-0.00023698	2.68e-05	0.0013584	-0.00051722	-0.0015707	0.0014925	-0.0010482	0.0011542	-0.0016417	0.029556	0.00055722	0.0023375	0.60542	-0.0011221	2.5925	1.2665	0.27421	0.0019724	1.2262	-25.904	40.972
3	HC	2.5092	1.1636	1.2165	0.58258	-0.0011979	0.00027569	1.4965	0.00058947	0.12297	-0.00022114	2.4966	0.41972	0.00078788	0.23567	0.00033816	-0.0022761	-0.0019688	0.25309	0.00029168	0.016997	0.00016216	-8.97e-07	-0.0012176	-0.00036901	1.85e-05	0.015117	8.88e-05	-0.00067141	0.0014492	-0.00084918	-0.00083491	-0.00022415	-0.00011313	-0.00044813	2.5091	0.14881	0.30894	0.088889	0.52643	-25.712	39.666
3	HC	2.515	1.7835	1.3114	0.94431	0.83091	-0.0014976	1.2203	-0.00011896	0.040202	0.00057716	2.302	0.31745	-0.0014089	-0.00010265	0.00060995	-0.00022187	2.45e-05	0.0015574	-0.00055655	0.6651	-0.00063751	-0.0016756	0.15483	-0.0010188	0.17164	0.94917	-0.00054774	0.00049187	0.002064	0.00016799	0.00044678	0.00024014	0.50651	0.0015527	3.4619	0.87231	0.00053086	0.0010143	0.83431	-25.846	39.747
3	HC	1.9872	1.5441	1.2469	0.89825	0.00013248	0.194	1.3712	-0.0011935	8.13e-05	0.00056202	2.4756	7.03e-05	0.00024949	0.024275	-0.001398	0.029709	0.0014284	0.00027466	0.00047798	-0.00014142	0.0018504	0.00069349	0.33714	3.38e-05	0.11979	0.0022826	0.00022618	0.061733	-0.00019512	-0.00046333	-0.00058489	-3.94e-05	-0.00052792	-0.00045021	2.8693	1.3272	0.24877	0.029396	1.434	-25.838	39.896
3	HC	1.6649	1.4874	1.3961	-4.99e-05	-0.00030075	0.0013399	1.6566	-0.00022922	-0.0012743	0.0011736	0.51183	-0.00032268	0.01209	-0.00060682	0.47744	-0.00063685	0.00065529	-9.63e-05	0.0011913	0.00010013	0.00069649	0.00013535	0.0001454	-7.85e-05	-6.38e-05	-0.00094001	-0.00095893	0.14361	0.00012702	-0.00039191	0.00069762	0.00091848	-0.00065013	-0.0023104	1.9058	0.016763	0.00034618	0.0010162	-0.0010611	-25.505	39.497
3	HC	1.4376	0.48407	1.1868	0.3592	0.1337	-0.00041766	0.121	0.0014992	-0.00089785	0.00024145	0.77636	0.00087625	-0.00047473	0.0013139	-0.0001923	0.00092192	0.0016817	0.0012904	0.80712	-0.00016686	-7.85e-05	-0.00016833	-0.00044567	-0.00038148	-0.00010098	0.0017626	0.0013351	-0.00043583	0.00033669	-0.0013317	-0.00049458	-0.0002629	-0.0002544	-9.98e-05	1.0379	-0.00066871	0.14692	0.00054375	0.21376	-24.355	39.533
3	HC	2.9226	1.5733	1.2078	0.56108	-0.00062675	0.0012848	2.2373	0.00056683	0.34647	0.001601	2.5395	0.0079877	0.00062801	1.0122	0.00065184	-0.0010451	-0.0010666	0.0012266	-0.00028352	0.0011874	-0.001859	-0.00032928	-0.00037958	-0.0013061	0.00028786	-0.00062101	0.0017963	0.0016108	0.14392	-0.0012957	-4.79e-06	0.0027212	0.3977	-0.0010492	2.3387	0.21579	0.13481	0.28325	2.4141	-25.936	40.945
4	ATB	3.1017	0.25794	2.2237	-0.0018342	0.40706	0.0010883	0.97465	0.54477	-0.0010262	-0.0016886	-0.00067802	-0.0005975	0.30381	-0.0009951	-5.08e-06	0.00015082	-0.00053936	-0.00033481	-0.0012884	0.17787	0.00067763	0.00058465	-0.00054913	0.00066692	0.0017233	0.00079924	-0.00069992	-0.00097692	-0.00028828	-0.00091345	-0.00026623	-0.00064498	-0.0002027	-0.0025289	0.13629	2.4175	1.5928	0.054448	3.5966	-44.073	-2.2805
4	ATB	3.6412	0.87192	2.1912	-0.00016377	0.77514	0.0013251	1.7856	1.1541	0.11031	0.0014127	1.3808	0.0001429	-0.00020275	0.41799	-0.00085592	0.00031556	-0.00041399	-0.0011195	-9.59e-05	-0.00024314	0.0014564	0.00023198	-0.0012815	-0.00097686	-0.00021684	-0.00015022	0.00045355	-0.00076375	0.00047566	-0.00044498	-0.00029592	0.0012781	0.00011808	-0.00059206	0.000494	4.9092	3.1062	-0.0015105	3.556	-50.483	-4.403
4	ATB	3.1269	1.6334	1.6983	-0.001528	0.84479	0.091504	0.77502	1.6971	0.46422	-0.00016536	0.00010151	-1.59e-06	0.51184	0.070729	0.00093852	-0.0026334	-0.00016783	-0.00083107	0.0099542	1.2002	0.0014261	0.00013924	1.08e-07	-0.00041809	-0.00085912	0.00087147	-0.00089975	1.6011	-0.00014632	-0.0021315	0.000245	0.00107	-3.04e-05	-0.00071	-0.00061515	2.8312	0.22375	0.00095829	3.4497	-45.747	-1.5052
4	ATB	3.0132	-0.00013723	2.855	-0.00012039	0.37894	-0.001532	1.2097	0.73656	0.25626	0.00081032	0.76245	-0.00030881	0.0004028	0.00051723	0.0007117	0.29709	0.0012454	0.43238	0.0014694	0.71728	0.00066025	-0.0012617	-0.00079623	0.17023	-0.0012402	-0.001513	-3.74e-05	0.12768	0.00030314	-0.00079357	0.0010271	-0.00016735	-0.0016815	0.00055402	0.0027659	3.5187	1.8699	0.00058343	2.9298	-46.838	-3.9323
4	ATB	3.2972	0.5374	1.7586	-0.00065882	-0.001889	-0.0007415	1.233	1.2004	9.09e-05	0.0011974	0.0019222	0.25863	0.0012935	-0.0010653	0.21339	-0.00078268	-0.00049307	-0.00019567	0.7122	-0.0020243	-0.0015989	-0.00045969	-0.0011852	0.0006172	-0.0010516	-0.0010414	0.062843	0.11766	-0.00075226	0.00034908	-0.0001875	0.00015183	0.00048647	-0.00033883	0.052424	3.0988	2.7999	0.08638	3.1595	-48.079	-4.4484
4	ATB	2.8761	-0.0019686	2.505	-0.0013813	0.40241	-0.00075861	0.8287	0.49814	0.63831	-0.0007846	0.45359	-0.0023064	0.025909	0.0010902	0.00086308	-0.0011505	0.0011004	0.32209	-0.00062922	1.3196	0.00018773	-0.00071881	-0.00084726	0.47331	0.00047332	0.00052168	7.76e-05	1.0809	0.0013846	0.0015861	-0.0011298	-0.0014572	0.00098925	0.00045864	0.00042823	3.7214	1.6614	0.52113	1.6801	-42.976	-4.8334
4	ATB	3.6739	0.31005	3.0379	0.094912	0.80633	-0.0010023	0.72174	0.99251	0.45424	-0.00038925	0.0041625	-0.00051254	-0.00055718	-0.00028213	0.001979	-0.0018034	-0.00095994	0.00046985	0.0021207	0.032814	4.04e-05	0.00040624	-0.00070448	-5.95e-05	-0.0016595	-0.00083937	-1.52e-05	0.014994	0.00032904	-0.0019334	0.039075	0.00083143	0.0012057	-0.00056969	0.44527	3.5007	2.6858	-0.0011156	3.6158	-48.55	-4.8866
4	ATB	2.6896	0.00083797	1.9424	0.0016024	0.304	0.00039802	1.28	0.50725	6.35e-05	0.00049815	1.2012	0.0007859	-0.00086712	-0.000198	0.0005505	-0.00081658	0.00036656	-0.00066111	0.00082324	-7.09e-05	0.00062416	-0.00046394	-0.00119	0.34679	0.00047872	0.00088539	0.0001898	0.39947	0.00017034	-0.0018284	-0.00046646	0.001243	0.0004097	0.00012963	0.00085879	3.7677	2.4616	-0.0010456	3.3365	-47.973	-3.507
4	ATB	2.182	0.74652	3.003	1.8076	0.11445	0.00055562	1.2699	0.387	-7.27e-05	0.00083494	0.45398	0.21074	1.96e-05	0.0011834	0.0020656	0.0015381	0.00024573	0.0011848	-0.00030473	0.12642	0.00018313	0.001198	0.00077609	-0.00034409	0.00090662	0.0011114	7.31e-05	0.0010137	0.00030627	-0.0022547	0.0002392	0.00055127	-0.0004982	-7.96e-05	1.2847	2.9685	2.1807	0.33354	3.0453	-48.18	-13.16
4	ATB	2.6664	-0.0015142	2.5289	0.00013312	0.12127	0.00082077	0.29324	1.1714	-0.00090963	-0.00062621	-0.0028385	0.00013677	-0.00046809	0.00088206	0.0023926	0.00025734	-0.00068453	0.0012901	0.00022717	1.2742	-0.0017306	0.0017803	-0.00055302	0.00038983	0.00019469	0.00050041	0.00035931	7.44e-05	-0.0017587	0.0013125	-0.00037464	-0.0020549	-3.21e-05	0.00069154	0.00076908	3.1843	0.58496	0.00069365	3.2766	-43.969	-3.4193
4	ATB	1.6733	-0.00043319	2.0844	0.00073744	1.1521	-0.00065744	0.10171	0.51114	4.55e-05	3.64e-05	0.0015204	0.23149	-0.000477	0.00039504	0.00045074	0.00073103	-0.0018622	-0.0019335	0.001122	0.46474	-0.00031771	0.00031144	-0.0017622	0.00050364	-0.0001394	-0.0019303	-0.0016748	-0.00039911	-0.00065789	0.0020607	0.00059101	-0.0014411	-0.00081502	-0.00065637	-0.00020646	3.3176	1.383	-0.00013283	1.8783	-42.616	-6.4178
4	ATB	2.0351	0.2264	3.5443	0.059546	0.0012545	0.48061	0.22304	1.2287	-0.001138	0.00066188	1.3584	-0.00045819	0.00095362	0.0006891	0.00077744	0.00024751	-0.00073917	0.0011652	0.72076	-0.0009825	-0.00084041	0.00066863	0.00067627	0.0013198	0.0018337	-0.00055874	0.00033086	-0.0013485	0.00068116	0.00066444	-0.0017164	0.0005773	-0.0011876	0.00022389	-0.00047793	3.5039	2.269	-0.00114	3.7084	-45.299	-5.744
4	ATB	2.8466	0.7099	3.3553	0.00050917	1.2162	-0.00049625	1.758	1.5984	0.29804	-0.0013098	0.035897	0.00073913	0.0016153	-0.0011265	-0.00063191	-0.0012913	-0.00028749	0.45007	-0.00072792	-0.00022862	-0.00020051	-0.0021977	0.00027139	-0.0023415	-0.001102	-0.0022011	0.00021706	-0.00079079	-0.00041607	-0.00045452	0.00036736	-0.00036089	0.00023526	-0.00066476	0.063473	3.6638	2.4755	-0.00062773	2.9375	-49.112	-3.7164
4	ATB	3.4828	0.26104	1.8077	-0.00073798	0.8678	-0.00040033	2.7495	1.0232	1.1864	-0.0015445	0.00047615	0.0001501	0.00069605	-0.00018928	0.00097803	-0.00046465	0.0020354	0.0010175	0.00023171	0.80418	0.00061362	-0.00040076	0.069256	-0.00077116	0.15281	-0.00051695	0.00048348	0.40806	0.00056523	0.00088988	0.0002333	3.32e-05	0.00022309	0.0013644	0.10785	5.2672	3.3407	0.81836	2.4168	-50.998	-6.5765
4	ATB	1.4855	0.94839	2.5894	-0.0012107	0.00065452	-0.0015236	1.8959	0.0014051	0.00045669	0.00029124	0.00053063	-0.0001315	-0.00062216	0.00038062	-0.0020777	-0.00034155	0.00046976	0.00079777	-0.00085114	-0.00062342	-0.00054581	-0.00091421	0.0016368	0.00054583	0.00049267	-0.00067224	0.00027733	-0.00032559	0.00020311	0.00012266	0.0014826	1.1423	-8.78e-05	0.00039413	0.20216	2.7594	1.3552	0.10356	3.8005	-42.592	-3.6714
4	ATB	2.1914	0.85196	3.4377	0.38968	-4.96e-05	-0.00018111	0.57259	2.1773	0.036185	-0.00020069	0.095339	0.72439	-0.00053596	0.0097963	0.00058795	0.00025199	0.0017703	-0.0013091	-0.0008275	1.1323	-0.00062334	-0.00078154	0.00060142	-0.0002419	0.0010873	0.010383	-5.59e-05	0.49153	-0.0029777	0.00024862	0.00093916	-0.00092416	-0.00078185	0.00023204	-0.0014114	3.3076	2.2984	0.00011109	3.1775	-47.67	-5.3398
4	ATB	3.2821	1.3098	2.4095	0.017472	0.0060932	0.0011844	2.0219	1.5017	0.00076812	0.00089744	0.0007393	-0.00042987	-0.0002746	0.00089638	-0.0014537	0.00079602	0.0037423	-0.00018956	-0.00060721	0.93097	0.0011738	-0.0022932	-0.00040809	-0.0011297	-0.00058776	-0.00080617	0.00022447	7.36e-05	0.00015503	-0.00065075	0.00044345	-0.00053434	0.0025569	0.0011367	0.001023	4.1029	2.5636	0.13279	3.2199	-49.51	-4.0136
4	ATB	2.052	-0.0002048	1.7566	-0.0019669	0.00021172	0.0010887	1.7057	1.6488	1.2136	-9.06e-05	0.086756	0.03439	-0.00041086	0.00061219	0.0020963	0.00117	-0.0012459	0.00028855	-0.00041303	0.31836	-0.0012872	0.0017509	-0.00014721	0.00013482	0.00037516	-0.00021159	0.00028781	-0.0006501	-0.00067973	0.00020527	0.00044523	-0.0008699	0.075706	0.00072837	-0.0006943	3.3837	2.3101	0.18833	3.5547	-48.017	-4.5007
4	ATB	2.3696	0.55029	1.7593	-0.00073199	-0.001233	-0.00061127	2.0758	0.69554	0.74942	5.58e-05	1.8725	0.10293	0.001554	0.00066081	-0.0016056	-0.0012598	-0.0012313	-0.0005768	0.00028269	-0.0011637	0.0006102	-8.9e-05	0.0015875	0.0016179	0.0011598	0.00065482	-0.0015933	0.025547	-0.00033498	-0.00051086	-0.00064761	0.00066141	0.00020414	-0.00024201	0.0003156	4.2356	1.872	-0.0015913	2.6822	-47.907	-3.2996
4	ATB	2.8475	0.79939	2.0007	0.001402	0.028735	0.0014511	1.9684	0.031679	-0.00074547	-0.0011983	0.43685	0.0015789	-0.00022648	-0.000752	-0.00018372	-0.00078275	-0.00093215	-0.0011116	-0.00076107	1.108	-0.00041268	0.00067417	-0.00080943	0.00017211	0.0011205	9.27e-05	-0.00080778	1.3744	0.0020997	1.72e-06	0.0005647	7.04e-05	0.00098328	-0.00084328	0.00055942	3.5952	0.98776	-0.00017617	3.3286	-46.602	-3.1721
4	ATB	3.501	0.6053	2.0769	0.00010127	0.041349	-0.00010896	1.9552	1.323	0.43973	-0.0014038	1.455	0.0001023	0.0013809	0.0018616	0.69662	-0.00045	1.3e-05	-0.0010426	-0.0011746	0.11929	-0.0022386	0.00067511	0.00092608	0.002709	-0.0012243	0.00086796	-0.00053777	0.13483	0.0018071	0.00098636	-0.00089841	-0.0015835	0.048794	-0.001892	-0.00065556	4.2176	2.8577	-0.0001172	4.2943	-50.139	-4.2864
4	ATB	2.4081	-0.0016256	3.0959	0.00062345	0.45304	0.031072	1.2391	0.050802	-0.00076626	-5.46e-05	-0.00065685	-0.00091045	9.22e-05	8.35e-05	0.00095801	0.00086298	-0.0019387	-0.00012585	-0.00095011	0.78117	0.00063891	0.0010145	-0.00014295	0.00018843	-0.0014599	0.0018974	0.0013167	0.55509	0.00032284	-6.62e-05	0.0005623	0.0015078	0.46087	-0.0014331	-0.0014536	3.7171	1.6778	-0.00033291	3.3514	-46.317	-4.1691
4	ATB	3.4391	-0.00011472	2.7807	0.064855	-0.00050721	7.02e-05	0.426	0.91806	-0.00091027	0.00046991	0.00018007	0.001329	0.55571	0.066407	7.65e-05	0.00062267	0.00048214	0.00060619	0.00094393	1.7421	0.00093463	0.00018459	3.86e-05	-0.00053004	-0.00088691	-0.00078197	0.00035225	0.99616	0.00072459	0.00015869	0.00042962	0.001672	0.0012792	0.00079516	0.62691	3.5758	1.3158	0.64359	3.7249	-44.32	-3.163
4	ATB	2.8395	0.25381	2.544	-0.00020068	0.82167	-0.0011657	0.85271	0.92819	0.87615	-0.0013262	0.23858	-0.00019543	0.014302	0.32204	8.38e-05	0.00013932	-0.00051258	0.41272	-0.00048184	0.0014208	-0.0010786	-0.00054243	-0.00089543	0.0010384	0.00078687	-0.001136	0.00036349	0.074996	-0.00041003	0.0015999	0.00015349	-0.00021846	-0.0015147	0.00077657	0.23997	4.6301	2.0974	0.00078618	3.3442	-48.878	-4.6902
4	ATB	2.0975	1.3948	4.2119	-0.00056901	0.87474	-0.00036807	0.64576	1.1015	0.20247	-0.0013368	0.43739	0.00025501	-0.00091009	-5.23e-05	-0.00057245	0.00024675	0.12272	-0.00079355	0.0013591	0.02654	0.00050176	9.87e-05	0.0011979	-0.0018658	0.00013123	0.00010806	0.00015062	0.61088	0.00025696	0.00032089	-0.0024323	-0.0003268	-0.00070658	-0.00014386	0.16888	2.8489	2.6806	-0.00027888	3.4473	-44.934	-5.7659
4	ATB	4.3217	0.4585	2.318	0.0012818	0.57563	0.0016007	2.9979	2.1438	-0.00056483	0.00025357	-0.00010602	0.0008596	5.95e-05	0.015358	0.65948	0.00056802	-0.00012224	-0.00032377	0.042811	0.00064058	-0.00069066	6.73e-05	0.19659	0.038709	-0.0012741	3.05e-05	-0.00052069	0.48958	-0.00060823	-0.00058974	2.91e-05	-0.0018915	0.0011507	0.00064924	1.3683	5.5974	3.7543	1.329	3.4185	-51.182	-6.2689
4	ATB	3.2589	0.73585	2.4081	-0.0013225	1.181	0.066486	1.7305	1.3744	1.9643	-0.00077103	3.93e-05	-2.63e-08	-0.0020083	0.00014306	-0.00021788	-0.00023453	-3.64e-05	-0.0004422	-0.00018525	1.0034	0.00080747	0.0013338	0.00050098	7.52e-05	-0.0004014	0.00046682	0.028221	0.085007	0.0019327	-0.0012914	-0.0011544	6.88e-05	0.00090784	-0.0011854	1.7961	3.348	2.4844	0.0004817	2.9233	-44.994	6.3271
4	ATB	3.6759	0.79335	1.8261	0.00056185	0.84886	-0.000119	1.8559	2.4481	0.19258	-0.00075396	1.1695	0.0011792	0.00083534	-0.00063757	-0.0016196	0.0020459	-0.0003685	-0.00078088	0.29441	0.74717	0.00076768	0.00034331	-0.00061685	0.00050619	-0.00098529	-0.0004294	-0.00082331	0.10235	0.00038567	0.51889	-0.0018498	0.088358	1.3653	-0.00061629	0.32576	4.8582	2.8001	0.84932	3.6001	-50.65	-3.8147
4	ATB	3.3824	0.93456	3.3692	0.12671	0.21853	-0.00098778	0.00084124	0.658	0.00039857	0.00013928	0.18533	1.1406	-0.00095216	0.00093536	0.36778	0.00011892	0.040376	0.00014125	-0.0010275	0.085795	-0.00079214	0.0014282	-0.00061528	0.0010447	-0.0011032	0.00022801	0.00018853	0.00073521	-0.0001392	-0.00035639	0.045098	-0.0008661	-0.00089289	0.76964	-0.00053313	4.1458	3.2468	0.00021693	2.0383	-47.579	-6.4514
4	ATB	2.941	-0.00082335	1.9433	-0.00040769	0.36096	0.011485	0.63887	1.6179	0.45063	-0.00057433	-0.0014006	-0.00064598	0.024813	-0.00025472	-0.00089999	-0.0012818	-0.0011646	0.0010708	-0.001483	0.60489	0.0015126	0.00079575	-2.67e-05	0.0015858	-0.00070854	0.0007371	-0.00038683	0.00014594	-0.00065419	0.00048322	-0.001769	0.0013231	0.00048048	0.0011319	2.2145	2.9534	1.8968	0.0014113	2.804	-47.886	-11.347
4	ATB	3.5194	1.3273	2.2758	-0.00031337	1.3597	9.69e-05	2.199	2.1929	0.49501	-0.0006192	1.9534	0.0014698	0.055826	-0.00087512	0.050338	0.0016172	-0.00066144	-0.001314	0.0010816	0.0006992	-0.00038627	0.00022578	3.8e-05	-0.00033647	-0.00062969	0.39545	-0.00012507	0.0001998	-0.00026687	-9.22e-05	-1.94e-05	-0.00083571	0.00030218	0.081541	-0.0010699	4.4455	3.5572	0.00057109	4.103	-50.6	-4.1167
4	ATB	2.5342	0.48763	1.7088	-0.00095013	0.98783	-0.00049055	1.3873	1.1361	0.00035664	-0.0007457	1.583	-0.00063329	0.91395	-0.0021278	-0.0018572	0.00045569	0.0010174	0.00063546	0.056492	-0.00019892	0.00019003	-0.00086945	0.0009873	-0.00065334	0.0003507	-0.0016011	-5.6e-05	0.00017502	-0.0007073	-0.00024902	-0.00024138	0.0019381	0.0017216	-0.00022706	-0.0004819	3.5337	0.99546	0.58881	3.3102	-45.779	-0.67647
4	ATB	2.9676	0.1964	3.2658	-0.0020002	1.4698	-0.0004053	1.3975	0.34352	-0.00013729	0.00031906	0.84284	-0.00052758	0.00039284	0.00024944	0.061657	0.0001449	0.00063348	1.0365	-0.00017945	0.23867	-0.00034124	0.0012972	0.00070227	0.0011407	-0.00042519	1.0809	0.0021374	0.044427	-0.0011851	0.0010545	0.00051028	0.039309	0.57543	0.00019164	-0.00068826	3.5552	2.54	0.0010386	3.4551	-48.189	-2.3742
4	ATB	1.5794	0.012523	1.7723	0.43509	0.072943	-0.00053562	0.98276	1.2742	0.00020725	-0.00020318	1.6802	0.00062003	0.0014519	0.00012201	-0.0011099	0.00017727	0.00095184	-0.0015524	-0.00075111	1.3041	-0.00063002	-0.00050225	0.00061369	0.00079844	-7.99e-05	-0.00060807	-0.00011806	-0.0018245	-0.0019277	-0.00021437	0.00023779	-0.00036795	0.23703	6.57e-05	-0.00060991	4.3623	2.5293	0.00046205	3.2321	-44.724	-10.803
4	ATB	2.7026	0.47737	1.7728	0.0011402	0.074732	-0.0010621	0.76447	0.28383	-0.00072785	0.00081819	0.0012737	-1.21e-05	-0.0001901	0.00018883	0.27467	0.00064499	0.0013819	2.1e-05	-0.00031111	0.0016585	0.00085209	0.0016489	-0.0015272	-0.0010935	0.0013406	0.0010482	0.00046019	-0.0013495	-0.00039965	4.12e-05	-0.0017287	-0.0013133	0.00026498	0.00096903	1.063	3.9852	3.1118	0.012635	2.5437	-48.371	-9.1797
4	ATB	2.542	1.342	2.2126	0.00017491	0.22882	-0.00050738	0.49959	1.5473	0.065103	0.00042873	0.00014553	-0.00020775	-0.0029806	-0.00037623	-3.33e-05	0.00010982	-0.00076485	0.00020458	0.0012495	0.16998	-0.00036657	-0.00060239	0.00066398	-0.0011817	0.069591	-0.00089378	-0.0010339	0.00039069	0.00060251	-0.00065086	0.00093335	-0.00049963	-0.00040363	3.42e-05	-5.07e-05	2.2208	2.0288	-0.00047199	3.8177	-44.703	-2.0994
4	ATB	2.4032	0.0018832	2.404	0.0011415	0.0028956	0.0011807	0.44875	2.0974	0.0010903	9.99e-05	0.00045657	0.0017712	0.0010047	-2.81e-05	-0.00047163	0.00014714	0.0012908	-0.00024459	0.11718	0.29982	-0.00051311	0.00019777	0.00066871	-0.00013264	-0.00048487	-0.0017952	0.00098897	-0.00046224	-0.001048	-0.00030534	0.0015576	0.00077588	0.19802	0.0013623	0.00096287	4.0418	1.8202	-0.00011935	2.9597	-47.552	-6.6203
4	ATB	3.4231	-0.0016273	3.4119	-0.0011804	0.32962	0.0017017	1.3556	0.79343	0.023081	-0.0006736	0.002259	0.0017094	0.67603	-0.0011462	-0.001119	-0.00087562	-0.00024788	0.00090163	0.00095901	0.10835	-0.00015762	0.0020219	-0.00039293	0.00076895	0.0062812	0.00025995	0.00042742	0.00036505	-0.00034546	0.00069147	0.00068491	0.001047	-0.0005718	-0.0002285	0.9085	4.7526	2.8841	0.18804	3.3036	-50.421	-8.5831
4	ATB	2.821	0.0012721	2.1009	0.00029639	1.0638	-0.00065194	1.0854	2.0187	0.20371	-0.0010579	0.40275	-0.00063083	0.44913	-0.0016491	-0.001002	-0.0010781	-0.00072163	-0.00070177	0.001679	0.45064	-0.00087475	0.00019438	0.00046254	0.0003343	-0.00025937	-0.00088043	-0.001266	-0.0010522	2.1e-05	-0.00031694	-0.0011981	0.00044242	0.00066868	-0.00027273	0.71527	4.1954	3.1341	0.77953	3.618	-49.967	-3.0128
4	ATB	3.2231	0.33826	4.2191	-0.00053373	0.0011379	-0.00096021	0.37176	0.86443	0.14668	-0.0002997	-0.00064738	0.66039	0.048584	8.99e-05	0.00031176	0.00025123	4.32e-05	0.25092	0.0007987	0.036487	0.0012724	-8.09e-05	0.0013235	-0.00086071	-0.0011867	0.00044138	0.00022474	-2.72e-05	-0.00012144	0.061054	0.00084792	0.0011066	-0.0019214	-0.0011712	-0.00040121	3.9902	2.3683	0.00062554	3.3184	-46.376	-5.9644
4	ATB	3.1318	-6.54e-05	2.1385	-0.00074785	0.23133	-0.0011431	1.4115	0.42331	1.1729	-0.00057511	0.59525	-0.00090002	0.044962	-0.00039149	0.0011431	9.48e-06	9.94e-05	-0.00087366	-0.00073349	0.16604	-0.00016155	0.00032598	0.00013252	-0.00096706	0.002466	-0.0018201	-0.0011951	0.00045039	0.0018942	0.00013443	0.0016961	0.00094763	0.00061466	0.00036816	0.00015587	3.5552	2.0181	0.0014777	2.6213	-47.239	-3.7889
4	ATB	1.8365	0.00031517	3.0491	0.0005058	-0.00054629	-0.00060743	1.3093	0.74722	0.60703	-0.00010919	0.34096	0.0012219	-0.0013807	0.3345	-0.00046897	0.0010889	0.00088115	-0.0010862	0.099172	0.00041842	-0.0024743	0.00032768	-0.00075086	-0.00045775	-0.00086046	-0.00021778	-0.00057362	3.96e-05	0.0014246	0.0013846	-0.00082841	0.0017145	-0.001096	-0.00018757	-0.0001624	1.6101	2.7551	0.001041	2.9456	-40.828	-5.1972
4	ATB	3.0228	0.95979	2.7866	0.0015938	0.00095484	-0.00019897	0.0014454	1.2954	0.09586	-4.88e-05	2.2545	-0.00015328	-0.0012162	0.32092	0.0014678	-0.00092637	0.36161	0.32812	0.41403	0.18857	0.00097231	0.00024975	-0.00022186	0.0019913	0.0026958	0.0003173	0.00021487	-0.00013929	8.69e-05	-0.00099948	0.21254	-0.00067718	-0.00053508	-0.00064226	-0.001576	3.3841	2.178	-0.00064408	3.5012	-47.776	-1.1993
4	ATB	3.0402	0.44854	1.927	-0.00092603	0.99821	0.00093296	1.6747	2.167	0.0013417	0.00043977	1.5538	0.058381	0.00045188	-0.00082477	0.0017928	0.0003567	0.0015794	-0.00033047	-0.00092852	0.26443	0.3741	-0.00033552	0.00069807	0.00067171	-0.00029476	0.00040064	-0.0012498	-0.0017137	0.00040257	2.92e-05	-0.00061549	-0.00030249	-0.00042456	0.00081917	0.00034909	3.369	1.8781	-0.0005911	3.1342	-49.114	-2.1469
4	ATB	2.7193	0.51558	2.488	0.00034792	1.1732	-6.77e-06	0.070671	0.29937	-0.00086438	-0.0001864	0.4426	0.00055777	0.00037605	-0.0021296	-0.00065232	0.42245	0.0018234	-0.00074277	-0.00066605	0.00033908	0.00072591	-0.0025651	-7.07e-05	0.00044181	-0.00035758	-0.00018028	0.0013421	0.00060182	-0.00073221	0.00012968	0.29737	-0.0014584	-0.00073672	-0.00093481	0.84544	3.1382	0.71727	0.0692	2.5386	-41.166	5.1857
4	ATB	3.0731	-0.00042066	2.7155	0.00045476	0.74354	1.0664	1.4481	0.0022728	-0.00018965	-0.0022513	1.1096	0.00047454	-0.00074335	0.00019577	0.0014758	-0.0006584	-0.00058458	0.35145	0.49425	0.35367	0.00052066	0.00010469	-0.00025058	0.0013505	-0.00054692	-0.00020923	-0.00067851	0.19037	0.85967	-0.0002303	-0.00061621	-0.0011743	0.0012366	0.12306	-0.00097624	4.3672	2.2577	0.00013429	3.5107	-48.083	-3.561
4	ATB	3.3245	0.47658	2.9006	0.015637	0.57527	-0.00063215	1.5729	1.9586	0.34634	-0.00032937	0.66375	-0.00031625	0.0059779	0.00077673	-0.0004263	-8.02e-05	-0.00040461	-0.0014784	-1.79e-05	0.45652	-0.00053117	-0.00058221	0.0013381	-0.0002766	0.00082894	0.00077928	-0.00015001	0.65804	0.00040864	-9.93e-06	0.00082236	-0.0017953	-0.0004191	0.00038686	0.023498	3.9894	2.0009	0.00034376	3.6866	-49.383	-3.6164
4	ATB	3.2796	0.95827	2.5202	0.000518	0.044846	0.45213	0.59172	1.3351	0.055453	-0.00018354	2.7031	0.00057759	-0.001295	-0.0013781	0.001262	0.0014775	-0.0012662	-0.00034532	-0.00091868	0.0002344	0.00092813	0.0015902	0.00071148	-0.00097319	-0.00036407	1.38e-05	0.00035023	0.25417	0.00012054	0.00080409	-0.0012841	0.00061164	0.00040394	7.3e-05	-0.0014197	3.3622	1.7955	0.061171	2.8543	-47.758	-1.2586
4	ATB	3.0494	-0.00033186	1.7141	0.0017846	1.6877	-0.00093217	1.9374	1.6817	-0.0012288	-0.00034877	1.0158	-0.00070355	0.0018233	0.00019747	-0.00096164	-0.0011825	0.0011772	0.00092166	0.0011062	0.21351	-0.0021445	-0.00056263	-0.00026386	0.00097324	3.42e-05	0.16142	0.00079918	1.1448	-0.0012462	-0.001372	0.00064323	0.00076028	0.36409	0.00053446	0.85057	3.4693	1.0483	-0.00099274	3.2638	-48.891	-1.5699
4	ATB	2.3846	1.3832	2.0529	0.13491	0.00015766	0.0012021	0.95626	0.52348	0.0022535	0.0019818	0.39618	0.0003536	4.03e-05	-0.00075206	0.0022887	0.00078588	0.00063673	4.95e-05	0.24525	0.077738	-0.002414	0.00078839	0.0014624	-0.00076002	0.00061445	0.0011964	0.00025461	0.014992	-0.00020221	-0.0021452	-0.0019412	0.0003025	0.033137	3.21e-05	-0.00030105	3.8011	1.8612	0.00057539	3.1007	-46.143	-4.7752
4	ATB	2.3706	0.5049	2.7302	0.0013953	0.0014603	0.0009312	1.523	2.0532	0.0022468	-0.00026719	0.86207	-9.67e-05	-0.00066094	2.22e-05	-0.000538	0.0003129	-0.0020414	0.00011717	-0.00017213	0.25099	-1.04e-05	-0.00029932	-0.00051249	-0.00020805	-0.00082785	-0.00032458	0.00060331	0.00075619	0.0019323	-0.00043705	0.0013188	0.00088484	-0.00032387	-0.00025793	-0.0011333	3.1122	2.4106	-0.00031382	3.7867	-49.157	-4.2091
4	ATB	2.8606	0.71506	2.3742	-0.00043328	0.06399	0.00062267	1.8243	0.0010548	0.57183	-0.00067479	0.94565	0.00013811	-0.00073518	-3.13e-05	-0.0020369	-0.0019095	8.3e-05	-0.0015036	0.0003712	0.030092	-0.00099783	-0.00047007	-0.00070764	0.0012691	0.0019836	0.0005818	-0.0010639	0.00026854	0.0014352	-0.00050299	-0.00074726	-0.00069688	0.14076	0.0013776	0.00050541	2.3125	0.96323	0.00038005	3.7612	-43.685	-2.9009
4	ATB	2.8028	0.49214	1.6873	-0.00058889	0.4657	-0.0010363	1.8372	0.93813	0.95204	0.00034761	-0.00090179	0.00028806	0.0006592	0.0031331	0.00089554	1.11e-05	0.0003345	0.093616	0.0014756	0.46351	0.0007423	-2.24e-05	0.00056002	-0.0012276	-0.00041397	-9.83e-05	0.11806	0.7323	0.00032245	-0.0014819	-0.00050569	0.00042502	0.00015146	0.00055184	-0.0004404	4.1167	2.6112	-0.00020424	3.4166	-48.527	-4.0509
4	ATB	2.6437	0.85266	2.4011	0.00021896	0.23655	0.00096858	1.6785	0.0011499	0.96364	-0.00064304	0.22273	2.3236	0.034022	-0.0013493	-0.00062856	-0.00060199	-0.00063383	-0.00047773	-0.0005581	1.465	-0.00034597	0.00063453	-0.00042768	0.00015653	0.0011611	-0.001348	-0.0005432	-3.26e-05	-0.0008854	-0.00036557	1.12e-06	-0.00016552	-5.86e-05	0.0022952	0.090012	4.7688	2.0199	-5.85e-05	2.9431	-47.658	-4.4562
4	ATB	1.895	1.1051	1.8045	0.00063491	0.000791	0.0027995	1.6923	1.5936	-0.00045871	0.00046567	1.0121	-0.00079887	-0.00062468	-0.00012524	0.6345	0.001971	-0.00018126	0.00017371	-0.00057152	0.5716	0.0014549	-0.00056767	0.00056145	-0.00087516	8.67e-05	-0.00017131	-0.0010965	1.59e-05	0.00052428	-0.0006942	0.0001107	0.00057245	0.076995	0.00047913	0.0011673	3.711	1.603	-0.0011166	2.9131	-46.02	-2.7735
4	ATB	2.4257	0.07157	2.5221	-0.00049116	1.4962	0.00078282	0.00045046	0.77956	0.15267	-0.0011277	0.2869	0.0001515	0.67178	2.42e-05	-0.0008538	5.01e-05	0.00026896	-4.74e-05	0.0010493	-0.00047223	0.04957	-0.00017043	0.175	-0.0011834	-0.0011858	0.00027972	0.01848	0.0015742	0.3669	0.0016189	-0.0014679	-0.00035918	0.001294	-0.00020372	-5.34e-05	2.7044	1.8879	0.0014272	3.0892	-37.976	11.374
4	ATB	3.1282	0.077641	1.9215	0.35094	0.88889	-0.0016592	0.085206	1.0514	-0.0015669	0.00051872	0.00067184	-6.76e-06	0.00018702	-0.0011328	0.00011564	-0.0017338	-0.0002498	0.00029145	0.082078	0.36853	-0.0011151	0.00034516	0.0008875	-0.0015686	-0.00082826	2.52e-05	-0.001227	0.00044201	-0.00077495	0.52259	0.0010453	-0.0012174	-0.0011716	0.0020446	1.2039	3.8669	1.8875	0.007063	3.1496	-47.387	-10.875
4	ATB	3.3059	0.45125	1.685	-0.00095921	1.3259	0.00069866	1.4258	1.5785	0.19223	0.001542	-3.17e-05	0.0016747	-0.00056956	0.072186	0.066048	-0.0018238	0.0013786	-0.00095729	-0.00054646	0.35022	-3.07e-05	-0.00095495	-2.3e-05	-9.64e-05	-0.00039272	0.42307	-0.0020633	0.5466	-0.00055048	-0.00016098	-3.54e-05	-0.00084275	0.79376	0.00029287	0.00079128	3.8603	3.3277	0.0074144	3.4729	-50.077	-2.5575
4	ATB	2.0921	-0.00037031	3.383	-0.0026724	0.80153	0.0080495	0.57874	1.3632	-0.00044683	0.00057387	0.8154	-0.00040732	-0.00010908	0.11994	-0.00095374	0.00031928	0.0002922	0.000525	0.00067389	-0.0003397	-0.0014414	0.00060288	0.00055588	-5.67e-05	-0.00035953	-0.00064772	0.0020166	0.00029693	-0.0011698	-0.00036921	0.00057414	-0.00065891	0.30852	0.00054782	0.0031358	2.416	1.7354	-0.00013962	3.7677	-44.767	-4.9743
4	ATB	1.5651	0.8237	3.2636	0.00048186	0.00015756	0.40127	0.82616	-0.001082	-0.00098163	0.0019923	0.42297	0.0021555	-0.0010127	0.00064134	-0.0011768	0.00047112	0.00034563	-0.00091297	0.00086364	0.6688	-0.00051434	0.00087125	-0.0021977	-0.0001892	0.00091297	0.0012869	0.1311	0.0013077	0.00031323	-0.00058662	-0.00058341	-8.88e-05	-0.0026258	0.0015467	0.20324	3.8128	0.32478	0.0012689	2.9852	-43.624	-4.8467
4	ATB	3.4867	0.17627	2.6409	0.055516	0.3903	0.00020974	1.8719	1.823	0.0005009	0.00026679	0.47125	-0.0018711	0.24912	-0.00028811	0.0017763	-0.0011606	0.71761	0.15039	0.00058589	-0.00092633	-0.00035163	-0.00041598	0.0021032	0.00084066	-0.00035275	0.00023579	-5.13e-05	0.067007	-0.00042056	-0.0004364	-0.00021993	0.00066294	0.018289	0.00073268	0.00018649	4.4191	1.2478	0.25506	4.2225	-49.193	-3.2679
4	ATB	3.2258	0.67854	2.2184	-0.00040659	1.0902	9.72e-05	0.71647	0.72918	0.48402	0.00012301	0.84072	-0.0018108	-0.0016315	-0.00066684	0.15656	0.062893	0.00071118	5.58e-05	0.51524	-0.0013083	0.00045584	-0.00020145	0.00060249	0.00051541	0.0002409	0.0012725	0.0016733	0.00064936	0.33008	0.0011106	0.069452	-0.00078169	-0.0011583	0.0010979	0.0024108	3.5465	1.2254	0.22956	3.2889	-45.95	-1.2946
4	ATB	3.0484	-0.001853	1.9435	-0.0013967	0.08019	-0.00026741	0.16542	1.1242	-0.00022699	-0.00084463	0.058051	0.0011569	-0.00087373	-0.00032638	0.00067194	0.00018981	-0.0016211	-0.00064102	0.7638	0.53826	0.00085239	0.00060362	0.0022619	0.0001885	0.0005897	0.0013905	-0.0015175	0.036384	-0.00060376	0.00029968	0.00082154	-0.0010317	-0.0013751	0.51246	1.1682	2.2687	2.5106	0.00059164	3.4078	-46.92	-10.376
4	ATB	2.7487	0.24599	2.8759	-0.0017539	-0.00067149	-0.00040026	1.5657	0.71623	0.00016632	0.0010957	0.24948	-0.00024716	0.00066624	0.00027086	-0.00050909	-0.00027378	0.098312	-0.0020612	0.11035	0.00056115	-0.00041657	-0.0014278	1.67e-05	-0.0012038	0.0012257	-0.00015696	-0.00065797	-0.0020656	-0.00062435	0.0019124	-3.12e-05	0.0011754	-0.0018378	-0.0013375	-0.00025704	3.5801	1.9302	-0.00097821	3.6224	-47.478	-4.1069
4	ATB	3.4732	1.1251	1.9244	-0.00065881	1.2553	-0.0005647	1.5908	2.0156	0.083193	0.0012288	1.6695	-0.00053215	0.18547	0.00070126	-0.00085859	0.0014176	-0.00060506	-0.00060752	0.00093581	0.25487	-0.0018755	0.00072993	7.05e-05	-0.00039066	0.00052054	0.38695	0.13394	0.00091446	0.0011851	0.001575	-0.00051232	-0.0014579	-0.00011577	-3.39e-05	-0.00036668	4.4111	2.0006	0.00041657	3.7665	-50.329	-3.7337
4	ATB	2.7943	0.00011019	2.335	0.00017853	0.00056699	0.082244	0.6857	0.90815	0.44082	0.00030318	0.0010468	0.0012008	0.26401	8.28e-05	0.00041606	-0.00087285	0.0003451	-0.00059636	3.8e-05	0.13585	0.00075941	-0.00011151	0.00076508	0.0008768	0.00075605	-0.0012293	0.0011252	-0.00074978	0.00062018	-0.00047194	0.12701	0.0010721	0.0016744	0.0008906	-3.35e-05	2.4747	1.471	0.16622	3.7424	-44.123	-2.33
4	ATB	2.9301	1.0823	2.1999	0.043725	0.70717	-0.0007585	1.5578	1.0425	-0.00069028	0.00056813	-0.00014024	-0.00034783	4.74e-05	-0.0001315	0.00033409	0.00037003	3.74e-06	0.00062404	0.0017193	-0.0020336	-0.00099465	0.00023016	0.00046784	0.0013832	-0.0016333	0.00035767	0.00087582	-0.00040819	-0.0010047	0.00017894	0.0025897	-0.00068695	-0.00041967	-0.00095392	0.00016818	3.3413	0.99333	-9.61e-05	3.0272	-45.337	-2.0281
4	ATB	3.2523	1.1097	2.3179	-0.0015139	0.36802	-0.00025361	1.1563	1.6497	-0.00038601	0.0012836	0.3877	0.051476	0.0006126	0.00054646	0.00074564	0.00086782	0.0017604	-4.05e-05	0.001894	0.38979	-0.00051672	-0.00010182	-0.0011452	0.0010777	-0.00061799	-0.00013494	-0.00028734	-0.00048767	-0.0014145	0.0021729	-0.0010769	-0.0015841	-0.00072821	0.0013585	-0.00024195	4.139	2.4159	-0.0014344	3.3136	-49.677	-4.1671
4	ATB	3.049	0.19538	2.9498	0.49323	1.0449	0.0012445	1.4227	0.0017241	0.45987	0.00022052	0.00098068	-0.00011811	0.040088	0.0011139	0.094635	0.00090761	0.00017285	-0.00059119	-0.00082912	0.001963	0.00063209	-0.00061046	0.0004719	0.016345	0.16951	-0.00066315	0.00039554	0.00052827	-0.00060342	-0.00064224	0.0010839	0.0012508	-1.29e-05	-0.00031549	0.00077202	4.2103	1.5871	0.00065283	3.9388	-46.688	-3.6174
4	ATB	2.9492	0.17281	3.8605	-0.00016967	0.99189	0.0011823	1.5407	1.581	0.39132	0.001382	-0.0010387	0.0001541	0.0011455	0.001998	0.3547	0.15331	0.00096798	-0.0001353	0.00073066	0.0013558	0.001638	0.0017335	-0.0017081	0.0023119	0.0014351	-0.00049368	-0.00036551	0.00053459	-0.0001359	0.00040958	0.0015715	0.0022658	-0.0013651	-0.00050661	-0.00092785	4.5927	2.4261	-0.00056633	3.9228	-49.06	-4.5485
4	ATB	3.252	0.58634	2.5355	-0.0011999	0.77567	0.00088753	1.3138	0.13816	0.0011103	0.0012069	1.0369	0.73638	0.00095262	0.03997	-0.00092563	-0.00074756	-3.32e-05	0.0016656	-0.0014523	0.00051039	-0.0012275	9.21e-05	0.00012133	0.00012146	0.0013981	-0.00034206	-0.00088392	-0.00081041	1.48e-05	-0.0012648	0.00081611	0.00035847	-0.0016732	0.0005823	0.00028379	3.7967	2.4574	-0.001313	3.4187	-48.069	-3.5289
4	ATB	2.7466	0.00028718	2.3712	0.00023669	1.3253	-0.0013287	2.3468	0.68229	0.1155	0.00018966	1.265	0.092913	0.0018179	0.0011379	0.92707	0.0021549	0.0014405	0.00093197	0.00065243	1.035	-0.0001826	-0.0015928	0.0016408	-0.00077852	-0.0013897	0.0013354	-0.00037301	0.0011766	-0.0011363	-0.0018356	-0.0024591	-0.0010302	0.00036774	0.00016663	-0.00061834	3.8986	2.9819	0.47739	3.3498	-48.802	-3.1284
4	ATB	2.593	1.2685	3.0695	-0.0011253	0.23934	-0.00041572	1.8298	1.3231	-0.00030341	-0.00037808	0.0051545	0.00014674	-0.00069425	0.32218	0.089927	-0.0013711	5.47e-05	-0.0020843	0.012004	0.37728	0.15763	-0.00011443	0.0010269	-0.00024537	0.00087302	0.0020104	-0.00013952	-0.0007053	0.00113	-0.00059938	0.00088238	0.00010553	-0.00083547	0.00091676	0.0010145	3.6304	2.02	-0.0014892	3.9748	-48.824	-3.9578
4	ATB	2.9011	0.32312	2.6904	0.00023145	0.91244	-0.00028875	2.1172	0.36961	-0.00061163	0.00077375	1.5512	0.0012662	0.0025315	-0.00059517	0.0008687	-0.00045761	-0.00061663	0.43883	0.00078873	-0.00042853	-0.00057177	-0.00014507	-0.00046184	-0.00023377	0.00087835	-0.00051952	0.00031473	0.54358	-0.0010127	0.00066897	0.0009395	-0.001417	-7.99e-06	0.00039301	0.0012403	4.5435	3.3929	0.62662	4.0116	-50.43	-4.25
4	ATB	3.0016	-0.0012041	1.8448	0.00090569	0.2965	-0.00037542	1.6914	0.00098771	-0.00079804	0.0010752	0.00040628	-0.0004384	1.3011	-0.0012271	0.019303	-0.00099471	-0.0009028	-0.00037202	-0.00085677	0.00054216	-0.00011772	-7.57e-05	-0.0010599	0.00098519	-0.00078665	-0.0005633	-0.00047254	-0.00019819	0.00013882	0.00073485	-0.00072248	-0.00044626	-0.00022672	-0.00016884	-7.53e-05	3.4978	1.4259	0.00074437	2.9968	-46.618	-3.6036
4	ATB	3.3867	0.001113	3.726	0.0001526	0.072332	0.00069534	2.7909	1.9525	0.0012174	0.001878	-0.0010338	-2.6e-05	-0.0017215	0.00090208	-0.00032573	-0.00067404	-0.0012842	0.0014835	-0.0020999	0.015496	0.00093904	-0.00051569	0.00068544	0.00020092	0.00056173	0.0010013	0.0024129	-0.00050774	-0.00081787	-0.00021151	-9.65e-05	-0.00087807	0.00093331	-0.00025811	-0.0014123	4.3041	1.9568	-0.00041456	4.1218	-49.022	-4.5507
4	ATB	3.0409	-0.00073764	1.8749	0.46459	1.362	-0.0007166	0.00011607	1.2704	-0.0014774	-0.001521	-0.0008682	0.0011251	0.0015225	-0.00062893	0.00017319	-0.00089082	3.08e-05	-0.00049942	-9.02e-05	-0.00023227	0.0010444	-8.72e-05	-0.001155	-0.00013362	-0.0012418	0.00096571	6.7e-05	0.45653	-0.0001901	-0.00075291	0.0012089	0.0015945	0.00083376	-0.00030627	2.4142	3.9339	2.105	-0.00015226	3.3101	-47.548	-11.254
4	ATB	3.0144	0.57837	2.5251	0.00066165	0.99711	-0.0016667	1.6784	0.058937	0.44044	0.0002866	0.081453	-7.75e-05	-0.00067009	-0.0015447	-0.00069352	0.0018496	0.0014061	0.0002608	-0.00044664	0.83181	-0.00096681	0.0016937	0.0019322	0.00091636	0.0011496	-0.00035447	0.018572	-0.00065962	0.0010137	-0.0010561	-0.00025514	0.0013608	-0.0022552	-0.0016851	0.041311	3.9446	2.4265	0.00041846	3.4636	-48.473	-2.9619
4	ATB	2.9161	-0.0011629	2.7986	3.91e-05	1.0465	0.00099482	0.0016985	-0.00070681	0.0021462	0.00072432	1.0195	-0.0012238	-0.00090042	0.00026017	0.00065322	0.0010504	0.00067124	-0.00058841	0.0015853	0.60089	-0.00088828	0.00018226	-0.0016564	0.24417	0.00036237	-7.73e-06	0.00017027	0.0011692	0.0018707	-0.00038644	-2.62e-05	0.00097597	-0.00020449	-0.00082623	-0.00054565	2.5438	0.96445	0.00094285	3.0828	-45.317	-1.126
4	ATB	2.7294	1.2834	2.5734	-2.49e-05	0.20627	0.11341	2.3458	0.53784	0.097982	0.00085808	0.75836	0.00089319	-0.0011971	0.032285	-0.0011219	0.00053079	-0.00086044	0.00066454	0.029186	0.87566	0.00041774	-0.0007726	0.00013441	0.0011201	-0.0010208	-0.0010402	0.00029033	-0.00064299	0.00067599	-0.00035911	0.23625	0.00018644	0.0016073	2.9e-05	-0.0018064	3.9359	2.0791	0.00097384	3.7367	-48.621	-3.4491
4	ATB	3.0733	0.046936	2.0328	0.0015336	0.33799	-0.0016867	0.94807	0.00034717	0.071638	0.0012695	0.0023186	7.51e-05	0.00058383	0.00056716	-0.0014925	0.0013559	0.0012255	0.00017738	-0.0022451	0.053182	0.003086	0.0021991	0.0012081	0.00084995	0.0015251	0.84516	0.00010152	-0.001577	0.00048243	0.076201	-0.0011916	-0.0018053	-0.00056635	0.7417	0.40447	4.4297	1.9547	-0.0016982	2.6775	-46.68	-9.148
4	ATB	4.4342	0.68706	1.7731	0.11813	-0.0015486	-4.4e-05	1.949	2.6135	0.00049954	-2.94e-05	0.77151	0.0010888	0.12702	0.51662	-0.002485	0.00013158	-2.72e-05	-0.00205	0.0009375	0.38764	-0.00021249	-0.00090854	0.040971	-0.00032803	-0.00040089	-0.00051647	0.0010271	-0.0015769	-4.74e-05	-0.00099228	0.00023872	0.00099343	1.0379	-0.0012644	2.8043	3.9972	2.5628	-8.13e-05	3.6169	-52.869	-10.358
4	ATB	2.6426	0.0013968	1.7165	-0.0015584	-0.00012943	0.00039257	-0.00038989	-0.0014179	0.0016439	0.0011316	-0.00050838	-0.00071577	-0.00060282	-0.00048282	-0.00015306	-7.88e-05	-0.0018023	0.1343	-0.0012042	0.21968	0.00043449	-0.00018447	-0.0010731	-0.00070826	-0.00059948	0.00039728	0.00014985	0.00056252	0.00063939	0.0014136	-0.00076018	0.00092009	0.00017123	0.00051051	0.00035122	2.4533	1.8444	0.00091977	3.4546	-42.253	-6.9948
4	ATB	1.9632	-0.00185	1.8037	0.65442	0.13269	0.00039476	0.45612	0.85833	-0.00088826	-0.0010189	-0.00012278	0.07443	0.00036683	0.00041111	0.00084453	0.00061897	0.0010136	-0.00025693	0.0021123	0.0001454	-0.0001778	0.00082988	0.0023235	-0.00040238	-0.00036885	0.20907	0.0016594	0.00058634	0.00087382	0.00080428	-0.00044155	0.0013426	0.0012904	0.0004001	0.0010641	1.5665	1.5394	0.25212	3.184	-43.518	-1.7721
4	ATB	2.5748	-0.00049449	2.4514	-0.0012267	1.0282	-0.0017641	0.99463	1.2544	0.00059594	0.0013783	0.58046	-0.000507	-0.0011794	-0.00047856	-0.00099223	-0.00050359	0.00037323	-0.00059937	-0.00033015	-0.00021335	-0.00096143	0.002662	0.0012403	-0.00037043	-0.0013756	-0.00088935	-0.00076789	-0.00074935	-0.001634	0.0014032	0.0006048	0.00076721	0.0016862	0.0020597	-0.00093731	4.0571	1.8135	0.026497	4.0109	-48.408	-2.8776
4	ATB	3.8817	0.98857	2.1485	0.4539	0.54311	-0.0016636	1.1168	1.1084	-0.0012663	-0.00054341	1.4135	0.001009	0.90036	0.00038856	-0.00074146	-0.00010448	0.00037546	-0.00088209	0.00072039	0.10162	0.00094614	-0.0020147	0.11849	0.0020266	0.00012906	0.0001885	0.0001207	0.11899	6.83e-05	-0.00067823	-0.0015447	0.0011302	0.095771	-0.0017202	0.080716	3.5222	3.1719	0.10705	3.7801	-50.256	-4.1746
4	ATB	3.0341	1.2053	2.6272	0.00034218	1.0844	0.00049385	0.54692	2.5386	0.34195	0.00080854	0.11422	0.34852	0.00016203	-0.00050011	0.62799	-0.000946	-0.00076375	0.14046	-0.0007575	1.0095	-0.00087444	-0.0003431	0.0014031	0.0017567	-0.00071182	-0.0014601	-0.0015541	0.00039324	0.0011854	0.00013504	-0.0017199	7.35e-05	0.0023104	-0.00017019	0.0052662	3.3536	1.6525	0.036102	2.9184	-46.064	-1.827
4	ATB	3.5105	-0.00098604	2.4976	-0.00048189	0.0014742	-0.00032453	0.31892	0.0011841	-0.002331	0.00021674	-0.0007368	0.0017462	-0.0011515	-0.00044784	-0.00047529	-0.00087296	0.00088993	0.00092501	0.0021623	0.93304	0.00078231	-0.0010199	0.00029427	0.0016531	-0.00042517	-0.00071762	0.00088826	0.14887	-0.00030945	-0.00047241	0.00077645	0.87615	1.7395	-0.00028764	0.0009001	1.8914	3.5392	0.0011179	1.2231	-54.159	-13.206
4	ATB	2.7487	0.99546	3.26	0.0010338	0.70475	-0.0015992	0.86021	0.38198	0.91077	0.0010235	1.8588	0.0002743	0.00092966	0.00029306	-0.00026366	0.0011897	0.00096677	0.0012148	-0.0019982	0.59865	0.0012409	0.00017049	0.00051382	-0.00076379	0.00053541	-0.00039571	-0.00029861	-0.0003891	-0.00042395	0.00061707	0.002719	-0.00064682	0.0010875	-0.00034209	0.00036572	3.6547	0.63007	-0.00083644	4.2522	-45.951	-1.4233
4	ATB	2.8554	0.00095552	2.8908	0.00096071	0.76137	-0.0013375	0.16783	0.77996	0.0012345	-0.00049476	-0.00055036	-0.0009611	0.0013307	0.0016998	0.006639	-0.00019569	0.00052986	-0.0023009	0.18735	0.11113	0.00144	0.00063429	0.0010543	0.0012815	0.0010337	-0.00071836	-0.00094731	0.84407	0.00070429	0.00098455	-0.00011434	-0.00075376	-0.00090277	-0.00093882	-8.46e-05	3.2146	2.7464	0.4636	3.8496	-47.451	-5.4053
4	ATB	3.9817	0.13705	2.4872	-0.00039861	0.77408	0.0020372	2.1571	2.7933	1.1371	0.00017911	0.15939	0.0012378	0.0010125	-0.0008686	-0.0012035	0.00043884	0.00062299	-0.00045686	0.28358	0.13609	2.38e-05	-0.00033643	-0.00082893	0.00065356	-0.0027478	-0.0003902	0.0009434	-0.0005246	-8.72e-05	0.00063243	-0.0018061	-0.00024708	0.00061125	-0.00023021	0.45842	5.1261	3.6601	-0.00061545	3.8534	-50.964	-5.4986
4	ATB	2.9773	0.00091033	3.2893	0.00069924	0.00029959	0.00086463	1.357	1.0029	0.00035104	-0.0014279	1.3478	-0.00087122	-0.00020222	0.00086715	-0.0003861	0.0006996	0.00035884	0.47469	-0.00033673	0.77805	0.0011648	-0.00017089	-0.00022965	-0.00069443	0.00018949	-0.00034063	0.00089681	0.56677	0.00048141	0.00042782	-0.00089457	-5.9e-05	0.00075817	-9.11e-05	0.0010187	4.8083	2.0479	-0.00011051	3.3346	-48.586	-4.7208
4	ATB	2.2292	1.0429	2.2019	-0.0002536	0.37729	0.0018813	1.5114	1.6674	0.64177	0.0020541	-0.00090304	-0.0010074	-0.00067103	-0.0015092	-0.00011969	0.00018549	-5.94e-05	-0.00067106	-0.00072468	0.00015393	0.00063795	-0.0022029	0.0011191	-0.0024064	-0.00050799	9.6e-05	-9.9e-05	-0.00050478	0.00057985	-0.00085322	0.00024115	0.00047005	0.0017151	0.0012183	0.31415	2.3885	2.3159	-0.0012344	2.4776	-45.347	-2.3518
4	ATB	2.746	2.2695	1.7949	0.00092828	0.12351	0.00044259	0.90239	0.0091674	0.00036466	-0.0013247	0.50877	0.0010026	0.001418	0.00077356	-2.99e-05	-0.00044278	-0.00044599	-0.00090984	0.39033	-0.00014654	0.00019651	0.00020034	0.002099	-1.9e-05	0.00038404	0.00021701	-0.00067234	-0.0011494	0.00095731	-0.0016289	0.00029198	0.00026795	-0.001266	0.00032887	0.0019006	2.1836	2.0403	0.00010295	3.1068	-34.828	16.302
4	ATB	3.2095	0.24856	3.3169	-0.0010687	1.4797	-0.0010272	1.5417	1.0975	0.49687	-0.00036055	-0.00054373	0.49746	0.0043788	0.2335	0.45097	-0.00091481	0.0014026	0.0014726	0.54156	0.55508	0.00027252	0.0014116	-0.00069956	-0.0008794	-0.0017996	0.0004786	-0.00059353	0.84373	5.16e-05	0.16171	0.00010577	0.0012733	-0.00061168	-7.62e-05	0.0014083	4.2415	3.109	1.88e-05	3.1309	-49.719	-3.2126
4	ATB	2.7916	0.19356	2.553	1.3545	0.023986	-0.00074875	0.80306	0.97635	8.69e-05	0.00069867	0.3945	0.0011228	0.49847	0.001151	0.070329	0.26308	-0.0012696	0.0014927	-0.0006984	0.17313	7.23e-05	-0.0010573	0.00012486	0.00034208	-0.00098412	0.00058939	0.0013257	1.042	-0.0005056	-0.00028054	-0.00051629	-0.002188	0.0013272	0.00059131	1.1932	3.6598	2.9118	-0.00031104	3.3498	-49.226	-10.042
4	ATB	2.9623	0.47299	2.5922	0.012051	0.87599	-0.0019229	1.9693	0.90033	0.35663	0.0016279	0.45251	-0.0017662	-0.00039199	-7.79e-05	0.042762	-0.0006788	-0.0019943	-0.0015493	0.045899	0.093416	0.0014434	0.0011284	0.00045323	-0.0013876	9.26e-05	-0.0002593	0.00037643	0.077697	-0.0017192	0.00046995	0.0014196	-0.00093801	0.046476	0.14329	9.42e-05	4.3018	1.8288	0.0011339	2.7965	-47.746	-3.0946
4	ATB	2.5944	0.10657	2.0036	-0.00094609	0.97301	-0.00018682	1.7599	0.18009	0.046595	-0.0011506	0.40043	-0.0010038	0.66193	-0.00072556	0.001074	0.00082908	0.0016323	0.00034626	0.00081794	0.0004863	-0.0010289	0.00037145	0.0016087	0.00053436	-0.00097511	-1.63e-05	-0.0012792	0.69469	-0.00023249	9.24e-05	-0.002686	-0.00086334	0.00028574	-0.00053187	-0.00013004	3.7934	2.1976	0.0010838	2.7037	-47.019	-3.4265
4	ATB	3.2978	0.79891	3.0185	0.040638	1.3259	0.10828	1.5863	1.0825	0.58815	9.61e-05	0.055083	0.625	0.674	0.00074237	0.0020202	0.0014113	-0.00037673	0.0011028	-0.0012074	0.75859	0.00081257	0.00023179	-0.0002534	0.00020842	-0.00076931	-0.00042434	0.12446	-0.00022334	-0.0018208	0.65866	0.0011897	-0.00022799	0.29886	0.00015013	-0.0010198	4.281	2.5623	-0.00060228	4.3092	-49.534	-3.1744
4	ATB	1.455	0.00020612	3.0031	0.00063727	0.39333	0.0011125	0.70712	1.1086	0.4604	0.0011863	0.22168	-0.00098583	0.00047718	0.39698	-3.68e-05	-0.0016764	-0.00045097	-0.00090611	0.14444	0.91231	0.00024474	-0.00051327	-0.00034809	0.00078632	-0.00035165	0.0010601	-0.00012733	0.36916	-0.00055594	-0.00090099	-0.00047899	0.0012149	0.00018154	0.00078115	0.33814	2.3353	1.6903	0.0010335	3.7425	-41.007	-5.1535
4	ATB	2.6132	0.66588	2.4578	-4.22e-05	0.40015	-0.00092518	1.3789	0.30437	0.047978	-0.0022402	1.3809	0.0011878	0.80589	0.0010314	0.055415	0.7328	-0.00096599	-0.00049365	0.00045567	0.61271	0.00033514	-0.00014694	-0.00095888	0.00069885	0.38002	0.0015451	-0.00077335	0.17366	-0.0015752	3.71e-05	0.0016567	-0.0018654	-0.00068681	0.00070859	-0.00015389	4.0001	2.2584	9.9e-05	3.5327	-47.972	-3.4768
4	ATB	2.6497	-0.0011056	2.5583	-0.0015788	-0.00045804	-5.29e-05	0.8507	0.75701	-0.0012252	-0.00089382	1.6665	0.00071444	0.0013134	0.013399	-0.00033244	-0.0016357	8.67e-05	1.1246	0.31231	-0.00083081	0.0020108	-0.00045675	0.00055661	-0.00071212	0.00054699	5.37e-06	-0.0014306	-0.0016284	-0.0012618	0.0013675	-0.00064484	0.0010592	0.00035511	-0.00016124	1.1219	3.6206	2.0689	0.45584	3.1359	-50.271	-11.274
4	ATB	2.4533	1.0364	1.9834	-2.73e-05	0.0012591	-0.00090296	1.0371	0.85933	0.51663	-0.0011485	0.0015336	-0.00049706	-0.0015911	0.00091091	0.0015752	-0.00079294	0.53178	-0.00041129	0.22437	0.82218	0.00020902	0.00043017	0.00063312	0.00080405	0.00084573	0.00035212	0.0017443	0.00014097	0.0015127	1.378	-0.0012535	-0.00078213	-0.0013611	-0.00044795	0.54204	2.7843	0.060782	-3.94e-05	1.9945	-43.357	-2.4228
4	ATB	2.6422	0.48195	2.868	-0.00019988	0.87463	-0.0013585	0.84443	0.036841	-0.00024118	-0.00023947	0.70562	0.012365	0.0010396	-0.0020728	0.0017684	0.0022222	0.00053465	-0.0010468	-0.00078916	0.00015196	-0.0012219	0.00050067	0.00032992	-0.00014692	2.85e-05	-0.0025804	-6.25e-05	-0.00037077	-0.0006267	-0.0003344	0.0017229	0.00074888	0.0016187	-0.0017853	-0.00040517	3.9923	4.1092	-0.00016929	3.5895	-47.379	-6.8301
4	ATB	2.6853	0.58277	2.5764	0.0009921	0.65471	0.0002759	0.0001559	1.3767	0.29857	0.00040099	0.55384	-0.00073643	0.001275	0.016554	0.454	0.00017593	0.0016923	0.10704	1.95e-05	0.57925	0.0014616	0.00029779	-0.0001341	-2.54e-05	0.00069157	0.0010688	0.0015086	0.38778	-0.00030427	-0.00010352	0.00053702	-0.00037704	-0.00046906	-0.0015968	-0.00059279	2.894	0.47628	0.0010656	3.3454	-44.069	-2.2371
4	ATB	3.0079	1.0623	4.4774	-0.00090442	1.1717	-0.00026745	0.53518	-0.00020278	0.00072757	-0.0010102	0.8647	0.27752	-0.0014796	0.0017149	0.0020923	0.00021405	-0.00027289	0.41149	0.0018939	-0.00081154	-0.0019069	-0.00016164	-0.0010577	-0.00082258	0.033453	0.0010928	-0.0012074	0.63958	-0.0005365	0.0011068	-0.00020565	7.5e-05	-0.00033574	-0.0018008	0.61449	3.5608	0.83145	-0.00028155	4.1941	-44.026	-5.0258
4	ATB	2.3961	1.0318	3.0099	0.050506	-0.00057183	0.00064961	1.907	0.60367	-0.0014255	0.0013158	1.4079	-0.00025621	-0.003038	-0.0013047	0.00033028	0.00071458	-0.00096775	0.29875	0.975	2.0442	-0.001014	-0.00067289	0.097294	4.18e-05	-0.00067949	0.48239	-0.0003774	-3.61e-05	0.0013639	0.00084803	-6.9e-05	-0.00021569	-7.1e-05	0.00067601	0.23809	3.9597	1.9998	0.00017952	2.9196	-48.61	-3.5507
4	ATB	3.4455	1.0528	2.8452	-0.00045098	0.89409	0.0014836	2.4718	0.25975	7.5e-05	-0.00058471	1.6439	-0.0010924	0.93102	-0.00025436	0.00014834	0.0015247	-0.0010324	0.49499	0.00087161	0.0010199	0.00053787	7.44e-05	0.0011872	0.00035623	-0.00018988	0.00075576	0.0021143	-0.00056887	-0.0020901	0.00016839	0.00045336	-0.0016393	-0.0005497	0.00090831	0.5478	4.4439	3.5862	0.0018629	4.0227	-50.571	-4.3375
4	ATB	2.362	0.20079	3.2516	-0.0025312	0.71049	0.0012146	0.2637	0.99618	0.00056534	-0.0011495	1.1328	7.34e-05	0.0014098	0.8106	0.00060367	-0.00033197	0.00028256	-0.00035421	0.02375	0.11119	-0.0012584	-0.00098483	-0.00092598	-0.00095634	-0.0014297	-0.0010846	-0.00040917	0.49233	0.0009237	-0.0012871	0.00071892	0.0012552	0.22265	0.00010655	-0.0019366	3.3442	1.7512	0.02972	3.2424	-45.1	-5.1278
4	ATB	2.3778	1.4336	2.5957	0.13455	1.3044	0.00044628	0.074008	0.12957	-0.00081093	0.0015508	0.0015542	0.10057	0.072003	-0.0011595	0.00010528	2.5e-06	8.1e-05	0.0013502	0.0001644	0.00073558	-0.00030155	0.00012015	-0.00062367	-0.00060937	0.001177	-0.00013899	-0.00024372	-0.00014159	0.00040269	0.00039968	-0.0002962	-0.00075382	-0.0012366	-0.0011959	-0.0022368	4.0087	2.1093	0.00025496	3.5741	-46.272	-5.5553
4	ATB	2.7997	0.29262	2.4626	-0.00019778	0.58798	-1.04e-05	1.2104	1.4659	0.19119	0.0010774	0.020633	0.00014488	-0.00019375	0.0010434	0.0013399	0.00080666	0.084324	-0.00010291	-0.00031557	0.0020748	-0.00038167	0.00099601	0.00037355	0.00010791	0.0015736	0.39814	0.00024493	-0.0012733	-0.0011445	0.00078124	-0.00060876	6.34e-06	0.46603	-2.17e-05	-0.00041321	3.0728	2.443	0.18335	2.4402	-45.846	-3.154
4	ATB	2.4474	1.5231	1.6886	0.036464	0.0015901	-0.00030046	1.2995	1.1849	0.49924	-0.001316	0.0012748	0.46587	-0.00064861	0.14081	0.00038019	0.0005654	3.89e-05	0.00070158	-0.00066981	0.43208	3.73e-05	-0.00068999	0.00027987	0.0006689	-0.00086019	8.14e-05	0.00061849	-0.00027138	0.00020651	0.00044307	-0.0001491	-0.001022	-0.00039863	0.0033774	0.0017128	2.975	1.6864	1.3482	2.9541	-45.065	-2.3991
4	ATB	2.5864	-0.00021821	2.1345	-0.00031776	0.9411	-0.00041579	0.60417	0.5143	0.0018282	0.00050391	1.2121	0.00094162	0.00084028	-0.00079666	-0.00079547	0.0021716	-0.00014556	-0.00095376	0.0010446	0.085375	0.0001867	0.0020654	-0.00036699	0.00079081	-0.0023433	-0.00080801	0.00039211	0.0014418	-0.00024421	-0.00080014	-0.0010535	0.00013117	-0.00053318	0.00079161	6.07e-05	3.033	1.0561	-0.001022	3.2827	-45.577	-1.3271
4	ATB	3.4185	1.3934	2.4405	-0.00056065	0.61488	0.039845	1.7185	0.40512	1.2019	0.00088926	1.2222	3.21e-05	-0.0007995	0.00094255	0.0010991	0.00033349	0.91322	0.025886	0.020061	0.78028	0.00080171	0.00044228	0.00069333	0.0008879	-0.00015178	-0.00024347	0.00049857	-0.00071643	-7.28e-05	-0.00096596	-0.00058889	-0.00012011	0.072317	-0.00093273	-0.00027323	4.2952	2.6159	-0.0020335	3.9155	-48.869	-3.1797
4	ATB	3.0389	1.1917	2.1516	-0.0006151	8.39e-05	0.00016179	2.2983	0.49936	-0.0030483	-0.00041553	1.046	0.55683	0.00085082	0.00059237	0.0028585	0.00048905	0.00014132	-0.0011631	0.10274	1.5259	-0.00023197	-0.0013403	-0.00036764	-0.00081132	0.00087131	0.0015169	-0.0003967	0.031725	-0.0002132	1.0064	-0.0010787	-0.0011029	7.72e-05	-0.00041372	0.00058119	4.2483	2.6725	0.00064369	3.6338	-48.887	-3.4487
4	ATB	3.9009	0.25537	2.0252	-0.00037608	0.52542	0.0014927	0.74477	1.0721	0.20679	-0.0016011	1.5031	0.0010949	-0.001441	0.064575	-0.00064384	0.00067515	0.0012253	-0.00083719	-0.00038799	0.022601	0.68077	0.00065485	-0.00031877	-5.31e-05	-0.00080494	0.00093618	-5.46e-07	0.00074165	0.0011385	0.00030831	0.00049642	-0.0014581	-0.0024482	-0.00040006	0.43933	4.419	2.8342	-0.0013366	3.9495	-50.315	-4.3343
4	ATB	2.54	1.4859	1.9226	-0.00088369	0.7083	0.0014197	1.6894	1.4584	-0.00048177	-0.0012476	1.4238	-0.0002196	-0.00045308	-0.00098288	0.022457	0.00078024	0.00068871	-0.00098265	0.00077761	0.43066	0.0005494	-0.00039222	-0.00023289	0.0015269	0.0015259	0.0010329	-0.00031861	-1.31e-05	0.00033297	-0.00034785	-0.0001995	9.44e-05	0.52184	-0.00094533	0.00060801	2.6443	1.0927	0.0008266	3.7524	-45.318	0.011844
4	ATB	3.7342	-0.0012498	1.6983	-0.00092034	1.8055	0.00037283	0.0018084	0.2521	-1.49e-05	5.05e-05	0.23842	0.00054069	0.00067593	-0.00015377	-0.00035284	-0.0016535	-0.0012708	0.0010402	-0.00023518	-0.00038363	0.00058488	-0.00043334	-0.00010572	0.00081152	0.00096021	0.0011905	0.30522	-0.00026442	-0.0018538	1.93e-05	0.00044394	0.10273	0.0007174	0.00014973	0.00054928	3.7473	0.10732	-0.00073787	1.3942	-37.164	10.897
4	ATB	3.5017	1.0233	1.9608	0.0013221	1.2168	0.00015912	1.6803	1.7116	0.50523	-0.00028834	-0.00106	0.61478	0.13263	-7.26e-05	-0.0023112	-0.0004655	-0.00034418	0.0003044	0.070979	0.50877	-0.00079464	-0.002624	0.00058312	-0.00078518	0.0008622	0.00076072	0.17483	0.0011665	0.16976	0.0014433	-0.00040783	0.00010179	0.00038799	-0.00044293	0.00041516	5.3431	3.3987	-1.89e-05	3.4268	-50.992	-5.2158
4	ATB	1.2396	0.00017186	2.3693	-0.0010565	0.70147	-0.00027913	1.7067	5.71e-05	0.44776	0.00068833	0.35083	-0.00022602	0.0011071	0.0034237	-0.0003072	0.00098243	-0.00088981	0.00050761	-0.00039712	0.83905	0.0015385	0.00053162	5.53e-05	-0.0021047	0.00038001	-8.86e-05	0.00099937	-0.00040736	0.00031677	-0.00092582	-0.0013106	-0.00052862	0.00014809	0.0004438	-0.00072326	2.1827	1.8163	0.00045368	3.8354	-32.242	21.676
4	ATB	2.8574	0.79281	2.0622	0.0018463	0.00024405	0.0010074	0.16746	0.80003	0.14994	5.37e-05	0.55329	0.00099238	-0.0014404	0.085053	0.54579	-0.00031446	0.0010718	0.39341	0.0012018	0.63219	0.0019201	0.0001174	0.064855	-0.0001708	0.00078708	0.53066	0.64609	0.00069946	0.00069428	-0.0019075	-0.00088669	-0.00015787	7.8e-05	0.0022299	-0.00054269	2.7478	2.7581	-0.00072611	3.5355	-44.463	-2.7165
4	ATB	3.5331	0.71716	2.8085	0.0012608	0.2257	0.00079067	1.9325	2.054	0.0014187	0.0018668	0.24691	-0.00082851	-0.0030905	-8.7e-05	-8.49e-05	-0.0010223	0.0029558	0.009629	-0.00066299	1.2503	-0.0013821	0.00038182	-0.0025873	0.00068186	-0.00012536	0.002113	-0.00087974	-0.0010836	-5.61e-05	0.00063773	-0.00028333	0.00054235	0.00035359	-0.0010593	0.00027983	3.7436	2.9041	0.18611	3.0867	-49.489	-3.9548
4	ATB	3.298	0.98717	2.168	-0.00071792	0.67239	0.0013665	0.2912	0.78331	0.63569	0.00021569	2.2356	0.00010258	0.23876	0.00062392	-0.00019903	0.00057397	0.0017996	-0.00021653	0.0014723	1.3199	0.00053654	0.00011018	0.00063886	-3.83e-06	0.00038954	0.00025004	-0.00041687	-0.0011331	0.00016548	-0.00052554	1.0988	0.00082925	0.00016357	2.81e-05	-0.0014409	3.9103	1.9748	-8.95e-05	3.8235	-47.83	-1.0861
4	ATB	4.2006	2.0528	1.9537	-0.00029285	1.2419	0.00023657	1.7797	2.025	-0.00013685	0.00084802	0.88629	0.98291	0.001597	-0.00030917	-0.00086101	0.0012275	0.0013004	0.00072324	0.07499	0.68885	-0.0010851	-0.0024579	0.01857	-0.0006741	-0.00072218	-0.00037588	0.0018143	-0.00067284	-0.00056204	3.72e-05	4.57e-05	0.00034416	0.00076994	0.00019466	0.00080092	5.2139	2.9762	-0.0011361	3.5812	-50.997	-4.9028
4	ATB	3.5627	1.2359	1.9538	0.0007889	0.0012651	-9.38e-05	0.84629	0.0014056	1.74e-05	0.0025326	0.44339	0.00045407	-0.00042416	-4.44e-05	0.0007182	-9.35e-05	-0.00016703	-0.0014075	0.13325	-0.0016911	0.00028119	-0.00036783	0.00089174	0.049373	-0.00035559	-0.00050847	-0.00041572	-0.00078688	1.85e-05	0.00071085	-0.00036848	-0.0010972	0.088721	-0.00034516	-0.00042138	3.2518	1.8339	0.0017991	3.6177	-46.26	-3.849
4	ATB	2.6792	0.0012091	2.1274	0.00031051	1.0996	0.00033761	1.0718	1.0093	-0.00036572	-0.00031227	0.0002132	0.0011422	0.17305	-0.00028323	-0.0016452	-0.00092693	-0.00087142	1.22e-05	-0.0030563	0.00080054	-0.00028777	0.00074917	-0.0015484	0.00041308	-0.00030943	-0.00010116	0.00069128	0.49298	0.0002459	-0.00030735	-0.001886	0.54543	-0.0022429	0.00096498	0.22195	3.6348	2.1075	0.098818	3.2535	-48.423	-2.5789
4	ATB	2.4436	1.2354	2.9116	-9.13e-06	0.00039848	0.00027075	0.91544	1.5204	0.57512	0.45343	0.2887	0.00042195	0.00061435	-0.0020187	0.00080778	0.28016	-0.0015186	0.00081454	0.00036585	0.07563	-0.0014112	0.00066177	-0.0010283	0.00026294	4.8e-05	0.00014371	5.52e-05	-6.07e-05	0.10251	0.0013038	-0.0020473	-0.00057045	-0.0013762	-0.0010887	0.20639	2.4397	2.1439	-0.0012031	3.0702	-45.2	-2.4776
4	ATB	2.8355	0.9013	2.2377	0.11156	0.47605	0.00033321	0.51363	-0.00065208	1.3342	0.0012222	2.2662	-0.00025208	0.70636	-0.00073217	-0.0013674	8.02e-05	-0.00083978	0.12241	0.0013345	0.20161	-1.07e-06	0.00099031	-0.00016937	0.30621	-0.0013115	-0.00011784	-4.46e-05	0.00067319	0.00017303	0.39948	-0.0012258	-0.00011077	0.38887	-0.00042462	0.00063232	3.7901	0.29137	-0.0011952	3.0088	-46.187	-1.3381
4	ATB	2.5864	-0.0006724	2.5219	-0.00012044	0.43288	-0.0010211	2.0525	1.4024	0.00072728	-0.000146	0.29976	2.66e-05	0.20475	0.16414	0.0012394	6.62e-05	0.086526	2.61e-05	-0.00070819	0.034427	5.84e-05	-0.0018516	-0.001749	0.00037179	-0.0017843	-0.00035821	-0.0020771	-0.0011176	-0.00091125	-0.00070502	0.00086143	-0.00050475	8.12e-05	0.0011903	0.0022194	4.0857	2.7775	0.17502	3.8276	-48.889	-4.3291
4	ATB	3.3281	0.31288	3.2234	0.001343	1.3038	0.00061226	1.8642	-9.81e-05	0.0010998	0.00070204	-0.0008562	0.0005386	-0.002149	5.74e-05	-0.0010097	0.0015697	-0.0015871	-0.00098346	-0.00072606	0.00090632	0.00066463	0.00035952	0.0014147	0.00055661	-0.00050066	0.0012548	-0.0027254	0.47267	-0.0013701	0.00062914	-0.0012584	-4.54e-05	0.00022494	-0.00092123	-0.0017517	3.9587	1.5316	-0.00012254	3.2543	-46.571	-3.7007
4	ATB	2.3691	1.3055	1.701	0.39791	-1.87e-05	0.0011487	1.2644	1.8779	0.00016064	0.0006434	0.00044468	-0.0015534	-0.00081782	-0.00041578	-0.00034214	-0.0018327	-0.00063703	0.15237	0.0003522	0.52006	-0.00094466	0.0017755	0.00025444	-0.00029218	0.00085871	-0.0011352	0.11024	0.0010769	0.00043226	-0.0010011	-0.001171	-0.00066159	0.0012882	0.00029042	0.00068712	2.7201	1.3988	0.14396	3.4241	-45.128	-2.2605
4	ATB	3.2112	0.43319	2.2438	-0.00020841	1.3194	-0.0011681	1.1204	1.3411	0.61711	0.0012849	0.00092198	-0.00042835	1.07e-05	-0.00029047	0.0016094	-0.0010791	0.0011046	0.00033951	-0.00079971	0.43622	-0.0020563	-0.00074553	4.68e-05	0.038801	0.063867	0.00049947	-9.44e-06	0.00089992	-0.00032445	-0.00094196	0.00031267	0.00050867	0.0023071	-0.0011886	-0.0005719	3.8671	1.9684	-0.0010629	3.7813	-48.896	-2.7709
4	ATB	2.9999	-0.00096376	3.4341	0.070993	0.46375	0.0023797	1.1843	0.7553	-0.00086558	0.00049377	0.77592	-0.0014272	0.0010278	0.0018931	0.0023429	-6.19e-06	-0.0006122	0.078616	-7.25e-05	0.59287	-0.00049861	0.00047959	-0.00055209	0.00035946	-0.00084531	0.00099212	5.64e-05	0.59345	-0.00079223	0.0013015	0.00081082	-0.0021576	0.0012906	-2.06e-05	0.32273	3.219	1.3908	-0.0011344	2.7231	-46.455	-3.9965
4	ATB	2.523	1.3003	2.6636	0.00031528	1.2641	0.0022165	0.5192	0.95802	0.00038771	0.00017852	0.00016858	-0.00044721	0.001121	4.22e-05	0.00059102	-0.00031075	0.00024621	0.14905	0.0003814	1.0658	-0.001877	0.00024363	-0.00068641	0.0019434	-0.00064697	0.0003259	0.00078497	0.70691	-0.0016324	0.00074103	-0.0023882	-0.00086442	-0.00025437	-0.0014323	0.16837	3.6645	3.1999	0.52154	2.9184	-49.541	-3.7417
4	ATB	3.3407	1.328	2.2279	-3.27e-06	0.69875	-0.00032394	0.91627	1.8749	0.21334	-0.0020877	0.37905	-0.0018919	-0.0004537	0.00044583	0.0015372	-0.0011423	0.001478	-0.00012784	0.00086123	0.086393	0.00033323	-0.0011437	-0.0018561	0.0003826	0.00033297	0.00055474	-0.00039089	0.00043383	-0.00041345	-0.00034728	0.00040939	-0.00097883	-0.00068585	-0.00015812	0.00052986	3.3619	2.7219	0.0010808	3.1247	-49.668	-4.082
4	ATB	2.9742	0.7447	1.6869	-0.00018721	0.61093	0.0015326	0.30398	0.50065	1.4337	-0.00093299	-0.0016389	-0.0001922	0.019586	0.42588	-0.0012386	1.35e-05	0.26454	-0.00036614	-0.0013293	0.45703	0.00049298	-0.00038919	0.00073202	0.00031939	-0.0010117	-0.00096971	0.00045411	1.102	-0.0017061	0.00058256	-0.0011929	0.0010805	-0.00070506	-0.00024409	0.00025567	3.6856	2.8354	-0.00058103	3.6061	-47.966	-5.1398
4	ATB	3.0421	0.24254	2.8175	0.37161	-0.00099051	0.0014639	0.97417	1.9417	0.33182	-0.00032536	0.68984	0.00098546	-0.00041439	0.00094937	-0.00084274	-0.00091501	0.00038148	0.0020014	0.00045412	0.00050261	0.00054359	-0.0018209	0.00026517	-0.0018867	-0.0020527	-0.0010659	-0.00020816	-0.00034711	0.00027993	0.00030029	-0.0017235	0.26196	0.0019711	0.11423	0.02517	4.6858	3.9022	0.41755	4.0608	-50.238	-6.2782
4	ATB	2.9333	0.43864	2.4746	-0.00088444	0.00070278	-0.00043599	1.2714	0.33044	0.71411	-0.0012929	-0.00059378	-0.00059698	0.00093201	0.18978	0.00023035	-0.0010752	0.00054641	0.06345	0.12099	0.071147	0.00081371	0.15836	-0.00010367	-0.0016358	-0.00048795	-0.00025541	-0.00046911	0.0023452	0.00094568	0.0005484	-0.00089348	-0.00036607	0.57166	0.14149	0.35865	4.1878	2.415	0.00074321	3.699	-48.445	-6.0483
4	ATB	3.7605	1.0817	2.1451	0.0026505	2.1473	-0.00065801	0.55809	0.88707	1.0113	-0.00071546	0.93987	0.086433	0.0052132	0.058757	-0.00052885	-0.00095465	-0.00045557	0.00065701	-0.0015009	0.027986	-0.0020773	0.00062428	-0.0021341	-0.0010749	-0.00067983	0.0023291	0.0020085	-0.00026502	-0.0011512	0.00019929	0.00066081	-0.0018003	-0.00042215	0.2396	0.00087483	4.0281	2.4645	0.00041599	3.2821	-47.691	0.1087
4	ATB	2.8295	0.26648	2.4738	-9.6e-05	1.8566	-0.00040673	1.106	0.58773	0.00039279	-0.00099772	0.00167	-0.001136	-0.00050454	-0.0015317	-0.00034132	8.96e-05	0.00083142	-0.0004679	0.00030011	0.19169	-0.0015214	-0.0018793	-0.0014398	0.0060807	0.0001094	0.035761	0.0010835	0.78994	0.00091575	0.00059392	-0.0010031	0.00033854	-0.0011478	0.0019947	0.0012786	3.1642	0.038534	0.10646	2.5978	-37.278	11.28
4	ATB	3.1941	0.40067	2.4309	-0.00061439	8.07e-05	0.00064789	0.85793	1.4935	0.00053175	-0.0013443	0.27376	0.00016375	0.63511	-0.00033974	-0.00032088	-0.0019086	-0.0014437	9.78e-05	0.00030958	0.0016085	0.0011615	1.11e-05	-0.0010293	0.0014692	-0.0013764	-0.00056775	0.00034755	0.0016975	0.001213	0.00059581	0.0010793	0.00069155	0.00046413	0.0022338	0.0009204	3.4518	2.5613	-0.0004004	3.1182	-48.197	-4.9421
4	ATB	3.241	-0.00019217	2.4525	0.00093577	1.5439	-0.00041556	0.41981	1.8411	0.0011185	0.00115	0.80946	-5.05e-05	0.62023	-0.00010534	0.049515	-0.0001374	-0.00054847	-0.00083723	0.0011352	0.78864	-0.00023324	0.00025217	0.0013143	0.0013431	0.0010397	-0.00042102	0.00032515	0.0068332	0.18088	-0.0015389	-2.84e-05	0.0016812	0.013913	0.00039024	0.11719	2.4216	3.0918	0.1801	3.1391	-42.764	11.786
4	ATB	3.8074	0.00071834	2.8878	-0.0012115	0.35168	-2.17e-05	1.404	2.453	0.67776	0.0015332	0.12783	0.00034613	-0.00036544	0.0010477	0.0030586	-1.94e-06	0.0014945	-0.0020629	-0.00015565	0.10924	-0.00066228	-4.8e-05	0.00135	0.070778	-0.00022895	0.027897	0.0019739	0.44359	0.00059129	0.48009	-0.0005119	0.0016756	-0.00063175	-0.0025573	-0.00077237	4.8285	3.0249	-0.00048374	3.9315	-50.788	-5.5248
4	ATB	3.574	0.00020634	2.0047	0.00019179	-4.28e-05	0.6326	1.2081	0.98793	-0.0013128	3.54e-06	0.40122	-0.00067254	0.00013061	-0.0014349	0.0017057	0.46117	0.0007403	-0.00086743	-0.0003738	1.6015	-0.00013543	-0.00018715	-0.00097934	-0.001233	-0.0017663	-0.0012369	-0.00084999	1.3753	0.00012607	-0.00054977	0.13152	-0.00039085	-3.34e-05	0.0012574	0.00086555	4.9884	2.3966	0.00029929	2.7893	-49.109	-6.1454
4	ATB	3.2006	1.3571	2.179	0.75614	0.091003	0.0004646	1.6727	2.0799	-0.00012096	-0.002077	0.76633	0.00042283	0.35647	-0.00056195	0.0013318	-0.0019753	-0.0014471	-0.0006492	0.0013484	0.0010215	-0.00027085	0.0010397	0.65046	0.54612	8.73e-05	-0.00097287	-0.0002441	0.00095596	0.0010746	0.0016071	0.00033369	-0.0016017	0.00087048	-0.00013856	0.02886	4.4145	3.5107	0.0012054	4.0123	-50.518	-4.9682
4	ATB	3.4675	0.32525	2.3575	0.00029762	0.11337	-0.0002609	1.5066	0.27048	0.00071917	-0.0004431	0.49255	-0.00013314	-0.0016696	0.00043588	-0.0024693	0.0016922	0.00056994	0.00059808	0.34964	1.118	0.0020115	-0.0023306	-0.00020749	0.0022313	-0.00078097	-0.00094711	-0.0016956	0.0014659	-0.00040535	0.00074615	0.00072905	0.00077354	0.00026979	-0.0013163	0.0097914	3.7322	2.3806	0.00082782	3.5922	-48.234	-3.8034
4	ATB	3.6581	1.4983	3.0203	-0.0010468	0.68113	0.081685	1.4028	0.70304	-0.0015878	0.00032092	0.83602	0.00041531	0.00068148	-0.00027758	0.1801	-0.0003525	0.0003142	-0.00083044	0.00061151	1.553	0.00019607	0.0013303	0.2806	-0.00033562	0.00037283	-0.00081611	0.00029028	0.27182	0.00029141	0.00036422	0.0019014	0.00082171	-0.00044413	0.00062283	0.00067819	3.7464	2.7538	0.26288	3.7599	-49.333	-3.6889
4	ATB	3.1266	1.1452	1.7666	-0.00060082	0.64065	0.00041082	1.9232	0.26747	0.66424	-0.00070332	1.1691	0.00093273	0.32137	0.0013455	0.0013571	0.00078842	0.00030488	0.0007885	0.44126	0.69577	0.00071584	-0.00027228	-0.0010847	0.001923	-0.0001047	0.82168	0.00014891	-0.00044987	0.00075258	-0.00098354	-0.0012759	-0.00049876	0.48847	-0.00066049	8.37e-05	3.0713	2.3114	0.0011627	3.0452	-48.02	-2.6332
4	ATB	3.9668	0.04162	1.8231	0.00012606	0.60286	6.09e-06	1.4465	1.6181	-0.0026183	0.00092456	0.0013501	0.00018516	0.00096454	0.00063862	-0.0011791	-0.00089913	-0.0020311	0.76423	0.28471	0.64968	0.00065723	-0.00038041	-0.00011353	-0.00176	-0.00016773	0.00079791	-0.0010625	0.15406	-0.00050102	-0.0015172	0.00034931	-0.0014303	-0.00059494	0.11964	-0.0006347	4.0647	2.9222	0.1488	3.8085	-49.741	-3.0881
4	ATB	2.6025	0.21294	2.2304	-0.00021033	0.46601	-0.00022559	1.5336	0.94918	0.39063	-0.00013494	1.1488	0.00042518	0.00046052	-0.001388	-0.00080148	-0.00071279	3.11e-05	0.0013208	-0.0004007	0.73024	0.0012541	-7.47e-05	-0.00024424	0.0014925	0.0003691	0.00045181	0.00041602	0.00039677	-0.00094473	-0.0001702	-0.0005007	0.00079046	0.0003238	7.26e-05	-0.00063858	2.0278	2.7622	-0.0014819	2.6184	-47.421	-2.6484
4	ATB	3.0986	0.62456	2.6232	8.19e-05	1.1749	0.14831	1.7216	1.306	0.32384	-0.00067133	-0.0010329	-0.00064443	-0.00049129	0.001507	0.088397	-0.00097114	0.0011755	-0.00011407	0.00073925	1.0228	0.00063911	-0.00048644	-0.00095304	0.0017107	-0.0012537	-0.00091744	1.69e-06	0.00032867	0.0013989	0.00071646	-0.00025904	0.001188	0.69656	-0.00025356	-0.00052283	4.3925	3.1571	0.11963	3.0672	-49.9	-2.9687
4	ATB	1.6521	0.088696	3.6015	0.00096254	-0.0012044	0.00064685	0.39783	1.5728	0.61946	0.0010307	0.0005347	0.00034928	-0.00054155	-0.0008911	0.00096659	-0.00026233	-0.00042237	0.00042482	-0.0015321	-5.77e-05	-0.0013227	-0.00080845	0.00013028	-0.00021121	0.00031641	-0.0001399	-0.0018739	-0.00020734	-0.00028158	-0.00033619	0.0011141	0.00082195	0.000653	-0.0011221	2.0022	2.2069	3.5614	0.00089104	2.8444	-43.21	-10.759
4	ATB	2.7191	0.095866	2.5345	-0.00148	0.10115	0.03639	1.059	0.37985	0.3448	-0.00075842	1.265	-0.00014704	-0.00048951	0.34967	0.0010302	0.0011533	0.018016	-0.00025454	0.23086	0.10007	-0.00028878	-0.00093587	9.88e-05	-0.0009011	0.00061059	0.0008556	-0.0012327	0.0775	0.0016055	-0.00020011	0.00048176	-0.0017343	0.0019091	-0.0014367	0.00070949	3.6479	1.3265	-0.0015303	2.1342	-46.963	-3.2118
4	ATB	3.4429	0.26591	2.1599	-0.0015456	2.0983	-0.00048984	0.22243	1.2025	0.0011873	0.00026792	0.00091352	0.00071368	0.45576	0.00069567	-0.0010814	0.00095041	-0.00069264	0.00024172	-0.00086317	1.056	-0.00074729	0.0018766	-0.00071248	-0.0013922	0.0001783	-0.00088019	3.06e-05	0.062582	-0.0029216	-0.00084454	0.00015898	3.2e-05	-0.00093404	0.0018275	-0.00025197	3.1391	1.541	0.0012128	2.9764	-39.026	11.055
4	ATB	3.3115	0.037193	2.0308	0.001415	-0.00091498	0.00045689	1.1162	0.82629	5.47e-05	-0.00026446	0.96064	-6.65e-05	-0.00192	-0.00017017	-0.0014827	0.00074866	-0.00014697	0.0015927	0.28945	0.0024316	0.00040522	-0.0012614	-0.00015933	-0.00030797	-0.0012087	-0.0023199	-0.00060317	0.0013604	-0.00074918	-0.00095885	0.00080945	0.0013884	0.00012283	-0.0018559	0.0018848	3.856	2.019	-1.75e-05	3.3678	-47.87	-3.5371
4	ATB	2.774	0.94243	1.9135	-9.58e-05	0.10912	-0.00096032	1.366	0.11137	-0.0015466	-0.001689	1.2041	0.0010106	-0.00047759	0.00063765	0.091374	9.44e-05	-0.00017213	-0.00011478	0.00016234	-0.0015226	-0.00025276	-0.0014651	-0.00071604	-0.0019162	-8.05e-06	0.00038186	0.00060525	0.076099	0.0001277	0.00011788	-0.0023873	0.0017487	0.49491	0.00051977	-0.00048917	3.0585	2.9759	-0.0017519	2.7299	-47.81	-3.4086
4	ATB	3.0281	0.28909	2.2222	0.00048728	0.052898	-2.2e-05	0.35284	0.92546	0.0013453	0.00012456	0.27624	0.00023963	-0.00046483	0.00023836	3.31e-05	-0.00091165	-0.00068008	0.030987	0.12765	0.86794	-0.00031312	0.00031361	0.00058828	-0.00044891	0.16845	-0.0009455	-0.0013495	0.34513	0.027514	1.98e-05	-0.00048436	-0.00096325	-0.0019784	0.0017987	0.08377	3.0919	2.1347	0.074953	3.6704	-44.544	-2.8968
4	ATB	1.5703	1.0462	2.6196	0.00075853	1.184	-0.00042605	0.26595	1.5549	-0.0014767	-2.48e-05	0.12997	-0.00057716	0.0014846	0.00079363	-0.00021011	0.00054905	-0.00046575	-7.31e-05	0.19524	0.50194	0.0011179	0.00072488	-0.00078474	-0.00020968	0.00053137	-0.0014174	-0.00074479	0.00081307	-0.0011251	-0.00079134	0.00087789	0.00098229	-0.00082629	0.00071414	-0.00095904	3.8492	2.3519	-0.0017887	3.2669	-44.621	-6.9416
4	ATB	3.0474	1.6906	2.1255	-0.00065175	1.0186	0.00064393	2.3616	0.83406	0.92457	0.0013696	1.9124	-0.00072353	0.064474	0.00025065	0.015572	0.0012024	-0.0017565	0.070347	0.00036965	0.00094088	0.00057168	-0.00017212	0.0012352	0.37568	0.0015615	-0.0003182	0.00031851	0.0014012	0.0028238	0.00034257	-0.00083435	-7.76e-06	0.00034933	0.0012922	-5.16e-05	3.2434	1.7037	-0.00049659	2.8788	-45.803	0.27093
4	ATB	3.1995	-0.00081733	2.7986	0.001589	0.0010834	-0.0012087	1.2798	0.23767	-0.00074808	-0.00053702	0.97788	0.54403	-0.00027385	0.0010715	0.00072831	-0.00095515	-0.00027238	-3.62e-05	0.00037619	0.84404	0.0024516	0.0015672	-0.00021002	-0.0011715	-0.00075509	0.0013692	0.00031783	-0.00075839	0.00033346	-0.00056681	-5.45e-05	-0.00039007	-0.0019815	0.0011388	0.42633	4.1505	2.4453	0.11647	3.4136	-48.134	-3.8379
4	ATB	1.9562	0.13787	1.9745	-0.00037159	0.6979	0.0021033	2.2523	1.0964	0.061709	-0.00014486	0.19164	1.0597	0.0021063	0.067753	-0.0014864	0.00026797	-0.0017303	0.0014862	0.001756	-0.001428	-6.64e-06	-0.00041712	-0.0015981	-0.00047668	0.00072051	-0.00010729	0.00084135	0.1316	4.14e-05	0.0004076	0.00016915	0.00094096	0.00080804	0.00053744	0.24584	3.4928	2.3543	-0.0015612	3.8434	-48.302	-2.4268
4	ATB	2.9696	2.1823	3.4429	0.00056228	0.7168	0.00023126	2.1175	1.9255	0.0031476	-0.00089697	0.54448	2.35e-05	0.00072042	0.00046638	-0.0023678	-9.07e-05	0.0021546	7.95e-05	0.00069193	1.3486	5.34e-05	-0.00065331	0.00023047	0.077338	0.00019204	0.00071441	0.0006273	-0.0011579	0.0001183	-0.00073762	-0.0011954	-0.0017704	0.0012192	0.0001387	0.0014685	3.8894	2.2608	9.64e-05	3.6358	-50.054	-3.6956
4	ATB	2.8045	0.33157	1.7944	0.0001484	0.47047	0.0017259	3.0298	0.76095	1.0483	-0.00020963	0.39283	-0.00012916	-0.0013472	0.00090675	0.0354	0.0012105	-0.00079355	0.067258	-0.00019463	0.3454	-0.00045822	0.00057543	0.00085502	0.00084432	-0.00086713	-0.00085132	0.0011744	0.67641	0.00055161	0.00016614	5.29e-05	0.00080447	0.0011791	-0.0020245	-0.001284	3.7066	2.6253	0.069264	3.928	-48.419	-3.7664
4	ATB	1.9987	0.43657	2.5463	-0.00067697	-0.0005087	-0.00036852	0.04548	1.4259	0.37611	0.00023557	0.0018893	-0.001466	0.65844	-0.00051127	-0.00014029	0.00078149	0.00051044	-0.0014118	0.47149	1.2314	-0.00098805	0.00066966	0.0026529	-0.00083034	9.52e-05	-0.00082601	0.00069122	-0.00080791	0.00055319	-0.00035356	0.00057253	0.00017701	0.00059504	0.0005085	4.03e-05	3.2949	1.9976	0.14289	3.4109	-44.488	-3.0926
4	ATB	2.6581	0.23755	3.6531	0.13199	0.00058981	-0.0011993	2.1405	1.3818	-0.00065426	-0.0012406	0.99642	-0.001787	-0.00065769	9.85e-05	-0.00099167	0.0015193	-0.00087775	0.32129	0.20455	0.41329	-0.00079635	-0.0019931	0.0024338	-0.00093026	-0.00089663	-0.0010785	-0.00059612	3.67e-06	-0.00049162	0.00073571	0.0023009	-0.0014302	0.0012453	-0.002244	9.73e-05	3.0112	2.1331	-0.0003723	3.6341	-48.961	-4.1026
4	ATB	3.0133	1.0621	3.3136	-0.00068276	0.98579	-0.001215	1.0175	0.66765	0.43863	0.0015711	0.86039	-0.0004435	0.00017909	0.0017328	-0.00023827	-0.0005218	9.78e-05	-0.0019749	0.0010892	0.94921	-0.00054389	0.0012512	-0.00058608	-0.00025568	-3.68e-05	0.034993	-0.00082224	0.67577	0.0023115	0.00070086	-0.0013128	0.0011895	0.19804	-0.0011006	0.00096132	4.4751	2.7596	0.48704	3.2814	-49.455	-3.8096
4	ATB	3.4851	0.45214	2.8466	0.0004464	0.96761	0.0007981	1.7182	2.0695	-0.0017871	0.00044462	0.16174	0.21792	0.00087402	0.00045606	-0.0007208	-0.00041239	-0.00050611	-0.0013434	0.1413	0.11211	0.00037444	0.00020303	0.0011278	0.00096165	-0.00023825	5.26e-05	0.00088694	0.53335	0.062541	4.54e-05	-0.0012759	0.0001099	0.0013085	-0.0004148	0.25667	2.9678	2.1021	0.075299	3.0461	-49.028	-2.1905
4	ATB	3.5813	0.15144	1.7646	0.00037522	0.86748	-0.00027345	2.2095	1.4078	0.48789	-0.001199	0.00063315	-0.00030179	0.22986	0.96375	2.61e-05	-0.0002877	0.0014734	-0.00080564	-0.00031351	0.24496	-0.0010699	5.76e-05	0.00054826	-0.00065868	0.00071983	-0.0004351	0.00058263	0.80246	0.0017563	-0.00068342	0.00097907	-4.67e-05	0.00056646	-0.00079271	0.75182	5.051	2.3784	0.00034323	2.514	-51.185	-7.2665
4	ATB	3.2635	1.0151	2.4107	0.72611	0.00076133	-0.0011874	-0.00054983	0.72232	-0.00094513	0.00046674	0.33135	-0.0006516	0.00075289	0.00060464	-3.26e-06	0.0012886	0.0014765	0.0020831	0.00061865	0.12487	0.00077143	-0.00040236	-0.00094708	0.0007928	0.0014809	-0.00068899	0.55867	-0.00022605	0.0004308	0.0017966	0.0018538	0.0013605	6.78e-05	-0.0027128	-0.00067286	2.7273	1.6347	3.21e-05	3.6555	-44.397	-2.4884
4	ATB	3.0159	0.5295	3.5074	0.0013527	1.0104	0.0002234	2.0131	0.84626	0.46435	-0.0014689	0.26499	-0.00012092	0.00067613	0.0020029	0.00071522	0.0011776	-0.00014601	0.0003614	-0.0008675	0.16906	0.00044415	0.0012337	0.000494	-0.00021735	-0.0021384	4.2e-05	0.0057924	-0.00029709	0.00070777	-0.00021952	0.00028597	-0.0015229	-0.0003975	0.88681	-0.00025305	3.8131	2.6524	-0.00037496	2.995	-48.963	-3.7853
4	ATB	3.4997	1.5988	2.9391	0.0021256	1.9073	-0.0029888	1.6394	1.1096	-0.00020599	0.00060296	1.082	0.0010594	5.13e-05	-0.00071166	0.0017666	0.0015174	-0.0014425	0.1643	-0.0012133	-0.00094581	0.0010756	0.0020247	0.0009418	0.00043351	0.00065087	0.0011196	0.00071704	0.0066122	0.00043648	0.00059934	-0.0021466	-0.00078884	0.0023493	0.00031151	-0.0011677	4.4145	2.3565	-0.00098683	2.9682	-50.242	-3.3465
4	ATB	2.1743	1.0492	2.535	-0.00065605	0.86419	-0.0007358	2.0797	1.2841	0.13424	-0.0013904	0.30632	-0.00094653	0.00088744	-0.00078693	-0.0012321	0.0006169	-0.0017164	0.00062511	0.053775	-0.0020996	-0.0013103	0.00072933	-0.00010556	-0.00039044	-0.00081137	0.00022187	0.00029872	0.082079	-0.00094685	0.00064069	0.00088304	-0.00061765	0.00079193	0.0018298	-0.00064635	4.5602	0.98692	0.00029861	2.6634	-46.004	-3.3593
4	ATB	2.2714	0.73114	2.7361	-0.00096028	0.0011212	-0.00068917	0.65195	0.13097	-0.0017575	0.00051348	0.38992	0.0013094	0.00095474	-0.00065633	0.00022642	0.065796	0.15501	0.0015032	9.91e-05	0.0010567	-0.0012014	-0.001773	-0.001522	6.44e-05	0.00023236	7.15e-05	0.00040508	0.00048487	0.00046042	0.032169	-0.0010082	0.00015961	-0.00067488	0.00078475	0.085975	4.6301	2.4997	0.055457	3.5064	-46.544	-7.4922
4	ATB	3.3024	0.53348	1.7985	0.00013649	-0.0019383	0.00084569	0.71572	0.01674	0.9882	0.00099152	2.2834	0.0011354	0.0011672	0.00019534	0.19057	8.57e-05	0.2257	-0.0013095	0.00050454	0.019224	-0.0013154	-0.0021051	0.00068379	-5.12e-05	0.0011162	0.00032322	0.13138	0.48187	-0.00060191	-0.00017907	0.00012272	5.96e-05	0.57805	-0.00042222	0.00051687	3.6916	1.2906	0.0011625	3.4457	-46.325	-1.4167
4	ATB	1.9771	1.1206	3.5486	-0.0007214	0.0016111	-0.00058167	1.0715	2.41e-07	-0.0007261	-0.00018091	0.22134	0.00096248	0.0004713	5.54e-05	-0.00050302	-0.00029298	0.0001009	-0.00089428	0.014449	0.031606	-7.31e-05	-0.0010393	-8.71e-05	0.00081813	-0.00071207	1.16e-05	9.97e-06	-0.0017741	-0.0001569	-0.00095578	-0.00038045	0.00014669	-0.0023518	0.0011521	0.00096467	3.6192	0.95918	0.45396	3.4728	-44.029	-5.0108
4	ATB	2.8088	0.18113	2.2938	-4.9e-05	0.83389	-0.0021005	1.8574	0.50065	0.84764	-0.0011489	1.6473	-0.00012088	-2.61e-05	-0.00056143	0.0013569	0.0003774	0.31606	0.033112	-0.0014395	0.52305	-0.0012819	0.00082019	-0.0014434	0.076408	0.0017457	0.65651	-0.0015521	-0.00061728	-0.00098754	-0.00025813	-0.00093736	0.00063542	-0.00025644	0.0014738	0.17279	2.9794	1.844	0.099524	3.1004	-47.855	-2.5777
4	ATB	3.4662	0.094661	1.6957	0.0003765	0.24365	-0.00019311	2.1744	1.1528	0.0016511	-0.00021369	1.1185	0.030382	0.40631	0.021818	0.48324	-0.0023095	0.020317	0.88263	-0.0004161	1.2519	0.00046607	-0.0019408	0.00029197	-3.97e-05	-0.00013178	0.00070196	0.00013321	0.0015378	-0.0013726	0.0017678	0.0025693	-0.00020066	0.10502	0.19477	0.0041319	4.0147	2.2395	-0.00063448	3.3824	-49.134	-3.2541
4	ATB	3.8144	0.61586	2.2366	0.00022646	0.94859	-0.0005752	1.9663	2.4147	0.73947	0.00061042	0.75072	0.00087174	0.00066751	0.00048269	-0.00068162	6.81e-05	0.57513	0.054401	0.00084641	0.00013845	-0.0020924	-0.0012688	0.001216	0.93084	0.045584	0.00054317	-0.00058188	-0.00075476	0.17749	-0.0014792	0.84635	0.0011817	0.0010786	-0.00097156	0.68145	4.334	3.8082	0.81269	3.954	-50.963	-5.2081
4	ATB	2.5178	0.32165	2.2092	0.00087718	0.00037867	-0.0011777	1.7231	0.88476	0.000575	0.0011122	0.34187	-0.0011566	-0.00014729	-0.0014081	0.00093065	0.0021901	0.00043443	-0.0012582	9.48e-05	-0.00029031	0.00098296	0.00011007	-0.00017518	0.0012986	0.00034939	-0.00043943	0.00087131	-0.00028529	0.00045311	0.0012718	-7.59e-05	7.42e-05	-0.0013906	0.0006694	0.00011809	3.2438	1.5727	0.0010312	3.372	-46.035	-3.3787
4	ATB	3.278	0.61837	3.0478	0.0012283	0.0019753	0.0020791	2.0555	1.9235	-0.00056356	0.00060411	1.3532	0.0014397	0.17833	-0.0016744	0.18631	-0.00034993	0.0010418	-0.00059085	0.31993	-0.00048297	0.00087284	-0.00020673	-0.00070231	-0.00097438	-0.00045557	-0.00011502	-0.0014299	0.0012626	0.00082473	-0.00025189	0.00048875	3.18e-05	0.00028201	-0.0013292	0.23266	3.625	2.5475	0.00060743	3.8846	-49.524	-4.1812
4	ATB	2.0977	0.0013102	3.0484	0.00097403	0.65786	0.00094706	1.3	0.98422	-0.00026451	-0.0015315	0.38396	0.4266	0.00062784	0.0014885	0.00037686	-0.0017401	-0.00096434	0.47331	-0.00030789	0.15339	-0.00084022	0.00066114	-0.00062166	0.00010729	-2.63e-05	7.14e-05	-0.0012781	0.24431	0.001496	-4.01e-05	0.001498	0.0017765	0.10629	0.00061276	-0.00078603	3.7296	2.0402	0.0012791	3.547	-47.578	-4.1985
4	ATB	2.6229	0.97301	2.9192	-8.64e-05	0.0012862	-0.0015567	0.18588	2.1666	0.00050638	-0.00052586	0.09039	-0.0017918	0.066268	0.00040678	-0.0002583	0.033235	0.0024563	0.083676	-0.00093	0.0014362	-0.001757	-0.00052843	-0.0006267	-0.00077233	-0.00088337	0.001467	0.00085615	-0.0010601	0.0010862	-0.00021657	0.0013483	-0.00011054	0.43188	0.0005151	0.0010898	3.5187	3.0095	-0.00099017	4.3718	-48.332	-5.8314
4	ATB	2.8048	1.1512	2.4962	2.31e-05	1.9075	-0.00077327	0.59048	-0.00082076	-0.0022079	-0.0014088	0.57964	0.00075744	-0.00087134	-0.00040405	0.074601	0.00013176	-0.0015306	0.00069362	0.00036127	0.8024	0.0010302	-0.00021995	-0.0030065	-0.0014832	0.0018751	0.49279	-0.0017684	0.49075	0.00083048	0.38755	-0.00077859	-0.0021571	-0.00012442	-0.0014807	0.1793	3.0796	2.2794	-0.0011692	3.4518	-39.741	12.762
4	ATB	2.2406	0.37464	2.2306	-0.00083298	0.00055786	0.68143	1.8459	-0.0003102	5.22e-05	-0.0010678	0.11165	1.47e-05	0.0012824	0.0010161	-0.00037107	0.029722	7.27e-05	0.00056958	0.00089667	0.17245	-0.0010963	-0.00048984	0.00013683	-0.00044059	0.1048	0.00085524	0.00053415	0.0010136	0.00061815	0.00022163	-0.0010595	-0.0011529	-0.00054801	0.00034825	-0.0010968	3.6759	0.17817	0.17446	3.2595	-44.392	-3.9184
4	ATB	2.5592	0.69295	4.1473	-0.00073784	0.00035046	-0.00011328	0.32667	1.0824	0.76826	-0.00010718	-0.0021492	-0.00024261	0.00090212	-0.00022865	0.093839	-0.00018788	0.00092466	1.1985	-0.00066539	0.0030009	-0.00086694	-0.00024761	0.00021416	-0.0010087	0.00013723	0.00046266	0.0015756	-0.00033475	-0.00036765	0.00013456	0.0007457	-0.00092887	-0.00047047	0.00080627	-0.00025726	4.2893	2.8346	0.51674	3.3366	-46.076	-6.4726
4	ATB	3.0831	0.83795	1.8761	-0.00020002	0.37824	0.00043708	1.9443	0.86072	1.5303	0.00053958	0.104	0.0014864	0.041094	-0.00089886	-0.00065959	0.00019451	-0.00085805	0.00094599	-0.00016887	0.013019	-0.0012772	-0.00090171	0.00077419	0.0012452	-0.00013824	-0.0025791	-0.001565	0.074378	-0.0013333	0.0020738	-3.71e-05	-0.00092474	-0.00021291	-0.00048768	-0.0012027	5.1761	3.3535	0.70483	3.9955	-50.639	-6.5079
4	ATB	3.3013	0.10054	2.0913	5.37e-07	0.56037	-0.000395	1.7879	2.291	0.34612	0.00034463	1.1216	-0.00044621	-0.0010173	-0.00057135	0.0009302	-0.00032072	0.071474	0.50129	0.00070938	0.23489	0.00012267	-0.00064188	-0.00089321	0.0015095	0.00033745	0.0012832	0.00032615	-0.00106	0.00052827	0.00035711	0.00056229	0.00051736	0.071319	-0.0013347	-0.00095597	3.433	1.6676	0.57165	3.4061	-49.057	-2.174
4	ATB	2.4817	1.1228	2.6042	-0.0021857	0.19333	-0.00028866	0.032636	-0.00053891	0.36838	-0.00033121	-0.00099371	-0.0012309	-0.00036998	0.00039658	-0.00048243	-0.00039138	0.0011706	0.00042094	0.0014771	2.0137	0.0016738	0.00065968	-0.00046283	0.0004266	-0.0006176	-0.0017392	-0.00072177	0.00073441	-0.00096095	-0.00081991	0.00019064	0.099837	0.0010982	-0.00020667	0.13371	3.1368	3.3377	0.47964	3.3564	-44.159	-3.0776
4	ATB	3.4843	0.00036307	2.5322	0.00090526	0.00048315	-4.51e-05	0.91878	1.6642	0.12794	0.0016729	0.39661	0.24907	8.53e-05	-0.00058166	0.31407	0.00030881	-0.00071416	0.0011184	0.00014392	0.69395	-0.00038324	-0.00082457	0.00047212	-0.0015685	-0.00021438	-0.00072752	0.00051308	-0.00063392	0.00071963	-0.00056496	0.00055291	0.00066612	0.00018557	0.11224	0.0013973	5.0701	2.6282	0.0018939	3.1476	-49.458	-6.5167
4	ATB	2.7092	1.3214	3.6419	0.0003601	0.11793	0.0011412	0.89916	1.0709	0.00037297	0.00029513	0.0010365	0.00020083	0.00084708	-0.0014976	2.96e-05	-0.0010161	0.00062545	-0.0018808	4.33e-05	-0.00072052	0.036261	0.00029025	0.0015413	0.000127	-0.00098242	-0.00059123	-0.0003118	0.002434	-0.0003141	-0.0014185	-0.0025861	-0.00051736	0.001315	0.077211	-0.00096513	3.0548	1.6742	0.035743	3.72	-44.695	-5.155
4	ATB	3.2702	0.77437	1.7042	0.00059972	0.80347	-0.00069004	1.7353	1.4845	0.15118	0.00039777	0.33634	-0.001448	0.11197	0.0001781	0.00024911	0.0017236	0.0084395	9.76e-05	0.00086212	0.0010569	-0.00071369	0.0017639	-0.0010761	0.0014892	-0.0021063	0.0018763	-5.64e-05	-0.0011231	0.0005773	0.81942	-0.00071936	-0.00047778	-0.0015297	0.00050687	-0.0020971	4.2339	3.1624	1.1018	3.3119	-50.256	-3.4301
4	ATB	2.8782	0.23413	3.1153	0.49975	0.183	-0.00020643	1.5416	1.9849	0.25188	-0.00029414	1.2194	0.75451	0.00084884	0.00043281	-0.00044892	0.00026534	0.00109	0.032425	-0.0007032	-0.00066997	-0.00096731	0.0003992	0.001699	0.0028357	-0.00016972	-0.00057797	-0.00094365	-0.00067927	-0.00051819	-0.0012898	0.00082987	0.00082512	0.00068539	0.0017106	-0.00062043	3.6924	2.6289	-0.00052165	3.8487	-49.387	-4.2051
4	ATB	2.7478	0.69873	2.1991	-4.06e-05	0.4204	0.00070989	0.00035448	0.30106	-0.00079306	0.0019609	0.20858	-0.00036629	0.30076	0.0011634	0.0013539	0.00033306	-0.00047956	8.75e-05	7.51e-05	1.4323	0.0013077	-0.000652	0.00050441	-0.00028606	-0.0011043	-0.00027223	0.00056086	0.0010397	-0.0008754	0.00057863	-0.00070047	0.00023202	-0.00018204	0.00033544	-0.001768	3.393	1.8072	-0.00042411	3.1763	-44.217	-3.1544
4	ATB	2.8702	0.00043896	3.26	3.43e-05	0.81319	0.00088125	1.9646	1.7462	0.25718	-0.00034539	0.58625	0.00075763	0.00022298	-9.54e-05	0.0017215	-0.00068128	0.00056647	-0.0011089	0.10002	0.69419	0.00059994	-0.0011488	0.0018928	-0.0016143	-0.0010975	0.00042975	-0.0024644	0.0017787	-0.00099569	-0.00010077	-0.0011786	0.0015016	-0.0013249	-0.0010062	0.000698	4.123	0.80206	0.00049131	4.1297	-49.084	-3.1642
4	ATB	3.1172	1.3713	2.9208	0.14215	0.90439	-0.00010172	1.1469	2.0568	0.053042	6.41e-06	0.6734	0.00029158	0.090599	-0.00065074	-0.0014947	0.00051265	7.59e-05	0.00086209	0.33836	0.76367	0.0014134	-0.00040687	-0.0014838	-0.00049946	0.11313	0.55288	0.00073488	-0.00097327	0.00055222	-0.0012951	0.00012443	0.0016159	0.00051407	0.00034051	-0.00084581	4.2158	3.2167	0.00094674	3.6414	-50.225	-4.0872
4	ATB	1.5029	1.375	1.8326	-0.00045721	0.56063	-0.0012072	1.1263	0.78513	0.071656	0.0014826	1.2069	-0.0002951	0.0021124	0.00019452	0.0021398	-0.00056122	-0.00043368	0.00099876	0.00094373	3.54e-05	-0.00034687	0.0010979	0.0016918	-0.001015	-0.0015921	-5.36e-05	0.17149	-0.0024984	0.00058528	0.0011223	0.00087132	-0.001436	-0.0003557	-4.59e-05	0.00025617	2.2582	1.1827	0.00069895	2.691	-29.962	29.14
4	ATB	2.52	1.1704	1.8313	4.56e-05	0.038024	0.00080316	2.3847	-0.00082653	0.43997	-0.00042197	0.18482	-0.0013467	0.05721	-0.00085266	0.00070886	-0.0012822	0.00081737	0.0010366	0.00050176	0.00087076	0.00068319	0.0017509	0.00092005	-0.0015177	0.49528	-0.0014897	0.00047848	1.0343	0.028015	-0.0006287	0.0003162	-0.0005943	0.0010201	0.0013945	-0.0016721	2.4034	0.28193	-0.00093794	3.8649	-43.294	-2.9821
4	ATB	2.9032	0.0007497	3.0166	-0.0011761	0.45384	-0.00034794	0.64157	0.83443	0.0012409	-0.0012057	0.47898	0.00060224	0.0010267	0.034323	0.0023095	0.00043049	-0.00022121	-0.00040588	0.00049645	1.2659	0.00045692	0.00073661	-0.0001627	-0.00050941	0.0010544	-0.00046418	-0.00075371	8.55e-05	0.00081415	4.73e-05	-5.06e-05	0.73492	-0.0011766	-0.0007407	0.41971	3.9193	1.8309	-0.00035755	3.1285	-46.559	-4.2833
4	ATB	2.8129	0.31979	2.5174	-0.00065934	0.57709	-0.00013826	1.7187	1.0726	0.2945	0.00051415	0.055121	-0.0015719	0.00023313	-0.00042275	-0.00044911	-0.0015596	0.0022872	0.00032502	0.055156	0.05692	-0.00017759	-0.0024094	0.37081	0.00020536	0.00093456	0.00046817	0.10233	-0.00044346	-0.0013375	0.082634	0.00018626	-0.0007635	0.00074656	-0.0012766	2.45e-05	3.614	2.3083	0.053166	3.7455	-48.494	-3.9905
4	ATB	2.3799	0.0012758	3.6264	0.61136	0.9798	-0.0018384	0.023272	1.0679	0.24819	-0.00029227	0.44181	0.00016279	0.00030139	0.09478	8.16e-05	-0.001134	-0.0012006	0.566	0.00069321	-0.00017888	0.00017246	9.43e-05	0.00020691	-0.00035597	0.001268	0.00047033	0.00092313	0.52288	0.0014995	-0.001643	-0.0022472	-0.00081121	-8.83e-05	0.00067656	0.32991	4.1155	2.5639	0.45418	3.5145	-46.001	-6.2545
4	ATB	3.0485	1.2109	2.253	0.0016268	1.2016	-0.00018193	0.74866	0.87316	0.65527	0.00065633	0.62098	0.00024438	0.00090667	-0.00060087	-0.00015169	-0.00073218	0.80351	0.00061551	-0.0027143	0.40182	-0.00046289	0.0011434	-2.52e-06	0.00022369	-0.0017452	-0.0011336	-0.00077006	0.14673	0.0010565	-0.00046842	-0.0003615	3.31e-05	-0.00013528	0.0010999	0.6632	3.5899	1.7292	-0.002313	3.4182	-46.603	-1.0524
4	ATB	2.5629	0.54639	3.6211	-0.00082656	0.45238	0.0022585	-0.00050375	1.4917	-0.0017735	-0.00099204	1.7067	-0.00073932	0.12087	-0.00090357	0.00055718	0.00037636	-0.00010118	-0.00085668	0.00057011	0.0020176	-0.0010617	0.00031006	0.00065891	0.072674	0.00044124	0.00044407	-0.00070553	0.517	-3.51e-05	0.096322	0.00050555	0.00046487	0.00067351	0.0017185	0.00086822	4.0854	1.1228	0.00067414	3.6921	-45.002	-5.2542
4	ATB	3.3105	0.97448	2.5201	-0.00058909	0.82202	-8.76e-05	1.6813	0.65051	0.74536	0.00027182	1.2438	-0.00085859	0.091695	-0.00028449	-0.00045513	0.0007807	-0.00060595	0.032162	-0.00066804	0.2106	0.0015141	0.17032	-0.00035285	-0.0010699	-0.00073723	0.64205	0.0012435	0.23049	0.00060039	-0.00025682	0.00021201	0.00020152	-0.0018767	0.00055436	0.00021153	3.6042	2.3826	-0.00099413	3.7482	-48.559	-3.0075
4	ATB	2.885	-0.00082878	1.7903	9.09e-05	0.03569	-0.0003348	0.34172	1.4213	-0.0014988	-0.00073447	0.00080789	-0.00054892	-0.00060696	0.0011963	0.00013621	0.00033454	0.00094346	0.00057999	-0.00026792	0.50776	4.06e-05	0.00070136	0.00074394	-0.0011661	0.00050394	9.69e-05	-0.0013948	-0.00040198	-0.0011568	0.00045557	0.001406	2.12e-05	-3.17e-05	-0.00060196	0.0010132	2.0889	0.65971	0.040771	2.2798	-43.738	-2.0714
4	ATB	3.5947	0.27163	3.8891	0.0001052	-0.00057815	-0.0010274	2.1603	1.5683	-0.0010088	0.00073782	-0.0024462	1.49e-05	0.0006184	-0.00093035	0.016484	0.00042673	-1.29e-05	-0.00015559	0.00064012	0.48047	0.00085303	-0.0017433	-0.00089857	0.0022248	-0.00023601	-0.0016833	-0.00066449	0.00092373	-2.11e-05	-0.0010081	-0.0003458	0.00054683	-0.0020451	-0.00088039	0.49673	3.9327	2.394	0.00088029	3.4496	-48.816	-4.7043
4	ATB	3.2863	0.88457	3.4474	-0.00086369	0.32509	0.00037869	1.5289	1.4824	0.15701	0.0014504	1.3041	-0.0013212	0.00076229	-0.00085714	0.0021534	-0.00041071	9.88e-05	0.00019801	-0.00037921	0.26832	0.00076463	0.0007612	-0.00067393	-0.0013582	-0.0013248	-0.0011316	-0.00018823	-0.00086426	0.0008594	0.00055868	-0.0001412	-0.0024645	0.00054417	-0.00073562	0.13901	4.0162	1.8898	-0.00015137	4.2659	-49.439	-3.8716
4	ATB	2.9784	-0.0030513	1.8258	-0.00067423	0.52582	0.10792	2.6329	0.69042	0.44737	0.00056123	0.068693	0.0022732	0.00022884	-6.23e-05	0.53071	0.0018753	-0.0001099	0.035837	0.14046	-0.00058751	0.0010924	-0.00038606	-0.0019021	0.0010544	0.0016569	0.00069801	-0.00015844	0.00088005	-0.0011154	0.00060984	-0.00035231	-0.00038435	-2.09e-05	0.00055556	1.2765	3.5277	2.3185	0.61179	3.5096	-45.08	1.8397
4	ATB	2.0136	-0.00059463	2.9216	-0.0003798	0.001064	0.00050899	-5.91e-05	0.022763	-0.00058064	-0.0011635	0.46299	0.00042915	0.0010851	-0.00067399	0.0010904	-0.00086963	-0.0010309	0.00036048	-0.0013018	3.52e-05	-0.00031066	-0.0023534	0.0014153	-1e-05	0.00062159	0.00057803	-0.0016057	0.45238	0.00095725	-0.0013229	-0.00031775	0.0015031	-0.00079986	-0.00096041	-0.00057906	2.8089	3.3731	0.113	3.8519	-41.861	-8.9518
4	ATB	2.6984	1.1724	2.2211	0.055689	0.026658	0.00012983	0.92083	0.60089	-0.00032471	-0.00082045	0.35455	0.065812	0.49748	0.00010279	0.48296	0.00082051	0.0081682	-0.00043725	-0.0008289	-0.0015404	-0.001801	0.0011505	0.00080914	0.00015911	-0.00017093	0.00029307	-0.0012607	0.00038377	-0.00069036	0.0019746	-0.00041233	0.0013731	0.0012668	-0.00056937	-0.0012407	2.9439	1.6604	0.74897	2.6797	-44.93	-2.6371
4	ATB	2.9118	0.30497	2.0007	-0.0013177	1.5072	0.082846	0.75256	0.8325	0.00041808	-0.00033098	1.9529	-0.00071601	0.0013951	0.00019068	0.33486	-0.00031418	0.0011209	-0.0013219	-0.0026691	-0.0021095	-0.00019464	-0.00031201	0.0019007	0.0017942	-9.01e-05	0.00021281	0.00017151	0.0014891	-0.00079978	0.00017725	0.0015152	4.31e-05	-0.0010079	0.0015488	0.0002217	4.1499	1.866	-0.00012807	3.8341	-47.943	-1.4307
4	ATB	3.0014	1.4576	2.5762	0.13214	0.88691	0.0015315	1.3848	0.83308	0.08683	-0.000343	-0.00085255	-0.0010969	-0.0020147	0.001453	-0.00057567	-0.00094886	0.00087459	0.0016028	-0.00070701	0.30367	0.0005216	-0.0014652	-0.00085486	0.41811	-6.13e-05	0.00055476	0.07378	-0.00060433	-0.00038273	0.4783	-0.00081245	-0.00030442	0.30136	-0.00023107	-0.00016065	4.2667	2.7783	0.00074503	3.6018	-49.542	-3.8195
4	ATB	3.3557	0.11814	2.7865	0.00062596	0.28828	0.00040396	0.35536	1.6229	0.00014819	0.00061999	0.037882	0.15337	0.00037186	0.0012848	-0.00033844	-0.0011357	0.0012524	-0.0025285	0.00041914	0.24052	0.0013147	0.00042363	-0.00069611	0.0011445	0.0015069	-0.00066152	0.00096395	0.00055332	0.00070186	0.039262	-0.0016405	0.00044565	-0.0012845	-0.00053561	-0.00057934	3.89	3.2923	0.088961	3.8304	-48.336	-5.729
4	ATB	2.8636	0.0010501	2.539	0.00094993	-0.00031285	-0.0011267	1.0931	1.1125	0.0010562	0.00058639	9.73e-05	-1.78e-05	-2.62e-06	-0.001182	0.0001991	0.0010549	-0.00077348	0.00081371	-0.0017587	0.94564	-0.0012517	-0.0016137	-0.00092982	-0.00069924	-0.0010715	-0.00044499	0.00020123	-0.00023863	-0.0030668	-0.00018673	-0.00035308	0.0011888	0.00047779	-0.0010889	0.0019004	3.909	0.29205	-0.00096885	3.4151	-44.062	-3.7963
4	ATB	3.1912	0.36252	2.3262	-0.0011521	0.18708	0.00029456	1.9144	0.86066	0.0003663	-0.00089695	1.8569	0.001352	-0.00045564	0.0011422	0.14956	-0.0015907	0.012551	-0.00049243	-0.001231	0.074251	0.00037872	0.00062696	0.00052925	0.00085162	0.00085419	0.1051	-0.00036163	0.85222	0.00090015	0.3741	-0.00018604	-0.00075156	0.00015	-0.00064255	0.00033462	4.0403	2.3148	-0.0021871	3.1525	-48.109	-3.2169
4	ATB	3.4467	0.09266	1.9887	-0.0021596	0.80887	0.00082966	1.8852	2.0376	1.3726	0.00026576	0.0012618	-0.00033836	-0.00027993	0.00057677	0.019817	-0.0011947	-0.00077143	0.00094804	0.014926	0.001291	0.00069892	0.0022811	0.0021974	-0.0001567	0.15495	0.00012146	-0.00047362	-0.0028501	-0.00083878	-0.0011679	-0.0025186	0.00035262	0.69958	-0.0004295	0.5605	3.1208	2.4547	0.032462	3.36	-49.285	-2.0344
4	ATB	3.5803	1.5377	2.5048	0.00081773	0.7928	0.00040767	1.3038	1.0868	0.00090118	0.0004912	1.7436	-0.00061457	0.00050395	-1.17e-05	-0.00044971	-0.00060666	-0.00021515	0.00064965	-0.00062004	0.23731	-0.00085959	0.00087272	-5.11e-05	-0.00023516	0.3294	-0.00058337	0.11518	0.0008657	-0.00071267	-0.00052069	1.91e-05	-0.0022895	0.00089011	0.015727	0.0013903	4.7015	2.8889	0.18055	3.3554	-50.4	-4.1744
4	ATB	2.3588	0.22107	2.0591	-0.00059017	1.49	0.27046	1.7581	1.9622	0.15325	-0.0008376	1.4407	0.00076211	-0.00020825	0.0013975	0.00026281	4.91e-05	-0.00054989	0.0013887	-0.00099038	0.73798	7.09e-06	0.14359	0.001495	-0.0011818	0.099922	0.00056294	0.16016	0.00060902	-0.00079733	0.39586	0.0012138	0.00041588	-0.00048418	-0.00017832	0.00038408	4.4698	2.7716	-0.00058581	3.2618	-49.792	-2.7185
4	ATB	2.3875	1.212	1.9694	0.00043463	0.0018347	0.0003909	0.31779	2.0542	0.00080038	-3.13e-05	0.047058	-0.00026653	0.00015981	-0.0028593	-0.00046114	0.00012944	0.0011507	-0.00034391	0.73077	-0.0011321	0.00079464	0.001717	-0.00039192	-0.0012903	-0.00034209	-0.0021095	-0.00062564	0.17814	-0.0015178	9.06e-05	-0.00010366	0.00066909	0.00037777	-0.00036896	-3.21e-05	4.1523	2.0698	-0.00045149	3.2122	-47.647	-7.874
4	ATB	2.8124	0.00068757	2.2805	-0.0010612	-0.00084052	-0.0009787	1.5046	1.6913	0.33449	0.0010312	-0.00045582	0.00074777	-0.0023203	0.038432	0.00039145	-0.00099968	0.000275	2.51e-05	-0.00029442	-0.0016604	0.0023761	-0.0015418	0.00089842	-0.00031767	0.0008911	0.00052226	-0.0010197	0.053674	7.33e-05	0.00072975	0.00065014	0.0013146	-7.59e-05	-0.0023713	0.0010478	3.8143	2.3857	0.0006584	2.8046	-48.313	-4.9715
4	ATB	2.2658	-0.00084935	2.2272	-0.0006477	0.29681	0.00030671	1.2083	0.46484	1.2307	0.00046063	0.76603	0.00052346	-0.0013409	0.00030489	0.12156	0.5459	-0.0013322	0.0024543	0.00035638	-0.0003356	0.0023833	-0.00091898	-0.0012628	0.00072827	-0.00047771	-0.0013615	0.0026196	0.092214	0.00020901	-0.0010674	-0.00039885	-0.00041535	0.00012509	-0.00024822	-0.0012752	3.2114	2.0127	9.31e-05	3.7256	-47.468	-4.3553
4	ATB	1.493	-0.0007971	2.3852	0.00021346	-0.0018489	0.00025206	1.1771	0.0040747	-0.00023899	-5.64e-05	2.13e-05	0.0011358	0.0011067	5.04e-06	0.0012563	7.83e-05	0.0015798	0.00071192	0.0010025	0.97959	-0.00046724	0.0013887	0.00075662	-0.0014207	-0.0003333	0.0012999	-0.0027304	9.14e-05	-0.0015978	6.51e-05	-0.00068758	-5.64e-05	0.00079252	-6.78e-05	0.00060038	3.2394	2.2692	0.00037052	3.4779	-42.8	-8.2023
4	ATB	2.8017	-0.00060626	2.7687	-0.0009823	0.26891	-6.7e-05	1.5322	0.69926	-0.00036928	-0.00048104	1.717	1.53e-05	0.4828	-0.0013619	0.00080764	-0.00065355	-0.00054796	0.075156	0.00084002	0.00064132	-0.00038877	-0.00066117	0.00077823	-0.0011104	-0.00080025	0.0012082	0.00062613	0.00092014	0.00089368	-0.00066612	-0.00022314	0.0005492	-0.0007527	4.92e-05	0.0020115	3.6886	2.0007	0.17256	2.9946	-47.862	-3.4286
4	ATB	3.0515	0.69411	2.0721	0.00039455	0.65961	0.0019379	1.2619	0.43631	0.35792	-3.34e-05	-0.00028777	0.0009732	-0.00012919	0.21607	0.0017455	0.0021911	-0.00016137	0.00057297	-0.00099676	0.50155	-3.94e-05	-0.00077872	4.26e-05	0.00091288	7.83e-05	0.00032998	0.00010076	0.00030343	0.00051565	0.00020058	-0.00046388	0.0016214	0.00063145	0.0011905	0.48063	4.1833	2.5996	0.00077876	3.4848	-48.743	-3.6545
4	ATB	3.4755	1.952	2.1571	-0.00051256	1.0786	-0.0015045	1.6128	0.93263	0.00041439	-0.00049234	1.6188	0.00093294	0.00059426	0.33955	0.00077643	-0.00082465	-0.00039523	-0.00068325	-0.00054265	-0.00018392	0.036222	5.95e-05	0.00055569	-0.0011778	-0.00047989	0.00019548	0.0014204	0.15863	0.00072447	0.12293	0.5508	-0.0013443	0.00083705	-0.0004069	0.012925	4.1464	2.8887	0.00051867	3.1395	-50.41	-4.0408
4	ATB	1.7407	0.22802	4.0597	0.00060719	0.48515	0.00050214	-0.00062697	1.9092	0.58565	0.00022517	-0.00036885	-0.00058827	0.47322	0.72875	0.00049437	-0.0019879	0.0017213	0.60537	0.00093734	-0.00092961	8.82e-05	-4.19e-05	-0.00027775	0.085938	0.13573	0.00020561	0.0016902	-0.0011323	-0.00089878	0.00033311	0.000206	-0.0019831	0.00010902	8.31e-05	-0.00038465	3.4234	0.93601	-0.0014871	4.2386	-44.142	-5.2606
4	ATB	3.0764	0.12923	3.7834	0.00014538	0.77456	0.078357	1.6269	0.20278	0.00098367	0.00045604	-0.00063527	-0.0013041	-0.0010053	0.33843	0.0015055	-0.00064405	0.00015397	0.4238	0.0018189	0.76786	0.00035883	-0.0017694	-0.0010274	-0.00057851	0.0012823	0.0012503	0.00041371	0.84244	0.00017145	-0.00093824	-0.00011473	-0.00086261	-0.00078062	-0.00040134	-0.0011478	3.7489	0.99049	0.00019961	3.4295	-46.107	-4.0472
4	ATB	1.9201	1.5581	2.7201	0.0013114	0.039857	-0.0021346	1.7388	1.0277	0.00031442	0.094012	-0.0012061	0.00030521	-6.75e-05	-0.0015161	-0.00040669	2.39e-05	0.00015349	0.00018272	0.0024236	-0.001069	0.00053247	-2.92e-05	0.00044501	0.00081536	0.0010357	-0.0015258	-0.00023276	0.00024937	0.0010313	0.00014966	0.001148	0.0020077	-0.0010673	0.001552	0.15308	1.8916	1.5821	0.0002766	3.627	-33.497	22.718
4	ATB	3.0645	0.00032539	2.5402	-0.0014787	0.87945	-0.00080324	2.1601	1.6315	0.09741	0.00071658	0.00053021	-0.00023302	1.1552	-0.001824	-0.00080421	-6.55e-05	0.00027043	0.0018025	-0.00057908	0.0028044	0.0011406	0.00077484	0.00038047	0.00077164	-6.04e-05	-0.00074045	-0.0013098	0.00055039	-0.0013596	0.00081914	0.0016381	-0.00087941	0.00077781	0.00062427	0.0011529	3.9327	1.1302	-0.0012295	3.0687	-48.037	-2.3329
4	ATB	2.9036	1.1554	2.1168	-0.0010033	0.061793	0.0023017	1.595	1.0746	-0.0013147	0.00060051	0.055067	0.20449	-3.54e-05	0.0012612	0.03724	0.0014529	-2.94e-05	-0.00046776	-0.00066204	0.92775	-0.00076896	0.00034039	0.064549	-0.001247	8.97e-05	-0.00078471	0.00034316	0.00092865	-0.0017667	0.00045145	5.58e-05	0.00028473	0.62612	-0.0009897	0.98778	3.4356	2.2306	0.043744	2.8482	-47.199	-2.199
4	ATB	3.3144	1.1535	2.8107	0.00020538	0.95767	0.0014219	2.13	1.3292	0.13581	0.00046991	0.56383	0.001072	0.0011238	-6.34e-05	0.0015519	0.00014596	-0.00076832	-0.00021246	0.00052093	0.012325	0.0011568	-0.0012913	-0.00118	-0.0022962	0.00041774	-0.0025863	-0.00049071	1.4265	-0.0004727	0.0025968	-0.0002394	0.00051457	0.00033001	0.30519	0.00069591	3.6827	2.4391	-0.00017453	4.1415	-49.315	-3.3972
4	ATB	3.0109	0.015909	3.0014	-0.00026361	1.4955	0.36607	-0.0011719	0.63999	1.5162	0.00046193	1.3814	-0.0012575	0.0019414	-0.0013929	1.92e-05	0.00035887	-0.00023362	0.00089774	-0.002103	0.02298	-0.00046179	0.0011015	7.37e-05	-0.00044984	0.043927	0.00032579	-0.00066067	0.5053	-0.00053664	-0.00034273	-0.0010333	0.0021048	0.32063	-0.00059669	-0.00015093	3.1845	1.8496	0.00086541	2.7048	-46.745	-0.57052
4	ATB	2.9219	-0.00038289	2.7961	-0.0010129	0.24867	-0.0010399	1.4638	0.68826	-0.0010762	-0.0022689	0.97705	-0.0010144	0.00071165	0.00085038	0.54758	-0.00068556	-0.00065838	0.0012135	-0.001026	0.00037998	2.6e-05	-0.0002113	0.00014097	-0.00068284	-0.00080299	-0.0023157	-0.00040419	0.0002765	-0.00059638	6.2e-06	-4.19e-05	-0.00090456	0.002844	-0.0015387	-0.00056744	3.8365	2.9361	-0.0010713	3.5816	-48.441	-4.0188
4	ATB	3.1763	0.096279	2.7031	1.1562	1.4381	-0.00042244	2.2322	1.3024	0.87475	0.0010989	0.36447	-7.85e-05	0.00089348	0.0010635	0.00053749	0.00017655	0.0016695	4.57e-06	-0.00039999	1.7602	-0.0012297	0.00019831	-0.0013683	0.27089	0.00033955	8.43e-06	0.0007927	-0.0009934	-0.0014466	0.090928	0.000428	0.17845	0.00010364	0.00012166	-0.00068472	4.5743	2.1891	0.20635	4.2908	-49.694	-2.7739
4	ATB	3.1481	1.3835	1.9842	0.0012717	1.3086	0.0016629	2.1896	-0.0010448	1.4467	-0.0004616	0.21009	9.17e-05	5.94e-05	-0.0013409	0.00055463	0.0013106	-0.00061976	0.0010512	-0.00045058	-4.61e-06	0.00032783	0.00034796	0.0021667	0.00074511	0.00069138	-0.00078299	9.74e-05	-0.0026426	-0.000935	0.00094826	-0.00039437	-0.001132	0.00019135	-0.00038726	0.17441	4.5505	2.808	0.5231	3.2908	-48.053	-2.4426
4	ATB	2.0519	0.51248	2.2268	2.25e-05	1.1957	-0.0012112	1.9673	0.0002564	0.00045953	-0.00057185	0.0013955	0.076621	0.080234	0.87033	-0.0011005	-6.31e-05	7.74e-05	0.0018363	-6.97e-05	0.00014829	-0.00020939	-0.00092969	-0.00053631	0.0014912	0.00051869	1.62e-05	0.0011908	-0.00016304	0.00036615	0.0011197	-0.00061714	-0.0005556	0.90095	0.00072806	-0.00045998	3.8098	1.4345	0.19968	3.0967	-45.909	-3.5543
4	ATB	3.2196	0.26824	3.5146	-0.0011541	0.55291	0.00082718	0.73469	0.70255	-0.00088672	0.0017561	0.00068291	0.00097894	0.09075	-4.8e-05	0.045805	0.001157	0.0012102	-0.0010823	0.00046745	0.4321	0.001196	0.0012217	-0.00035545	0.0010753	-0.00087073	0.00095452	-0.0011098	0.00065743	0.0013655	0.016879	-0.00054321	-0.00077146	0.0003374	0.00056525	-0.00037335	4.2398	2.9964	0.00037283	3.7488	-48.013	-5.6573
4	ATB	2.0942	1.3147	3.3767	0.002602	0.70731	0.00017137	0.51617	0.87379	0.00074991	0.0011226	0.00049779	-0.00021408	0.0019112	-0.00063907	0.0014165	-0.00076046	-0.00041186	0.00042398	-0.00041623	0.3023	-0.0019834	-0.0014503	0.085064	-0.00069164	0.0019738	-0.0016545	-0.00030128	-0.00030914	-0.00099704	-1.75e-05	-0.00056229	-0.00031255	0.00057477	0.0012759	0.00041456	3.5621	2.5056	0.0013492	4.0147	-45.576	-6.2141
4	ATB	3.1897	1.4852	3.0118	0.00016973	0.0010018	0.002532	1.1436	0.91094	0.00050631	-0.00058048	0.92137	-0.00024852	4.83e-05	0.00020413	-0.0011391	0.00045374	3.56e-05	-0.00081715	0.00048142	1.0297	0.00039097	-0.00088484	0.0011016	0.0010807	0.0019543	-0.00055488	-3.66e-05	-1.26e-05	-0.0008184	0.00026037	-0.0014142	-0.0010344	-0.00035431	-0.00027174	-0.00081271	2.4647	1.7139	0.5661	2.8995	-44.361	-2.6101
4	ATB	2.2007	1.6604	2.3879	0.00095142	0.30973	-0.00045871	2.2596	1.6506	1.3347	4.43e-05	0.00025356	0.32395	0.84549	0.00028146	0.0001467	6.55e-05	0.00085796	-0.00031448	0.0015582	0.05851	0.0016998	-0.00049388	0.0011984	0.0013865	0.00074253	-0.0010421	0.00044825	-0.00068205	7.03e-05	-0.0012494	-0.00022073	0.44173	0.03109	0.037643	-0.00031645	3.7991	2.4651	0.59569	2.3505	-45.943	-2.319
4	ATB	3.148	1.6307	2.924	0.54603	0.56332	4.7e-05	1.7304	2.4861	-0.0011767	0.0018277	1.804	-0.00013417	0.0003061	-0.00023432	0.00087601	0.00071966	0.089589	0.47177	-0.00021677	1.4338	0.10779	0.0007888	3.96e-05	0.050955	-0.00011613	-0.0011652	-0.0024264	1.04e-05	-0.00069917	0.00061188	0.0010643	-0.00080067	0.002298	0.17159	0.0010137	4.7599	3.2888	-0.00066071	4.2711	-50.457	-4.1736
4	ATB	2.8089	0.43996	1.7357	0.66926	0.39755	0.00047637	1.34	0.98762	0.79247	0.00086998	0.00038343	0.00020834	0.19458	0.00019684	0.00013465	-0.00018425	-0.001087	-0.00011452	-0.00087799	0.85428	0.00039781	-0.000294	6.35e-05	0.0014634	0.00026463	0.0014626	-0.00076892	0.46391	-0.00033154	0.27878	0.0015179	2.35e-05	0.00098916	0.00065984	0.0012443	4.1819	1.686	-0.00026185	2.355	-48.391	-6.2482
4	ATB	2.4295	-5.87e-05	2.0089	-0.0013499	0.36018	0.0003541	0.30149	1.0812	-0.0017507	-0.00075396	0.21275	0.00066088	-0.00016294	-0.0010811	-0.0012418	-0.00013124	-0.00052152	0.00055133	0.25996	0.0008043	-0.00022548	0.00026718	0.00064134	0.00061345	0.00028974	-0.000841	0.0010496	0.00030924	-0.00041358	0.00041163	-0.00012724	0.21327	0.00081249	0.0004973	0.7965	3.2946	2.0812	-0.0020106	2.7911	-47.025	-10.393
4	ATB	3.3594	0.72478	1.7776	-0.00028241	-0.000596	0.00045684	1.4567	0.13259	0.034721	0.0005831	0.00068474	-0.00080797	0.46297	0.0016649	-0.00036979	0.00088097	0.001156	-0.00053075	0.0004002	0.37276	-0.00056659	-0.0015291	-0.0022737	-0.00060045	-0.0012194	-0.001864	-0.00017543	1.7991	0.00067891	-0.00016163	0.0011025	0.0011161	0.040191	-0.0010631	-0.00028466	3.5752	1.864	0.0012629	2.9499	-46.807	-3.3461
4	ATB	3.8083	1.3163	1.9723	0.087814	1.2354	0.0013897	1.633	1.9763	0.3671	0.0010811	0.64398	0.32221	-0.00077109	0.0010093	0.0004737	0.00067227	-0.0012345	-0.0010385	-0.00098582	0.00035717	-0.00050424	0.00068192	0.0016969	-0.00083815	0.0014289	-0.00047172	-0.0014239	0.57592	0.00026358	-0.0017192	0.000961	0.00034779	0.26964	0.23181	-0.00012865	5.5606	3.726	0.79792	3.0127	-51.032	-5.0919
4	ATB	3.1375	1.5904	1.6967	0.020734	1.0601	0.00091107	0.29294	0.85753	0.00019056	-0.00011701	0.16456	0.00076605	0.083144	8.23e-05	0.0014183	-0.0016846	-0.00038212	0.00019243	-0.0011167	0.00071381	0.7499	0.00088647	-0.00086006	0.00098239	-0.0015353	-0.00091747	-0.0011742	0.043225	-0.00054389	-0.00043788	0.00081539	-0.00022481	0.0012382	0.00153	0.00052215	3.5696	2.3313	-0.00027511	3.4419	-46.476	-5.299
4	ATB	3.0147	1.4912	2.0502	0.00091805	0.51122	0.00081158	2.1	1.0278	-0.00020278	-0.00018563	1.2824	0.0002179	0.0015487	0.002448	0.00018304	0.00099199	0.0010507	-0.00039404	-0.002431	0.68785	9.85e-06	-0.0012382	-0.0015827	-0.0019105	0.0013141	-0.00028987	0.00010557	0.00074812	0.00091834	-0.00058778	0.0015093	-9.13e-05	-0.0011662	-0.00093964	0.00029471	4.4079	2.0069	-0.00080049	3.5878	-49.062	-3.4573
4	ATB	2.3138	1.2179	2.5195	0.00091178	-0.0014067	0.00034105	1.2255	-0.00066824	-0.00087879	0.00063761	0.0094538	0.00021205	-0.00066028	0.0011018	-0.00031655	-0.00063225	-0.0015227	-0.00020215	0.00020134	0.8297	-0.00029974	-0.00098247	-0.00083813	-0.00085131	-0.00040296	0.00010133	-0.00037189	0.13758	0.00065472	-0.00068129	0.0017308	0.1221	-0.00012104	0.15168	0.70576	2.2714	2.0558	-0.00068215	2.9349	-42.247	-3.2406
4	ATB	2.7806	1.4968	2.9865	0.00013083	0.61726	-5.64e-05	1.1563	0.84146	-0.0004752	0.00063381	1.0346	-0.0027246	-0.00065498	0.030072	-0.00018367	-0.00025418	0.0012389	0.0017297	-0.00012129	0.50371	0.00059666	-0.00020897	0.0011448	0.00025847	0.0016953	-0.00040361	0.00067361	-0.0015577	0.00031006	0.00012116	0.25949	9.91e-05	0.0014786	0.001266	0.00055327	3.7256	2.9498	0.10775	3.0695	-49.337	-3.9484
4	ATB	3.3903	1.538	3.19	0.00040222	0.8977	0.00062453	1.1928	1.2214	-0.00077633	-0.0012691	1.308	0.00098702	0.00097622	0.00011564	-0.00053502	-0.00039036	0.00024142	-0.0014372	-4.02e-05	0.00035244	0.00012861	0.0018942	0.00019024	-0.00077887	-0.00060586	0.00085448	-0.0002539	-0.0027002	0.0006278	-0.00026626	0.00096967	-0.00055229	-0.0011472	-0.00048937	-0.00094345	3.3	0.67715	0.41137	3.1973	-45.376	-1.2423
4	ATB	3.9161	-0.0024654	2.416	0.0018691	1.4353	0.00058871	2.128	1.5324	0.65729	0.0014791	-0.00087251	-3.56e-05	0.00089595	-0.00073589	0.00038686	0.0012457	8.91e-05	0.0019612	-0.0001515	0.80491	0.00064155	0.00025334	-0.001147	0.002398	0.00095007	-9.26e-05	0.00012339	1.3252	-0.00041715	0.0001721	0.00058704	9.62e-05	0.00044757	-0.00021332	0.82406	4.9927	3.5465	0.15376	3.9934	-51.099	-5.3747
4	ATB	3.2555	2.1567	2.3899	-0.00058587	0.021896	0.072397	1.3198	1.6305	0.16542	0.00052691	0.054919	0.00062852	-0.00091014	-0.0014844	0.0018298	-0.00045358	0.0016897	-0.00055039	0.00045573	0.073427	8.71e-05	-0.0010739	-0.00012238	0.00052163	0.00061863	0.0016231	-0.00086818	0.00035218	-0.0013251	0.00064196	-0.00082925	-0.0010826	-0.00023661	0.075675	0.046301	4.0552	2.9579	0.16738	3.0969	-49.918	-4.5119
4	ATB	3.1785	0.37832	2.6414	0.13539	0.69695	0.00019955	2.2061	1.8251	0.28542	0.0010706	0.18858	-0.00096074	0.00071249	0.4003	0.12531	0.0012641	0.97583	0.00030293	-0.00090383	0.0016857	-0.00013156	-0.0030299	-0.0025532	0.0018528	0.0006675	0.00035679	-0.0016232	-0.00026641	-0.00058114	-0.00079442	-0.0021021	0.0010493	0.17587	0.062465	0.44977	2.8299	1.7627	0.00050248	2.6657	-48.936	-1.8994
4	ATB	2.9328	0.69471	1.7185	-0.0005371	0.84064	9.61e-05	0.29748	0.30685	0.00036618	0.00022645	0.00069053	0.0015362	-0.00025926	0.00033741	5.96e-05	-0.00037898	0.00093832	-0.0011116	0.00013242	0.20696	0.00074313	0.00014598	-0.0007068	0.0026546	0.0020059	0.00022848	0.00039057	-0.0013598	0.00038002	0.0021536	0.0017516	1.95e-05	0.0028274	-0.00061568	-0.00055683	3.6948	2.6235	0.18033	3.4301	-46.565	-5.4729
4	ATB	2.2837	0.37518	1.8342	-5.14e-05	0.83672	0.0021351	0.00041249	0.30086	3.02e-05	-0.0004286	1.8035	0.10037	-0.0016234	-0.0019463	0.0020904	-0.00078372	-0.00063167	-0.00045176	0.00066402	0.0004581	-0.0012412	0.0009429	-0.0014577	0.00011999	-0.00085918	0.034655	0.0011569	0.16029	-0.00054055	0.51421	-0.0013207	0.0009957	-0.00074358	0.0029036	-0.00042056	2.7788	3.094	0.0009258	3.0001	-41.465	-3.1517
4	ATB	2.6296	0.010521	1.8566	0.000206	0.13697	7.32e-05	1.4652	0.40641	0.0011412	0.00096819	-4.29e-05	0.00074653	0.00054668	-0.0025747	0.0013722	-0.00084763	-0.00070576	-0.00093311	-0.00064866	-0.00067662	0.00086527	0.00083482	0.077465	0.0001169	0.00054007	0.00061025	0.0009537	0.00098293	0.0011059	0.0014972	-0.0012002	-0.00090124	-0.0025213	0.00033151	0.00067919	3.2978	2.8425	-0.00021814	3.1637	-47.617	-4.4681
4	ATB	2.9193	1.5278	2.5935	0.0004458	0.82746	-0.0014368	0.22699	0.00031376	-0.0013767	-0.00077445	-0.00012135	0.00014029	-0.00045666	8.57e-06	-0.00013821	9.01e-05	0.00068084	0.00062486	0.0018454	-0.00062203	0.0013078	0.00066123	-0.00025093	-0.0012184	0.0025069	-0.0017175	-0.00022884	0.33286	-0.00028882	2.13e-05	0.00015037	-0.00084159	0.00040396	0.00032672	-0.00088783	2.549	2.1771	5.85e-05	2.6995	-41.905	-3.2407
4	ATB	3.7872	0.4813	2.749	0.0016449	-0.00042986	0.00075544	2.0482	0.0019613	0.12137	-4.28e-06	0.79518	-0.00092669	-0.00039615	-0.001399	-0.00048302	0.00093514	0.0013828	4.83e-05	0.0020543	0.71461	-0.00052355	0.14381	-0.00071261	0.0005145	0.00075343	0.00236	-3.02e-05	0.14717	9.98e-05	-0.0022002	-0.0018537	-0.00026268	-0.0003884	0.00066939	-0.00032558	5.2229	2.7628	-0.00066725	3.3857	-50.25	-7.1805
4	ATB	2.6981	0.34629	1.8853	-0.00042553	0.096095	0.00048699	1.2821	0.0020107	0.40983	-0.0004169	0.037964	-0.00025148	0.0011072	-0.00014679	0.00059493	-0.00018573	-0.0011758	-0.0012502	0.00069369	0.00068279	0.00060264	0.00056278	-0.0018288	-0.00023433	0.00031198	-0.0015677	-0.00065557	0.00017599	0.0001417	0.00014012	-0.00095791	0.090612	0.00025092	-0.0021263	8.94e-05	4.1621	0.30823	4.96e-05	2.77	-45.153	-4.1328
4	ATB	2.4508	0.66816	1.7708	0.00010436	0.035017	0.00030932	1.3425	-0.0010696	0.00050467	0.00019211	0.11382	0.0017428	0.070565	-4.59e-05	-0.00047207	0.19321	0.0017281	-0.0012322	0.41594	0.10061	-0.00010798	0.00074631	0.00039952	0.00068743	0.48459	-0.0026957	-1.2e-05	-0.00066124	-0.00059095	-0.00065966	-0.0013867	-0.00019142	-0.0018051	0.0013196	0.0024569	4.2957	1.9976	0.17656	3.6775	-46.665	-5.1046
4	ATB	3.2068	1.624	1.7391	0.00071458	0.26272	-0.00070537	0.66175	0.48138	0.00019766	-0.00022156	0.73479	-0.00015082	0.001781	0.00050516	0.00099365	-0.00014707	-0.00036165	0.00056316	0.48044	1.676	-0.00018678	0.00055878	-0.00097955	-0.00030928	-8.28e-05	0.0023769	-0.00083557	0.00067734	-0.00064569	-0.0011315	0.0006489	-0.00065458	0.00031832	1.3605	-1.86e-06	3.4557	2.4883	0.44246	3.595	-44.349	-2.8099
4	ATB	3.1961	0.55614	2.3621	-0.00012309	0.16585	6.03e-05	1.4781	0.0010793	0.3211	-0.00053678	0.032099	0.10315	0.15797	-0.00028464	0.00061237	0.001214	-0.00018002	-0.0012743	0.11407	0.28542	0.00065287	0.0011989	-0.0010102	-0.00021813	-0.00092453	0.00076025	-0.00070787	0.75346	-0.00055342	-0.00038794	0.00015825	-0.00076068	-0.00084731	0.00035912	-5.54e-05	3.3656	1.81	-0.0011745	3.0262	-46.806	-3.5713
4	ATB	3.4607	0.64887	1.694	0.00053773	0.5546	0.0010344	2.345	1.4315	0.48933	0.0011378	1.0474	0.0010811	0.0010217	-0.0012098	-0.000372	0.0015584	-4.11e-05	9.38e-05	0.0011004	1.6512	-0.00016668	0.0014771	-4.89e-06	-0.00085552	-0.00054985	-0.00059159	0.00072768	0.00029091	-0.00097289	-0.00024163	-0.00022812	-0.00044559	0.00062781	0.17999	0.00059824	4.1686	3.0815	0.15662	2.9363	-49.296	-3.329
4	ATB	2.6266	0.067743	1.7155	0.30897	1.0466	0.0010513	1.4173	1.6374	3.55e-05	-0.0014458	0.64261	0.066833	-0.00020251	0.0022634	7.59e-05	-0.0011191	0.0010714	-0.00074523	-7.94e-05	0.001156	0.00083722	8.8e-05	-0.00022556	-2.98e-05	0.0019932	-0.00070915	-0.00055602	0.00076881	5.12e-05	0.099153	0.14798	0.0016924	0.0018601	0.00064483	0.0014104	3.3039	0.847	-0.00045531	2.5389	-45.459	-1.2658
4	ATB	2.4428	1.8984	3.1422	0.43955	0.21278	-0.00036282	2.5619	-0.001553	0.022111	-0.0012289	0.0013772	-0.00083182	-0.0022638	0.00098996	0.14272	-0.0014355	0.001774	-0.00078386	-0.0017689	0.80604	0.000283	0.0019355	-0.00010542	0.00010948	0.000633	0.00027354	0.00031303	1.335	-0.0004303	-0.00011906	2.7e-05	-0.00065265	-0.00013975	-0.00026718	-0.00022827	2.9659	0.49305	0.24548	3.7399	-43.294	-3.1162
4	ATB	3.7799	0.33433	1.7522	0.10902	0.74475	2.77e-07	1.6134	1.4304	0.0012313	0.00077247	1.0115	0.0013642	0.0014851	-0.0011778	0.0003372	0.43055	-0.0021562	0.0009021	-0.00077726	-0.00070471	-0.00063628	-0.00015467	-0.0012438	0.00091129	5.03e-05	-0.0011826	0.00061349	0.00063387	-0.00023325	0.00012326	-0.00059182	0.0018121	-0.00025844	0.0013643	-0.00053873	3.22	1.8075	-0.0002361	3.3837	-48.836	-2.1288
4	ATB	2.9654	0.61008	2.1625	-0.001207	0.94889	0.00018223	1.382	0.55035	0.20958	0.0018238	0.11002	0.11461	-0.0017051	0.081897	-0.00063704	-0.00076782	-0.00056242	0.00041556	0.90849	0.16768	-0.0004338	-0.00052061	-5.7e-05	-0.0014783	0.00046712	-0.00044674	-0.00016601	0.00043764	8.72e-05	0.00085353	0.064564	0.00074563	0.54092	-0.00083224	-0.0012747	4.0143	2.9233	0.44413	4.0438	-48.916	-3.3578
4	ATB	2.4112	0.47486	2.0409	0.0015847	0.98487	0.00088304	2.1809	2.3418	0.31332	-0.00043333	0.96759	-0.00059227	0.00025937	-0.0012826	0.0034326	0.00061954	-0.0008411	0.00064436	-5.22e-05	0.41278	-3.29e-05	-0.0006011	-0.00059054	0.00088638	-0.0010456	-0.0006308	-0.00063962	0.032642	-0.0010789	-0.00054206	0.0010099	-0.00027384	0.00028648	0.039484	-8.01e-05	3.1201	2.3711	-0.0016568	3.1209	-49.295	-2.227
4	ATB	2.2546	1.0109	2.7615	0.23303	0.53524	0.001692	1.9664	0.62129	0.090363	2.83e-06	-0.0005931	-0.00041857	0.00058476	0.058492	-0.00096951	-0.00021499	-0.0008739	-0.00048009	-0.00061632	0.38186	-0.0012236	-0.0018469	-0.00057524	0.00046918	2.78e-05	-0.0011694	0.00011914	-0.0014538	-0.00066813	0.00093519	-0.00099929	0.00057308	0.12895	-0.00025662	0.21908	2.4756	1.4067	0.00045581	3.2529	-42.917	-2.857
4	ATB	2.4208	0.048721	2.0387	0.00067389	0.51829	-4.07e-05	0.58019	0.99357	0.6497	0.00020194	0.060396	0.00075001	0.0005687	0.79401	0.22723	-0.0011659	-1.96e-05	0.00080989	-0.00050478	0.086986	0.00071341	-5.45e-05	-0.00090068	-0.00031525	0.00057773	-0.00079065	0.00095205	0.00084595	0.00034518	0.0029733	-0.00059158	-8.76e-05	-3.09e-05	-0.00053475	0.00014022	3.2379	2.4769	-0.0001547	3.5955	-47.694	-5.3249
4	ATB	2.4949	0.80783	2.0677	0.00077907	0.1167	-0.00086788	0.26389	1.8862	-0.0011348	0.00044842	0.00021224	-0.0003578	-0.00044218	-0.0018259	0.00061342	0.00019456	-0.0001453	0.58865	-0.00020594	0.23028	-0.00040613	6.33e-05	-0.00011749	6.17e-05	-0.0018284	-0.001521	0.0007507	0.00044933	-0.000175	-0.00069593	0.0012185	0.0022303	-0.00088091	-8.47e-05	-0.0017123	2.6738	1.9819	0.0012391	3.5081	-44.725	-2.1679
4	ATB	3.0198	-0.0008446	3.7034	0.096435	0.73518	0.00026712	0.88779	0.5357	1.1538	0.0012811	0.3003	0.0024776	0.083647	6.83e-05	0.0011403	0.00068694	3.41e-05	0.0010413	-0.0011422	0.042389	-0.00093976	0.0015125	-0.0007172	0.00032179	-0.0010275	0.0018763	0.00047786	-0.00049338	0.00062817	-0.00025742	0.00044004	0.00010573	-0.00081271	-0.00046229	1.1751	3.675	2.7929	0.21677	3.1478	-48.6	-5.0431
4	ATB	2.2615	0.90147	2.4162	0.0020139	0.93367	0.00084101	1.0742	0.074455	1.0094	-0.0009745	0.51383	-0.00072659	-0.0015085	0.069634	0.0015597	-0.00044295	-5.32e-05	0.00018899	0.00033781	0.00098018	0.00045254	-0.0013125	-0.0007185	-0.0010496	-0.0033032	0.00031094	-0.0010004	0.39951	0.0015741	-0.0008215	-0.00052393	0.12567	0.015824	-0.0001916	0.00035285	3.3728	1.932	-2.1e-06	2.77	-47.348	-2.4955
4	ATB	2.666	0.68648	2.1051	0.083338	7.31e-05	-1.86e-07	1.9357	0.4052	-0.0011012	-0.00048086	0.48179	-0.00039109	0.8513	0.00058757	-0.00035934	0.00039172	0.0020717	0.0018047	0.13246	0.00016193	0.00075943	-0.0005998	0.00012131	-0.00025514	-0.00086278	0.0005208	0.0010306	-0.0006837	0.00056063	-0.00043764	0.0010631	-0.00028665	-0.0009199	0.00087498	0.00053829	2.5536	1.5782	-0.00071357	3.5895	-43.926	-2.6576
4	ATB	2.4394	0.047167	2.9503	0.10442	0.0024639	0.00059526	1.8926	1.7327	0.62226	0.12717	0.052311	0.0014928	0.0096829	0.086433	0.0010211	0.00062979	7.84e-05	0.15133	0.00013076	0.63721	0.3702	-0.002026	-0.0012144	-0.0013375	0.0011521	-0.00040645	0.00032165	-0.00087794	-0.0011054	-0.00085049	0.00018194	-0.00080399	-0.0017111	0.0019539	-0.00046131	4.4519	2.8317	0.00097328	3.5767	-48.915	-5.0657
4	ATB	2.2434	1.1791	2.3405	0.27941	1.3539	0.00010029	3.5244	0.35538	0.015502	-0.00013717	1.9236	0.095568	0.0006535	0.00012886	0.0010524	-0.00022538	0.00047228	2.45e-05	0.0021361	0.00082237	0.00027844	-0.00084616	0.08977	-0.00021664	-0.0014583	0.00039494	-0.00074705	0.93061	-0.0014447	0.00059411	0.00089572	0.0020516	8.99e-05	-0.00089898	-0.00038942	4.1272	1.4026	0.0013271	3.2302	-47.812	-2.487
4	ATB	2.9471	0.6453	4.1355	-0.00018915	0.18841	0.002379	1.0047	0.084772	-8.12e-05	0.0021314	-0.00012436	0.087103	0.10012	-3.12e-05	-0.00071847	0.00053683	-0.00050088	-0.00079973	0.082121	0.16045	0.00042272	0.001733	0.0012252	-0.0002604	-0.00049489	-0.00056774	-5.93e-05	-0.0004828	0.1589	0.0013164	-0.00045423	-0.00013661	-0.0013257	-0.00062738	0.00020377	3.9053	0.0011499	-0.00011075	3.3541	-43.929	-4.6408
4	ATB	2.2157	0.79878	2.3094	-0.0007913	1.7103	0.0004306	0.25993	0.31152	0.26052	-0.00012385	1.8586	6.51e-05	-0.0009983	-8.51e-05	-0.00084548	-0.00096495	-0.00084123	0.77353	-0.00095437	0.54761	-0.0022578	0.00045598	0.00044617	0.0003056	0.0010831	-0.0013629	-0.0015002	-0.00098279	0.00046048	4.25e-05	0.00094729	0.0089755	0.00082177	-0.0011743	0.00043701	4.4825	2.1591	-3.95e-05	3.4258	-48.032	-1.5207
4	ATB	2.5566	0.38037	2.988	0.00069551	-0.00028201	0.00058126	1.9267	0.29801	-0.00113	0.00046844	0.92645	0.17746	0.74602	-1.39e-05	-0.00093206	-0.00065604	0.0018587	0.00082835	-0.00023042	0.0016588	7.62e-05	-0.0010449	-0.00026151	0.00051191	-0.0015073	-0.00022842	0.35675	0.0013909	-0.00097337	0.00078705	0.00083738	0.52464	0.0002925	5.58e-05	0.00048508	3.8116	0.66889	0.59707	3.7568	-44.52	-3.9665
4	ATB	2.9334	1.7707	3.337	0.0006506	0.76965	-0.00051901	-5.59e-05	0.65931	0.87076	0.00070005	0.70492	-0.00041126	-4.49e-05	-0.00051776	0.020775	-0.0016011	0.00057977	9.29e-05	-0.00074142	0.86212	0.0010386	-0.0012233	0.00077671	8.93e-05	-0.00060508	-0.00091843	-0.00011534	0.001898	0.0017745	0.00020508	0.00054451	0.0007294	0.048111	-0.0015166	0.0015301	4.275	1.6977	-0.00018737	3.283	-49.581	-4.9309
4	ATB	2.9182	1.5839	2.3596	0.0015036	-0.0016226	0.12226	1.9579	0.94536	0.0011151	-0.00039021	1.2567	-0.0018696	0.084645	-0.00074528	-0.00073882	-0.00063667	-0.0023947	0.094347	0.00014744	1.2919	-0.0011253	0.0001822	-0.00034054	-9.8e-05	0.0012701	0.58467	-0.00016338	-0.0017542	0.00025269	-0.00025813	-0.0011437	-0.00010809	0.0013869	0.00035446	0.00036396	3.9708	2.5243	2.44e-05	4.0222	-49.001	-3.497
4	ATB	2.0159	0.0024474	2.6763	0.08473	0.49343	-0.0012162	1.3497	0.65702	0.86859	0.0011017	2.29e-06	0.0019524	0.31925	-0.0011441	0.048872	-0.0013622	-0.00049103	-0.00085199	0.00063108	0.51625	0.00090402	-0.0014263	0.00015589	-0.0010456	0.0019034	0.0015982	-0.00064368	-0.00035934	-0.001028	-0.00065739	-0.0012839	0.00079604	0.00081163	0.0012079	0.0015793	2.9377	2.3555	0.00068559	3.6372	-47.516	-4.4792
4	ATB	4.2657	1.0315	1.8117	0.19241	-0.00058506	0.00069375	2.3107	2.2434	-0.0017798	0.0016312	1.368	-0.0008278	0.48382	0.0011911	0.0014758	-0.00024069	-0.00096662	-0.00057095	-0.00014373	-0.0020226	0.38918	0.00034273	0.16709	-0.00041026	0.00033096	0.00029018	0.00062068	0.83658	0.00053941	0.00058424	0.16123	0.10837	0.0003115	-6.83e-06	0.00020104	5.6925	3.1809	0.0010649	3.3669	-50.973	-5.1053
4	ATB	2.5091	1.0862	3.3308	-0.0011701	0.34839	0.00042913	2.1559	1.3294	-0.00050422	-0.00026732	0.76521	-6.3e-05	0.00026832	0.0040809	-0.00045202	-0.00022048	-0.00032816	0.0011522	0.00092646	0.3802	0.036711	-0.0013197	-8.44e-05	0.00020472	-0.00017887	1.32e-05	-0.00058932	-0.00019331	0.0020308	0.00053399	0.00058019	-4.84e-05	-0.00029578	0.001775	0.00055488	3.5084	2.2027	0.00031232	3.1077	-48.96	-4.022
4	ATB	3.228	0.00026295	1.9314	0.0016382	0.35198	-0.00031605	1.3376	-0.0018164	0.0019257	-0.00012686	2.044	0.00079094	0.0010082	0.00037597	-0.00014618	0.00058111	4.44e-05	0.00084686	0.46952	0.13351	-0.0012126	-0.00047258	-0.00072829	-0.0002227	0.00037353	-0.0011841	-0.00030531	6.79e-05	-0.00098246	0.0010621	0.0018498	-8.51e-05	0.21778	-0.00094528	0.055104	3.6706	1.7514	0.49591	2.4213	-47.398	-3.0936
4	ATB	2.2365	-0.00012722	1.879	-0.00090027	0.38652	0.00022252	0.26479	0.040177	-0.00076663	-0.0010781	0.0010432	-0.0018577	0.00082497	0.00021007	0.00025386	0.0013657	-0.0011495	0.0025487	0.00067668	0.034493	-0.0011742	0.0015777	-0.00035004	0.0012213	0.00063958	-0.0004321	-0.0014312	0.10721	-0.00011792	0.0003138	0.00045462	-0.00027966	0.00077391	0.0022344	0.7891	2.746	1.8337	-0.00084161	3.0158	-42.428	-7.0192
4	ATB	3.7202	1.1435	1.8218	0.00010357	0.0020891	0.00095349	2.0438	2.5218	0.29114	0.00081293	0.40013	0.00026237	0.0023371	-0.0022626	-0.00017464	0.00030611	-0.00013626	0.036406	3.77e-06	-0.00070265	0.00010458	-0.00084269	-0.00048752	0.00078768	0.00077812	-0.00037442	0.0011554	0.00040175	6.62e-05	-0.001154	-0.00071947	0.00065622	0.001425	-3.18e-05	-0.00011758	4.3397	1.9245	-0.00027035	3.8305	-49.904	-4.0289
4	ATB	2.625	0.61913	2.9491	0.00098011	0.76182	0.001645	0.65407	0.68969	0.34959	0.00090175	0.0011475	5.07e-05	-0.00039666	0.00063182	-0.0012955	0.00041252	0.00085244	-0.0018041	0.00012166	0.00026312	0.0012917	-0.0015457	1.0632	0.046113	-0.00075131	-0.00028737	9.96e-06	-0.0021116	0.0009629	-0.0002942	0.00075151	0.0014317	9.92e-05	-0.0016377	0.61184	3.6045	2.1281	0.0012675	3.0411	-46.914	-8.244
4	ATB	3.2922	0.17607	4.2138	-0.00030432	1.52e-05	-0.0011466	3.0864	0.00099616	-0.0017684	-2.2e-05	0.006504	-0.00015494	0.0020336	0.00011763	-0.00045082	-0.00037901	-0.0013011	0.00093102	-0.0011298	0.035928	-0.0008858	-0.0010166	-0.0017052	-0.00057425	0.00014256	-0.0016021	-0.0014564	0.5157	-0.0015171	5.71e-05	0.00023249	-0.00094381	-0.00066453	0.00034747	-0.00061498	3.5224	1.1014	0.00043184	3.425	-46.089	-4.3907
4	ATB	2.6653	-0.00055736	2.7331	-0.00056696	1.1025	0.0016397	0.55373	0.75427	0.053756	-0.0020163	0.44783	0.00094582	0.00054398	0.00077242	-9.07e-05	0.00069485	2.86e-06	-8.32e-05	0.4118	0.00081727	0.00073892	0.0011512	-0.0014963	0.0011067	6.89e-05	4.33e-05	0.00050576	0.00069755	-0.00044682	0.0019626	0.00011829	-0.00012714	0.0016354	-0.00028861	-0.0021305	3.7603	1.4299	-0.00050411	2.9724	-46.373	-2.3554
4	ATB	3.1161	0.74392	1.9446	-6.06e-05	1.2928	-8.57e-05	0.993	1.3777	0.31163	-0.0003843	0.19419	0.00037855	2.85e-05	0.0016596	-0.00049314	-0.00049204	0.0003051	0.00021822	-6.5e-05	0.68583	-0.0013012	-0.00024331	0.0011182	-5.79e-05	-6.43e-05	0.37531	-0.0012221	0.502	-0.00018331	-0.0011059	0.81972	0.12781	2.9658	0.00071696	0.0020587	4.1834	4.4484	-0.00010569	2.2166	-53.973	-13.213
4	ATB	3.0465	0.19263	1.9193	-0.00046526	1.473	-0.00012087	0.8477	1.175	0.06828	-0.00055488	1.5257	0.17522	-0.00053783	0.00013121	0.70453	0.00045527	-0.00092276	0.0017854	-0.00093471	1.3227	-0.00022976	0.00076017	0.18175	0.00037521	-0.0024837	-5.06e-05	0.0088136	0.27465	-0.00016983	0.0016263	0.00085213	0.00037484	0.0016743	0.00039575	0.12896	3.5488	2.137	0.63473	3.8993	-47.677	-0.98555
4	ATB	2.6388	1.7188	2.7214	0.0012103	0.48684	0.0010153	1.9543	0.0003687	0.0012022	-0.00075771	0.080338	-0.0018725	0.00032395	-0.0010595	-0.00099171	0.41042	-0.0010779	0.0011011	0.0010878	-0.0015552	-3.57e-05	-7.46e-05	-0.0011198	-0.00084957	-0.00016552	0.00017278	-0.00080795	0.52424	-0.0014662	0.00077465	0.00068759	-0.00059846	-5.76e-05	0.00062706	0.00023432	3.0275	0.67618	-0.00073368	2.7911	-43.189	-3.0498
4	ATB	2.7729	0.34966	2.3655	-0.00033652	1.574	0.00047943	1.0466	-0.0010613	-0.00065376	0.0019444	1.3328	-0.0009151	-0.00092642	0.00067723	0.014726	0.0015006	0.0020832	0.32561	0.00070114	-0.00098449	0.0001062	-0.00052028	-0.00059575	-9.23e-05	0.00092723	-0.0015372	0.00035779	-0.00097407	-0.0015639	0.0013829	-0.00055735	0.0014921	-0.00040496	-0.00034838	0.0013108	3.9062	2.2737	-0.0013492	3.7448	-48.073	-1.8914
4	ATB	3.1051	0.74951	2.3768	1.45e-06	0.69031	0.0015079	0.28118	1.0765	0.66218	-0.0005482	0.58315	0.0020931	-0.00071184	-0.0012559	0.21932	8.74e-05	0.00025464	0.0022633	-0.0019491	0.00084997	0.05673	0.0002536	-0.0018297	0.0013142	0.00024892	9.26e-05	-0.00058102	0.000504	0.00029309	0.0005294	0.00097775	0.00070091	-0.0010841	0.00034188	0.69813	3.046	1.2535	-0.0027859	2.8147	-45.455	-1.5431
4	ATB	3.0466	0.85763	2.1597	0.001011	1.6533	0.0001501	0.37147	1.3347	8.11e-05	0.00041809	0.26258	0.00076058	0.11471	-0.00045882	0.00064026	-0.00018351	0.00099587	0.00073103	0.012538	0.099937	-0.00052512	0.00047793	0.00073184	-0.00048655	-0.00029008	-0.0010302	-0.00050465	0.00047314	-0.00062678	-0.0017053	0.00026908	-0.0013122	0.00041424	-0.00059525	0.27923	3.3081	1.8162	-0.00025754	3.042	-39.324	10.954
4	ATB	3.1174	-0.0006078	2.041	0.01362	0.24225	-0.00074124	0.69948	0.11011	0.00020142	0.0011906	0.00064674	0.0019487	-0.00061833	0.00038579	0.021516	0.0014162	0.001727	0.0021187	0.0017768	-0.0011907	0.00081386	-7.78e-05	5.89e-05	0.0017111	-0.0015009	-0.0005564	-0.001554	-0.0025916	-0.0012743	0.00011823	0.00042371	-9.05e-05	-0.00029382	-0.00081495	0.57645	3.4434	3.0172	0.00042928	3.5705	-47.105	-9.4508
4	ATB	3.4265	1.6912	1.7193	0.00046966	0.00019648	0.45194	1.8414	2.2098	0.01682	0.0001604	1.3528	0.0023377	0.044031	0.0011701	3.9e-05	-0.00081832	0.0010689	0.0012832	-0.0010297	0.59039	2.5e-05	-0.00021451	0.00050126	-0.0018931	-0.0014083	-0.00052366	-0.00013371	-0.00015521	-0.0018963	-0.00071121	-0.00024704	1.2203	0.0017431	0.024136	0.42075	5.6598	2.9893	-0.00054704	3.7429	-50.954	-5.0962
4	ATB	3.1664	-0.00030418	2.0826	0.00053127	1.2519	0.00044146	2.0655	1.7702	-0.00028072	-0.00074112	1.2314	-0.0008417	-0.00052255	-0.00014143	0.0003777	-1.47e-05	0.0018326	0.0011979	0.00018333	0.36166	0.00012957	0.001391	-0.0013438	0.51856	-0.0020694	-0.00091559	0.00033685	0.22409	0.00045171	0.0014694	0.0012821	-0.00029181	0.65648	0.00072329	0.86377	3.3559	1.5665	-0.00094798	3.4118	-48.939	-1.6886
4	ATB	2.5994	0.64905	2.2897	-0.00026262	0.00041251	-0.0020471	2.2412	0.67368	0.00043311	5.96e-05	0.27484	0.00033837	9.64e-05	-0.0027947	-0.0011056	0.00075278	0.00042227	0.041683	0.0021419	0.0011744	-0.0001895	-0.00039481	-0.0015749	0.0012182	0.00037627	-0.0011443	0.00058828	0.00023133	-0.0009478	-0.0006653	0.090645	-0.0013717	-0.0011663	-0.0019611	0.66858	3.3654	2.3192	-0.00023446	3.8341	-47.85	-3.6906
4	ATB	2.4221	-0.00035038	2.9897	0.0012336	0.43511	-0.0005747	1.1136	0.0024108	0.28938	-0.00028637	0.29251	-2.27e-05	0.0010254	0.00018409	-0.00017458	0.87288	0.068732	-3.73e-05	-0.0013726	0.64863	0.0011544	-0.00045371	0.0020409	0.15987	-9.28e-05	-0.00052317	-0.00039657	0.14709	0.00071346	-0.001166	-0.00020133	0.00091455	-7.34e-05	-0.0015602	-0.00076177	3.7955	2.0286	-0.00030977	3.143	-46.487	-4.1915
4	ATB	3.5049	1.1453	1.9917	0.00021267	1.1133	-0.00065057	0.3247	0.001001	0.0008006	0.001877	0.0026985	-0.0004947	0.0014272	-0.0013474	-0.00077664	0.0018828	-3.81e-05	-0.00083282	-0.00052723	-0.0014453	0.00040658	0.0019037	0.00013161	0.16579	-0.00087379	-0.00026484	-0.002648	0.79082	0.0019011	0.0025416	0.00099352	0.45826	-0.00026176	0.056186	-0.0010436	2.956	2.0565	0.0012575	3.3337	-41.862	-2.7829
4	ATB	3.0337	0.058142	1.7792	-7.99e-05	5.27e-05	0.046912	1.0543	0.0015614	0.0010779	0.0027529	-0.00073068	0.00036232	0.23991	0.00069295	0.00016982	-0.00029852	0.0012816	-0.0002116	0.0013547	0.68564	0.00090281	0.00061351	-0.00035271	0.0017829	-9.88e-05	0.00023261	-0.0017029	-0.0015736	-0.00055472	0.68775	-0.00042721	3.21e-05	-0.002168	0.00015051	-0.00019482	3.5944	2.2044	0.00014681	3.2124	-46.89	-4.2842
4	ATB	2.1211	1.7995	1.9499	-0.00051766	0.39971	-9.7e-05	1.3633	0.99569	-0.0004781	0.0010127	0.001837	-0.001948	0.0011775	0.0007095	0.29822	-0.0005062	-0.00016491	0.00030846	0.084246	0.00096114	7.51e-05	0.00030168	0.000726	0.00020829	-0.0016383	0.00076353	-0.0011351	0.30138	-0.0018523	0.0002891	-0.0012391	0.00086702	0.00036806	0.00084811	1.41e-05	3.6652	1.204	-0.0008725	3.0226	-45.494	-3.1912
4	ATB	3.8398	0.69684	2.0964	0.11216	0.48084	0.51942	0.2867	0.63772	-0.0013037	-0.00014233	0.0011133	0.0010749	0.91786	-0.0012663	0.0032793	-0.0010891	7.9e-05	0.0011113	-0.0001747	0.34833	0.00038333	0.00069928	-2.88e-06	0.00079871	0.0014217	0.49649	-0.00095798	1.7365	0.00040819	0.00090556	0.00038012	0.0010679	-0.0011483	0.0013987	0.63942	3.4394	2.7653	-0.0015098	3.3014	-46.967	-3.4949
4	ATB	2.6964	0.86315	3.902	-0.0010935	0.89625	0.00045068	2.0371	0.0011868	-0.0017187	-0.0021153	0.00018718	0.001045	0.52253	0.00090764	4.07e-06	-0.00015611	-0.00048842	7.58e-05	-0.00096599	0.07398	0.00012808	0.0009221	-0.00039438	-0.0010872	0.060498	-0.0013298	0.0011385	-0.00081975	-0.00051768	0.00091488	-0.0015379	0.00049483	0.025767	0.0014713	0.3759	3.7148	2.2402	0.0012441	3.4774	-46.225	-4.3876
4	ATB	2.3502	-7.31e-05	2.7944	-0.0013402	0.27949	0.00049704	1.1306	-0.00089564	0.24618	0.00042765	0.00042705	-0.00037906	-0.0007503	0.001366	0.0016475	0.00024925	-0.00044364	-0.00083265	0.34788	0.0011697	0.00033972	-0.0011606	-0.00063839	-0.00079186	0.00079112	-0.00072833	-0.00085286	0.0011156	-0.0013443	-0.0014434	-0.00065868	0.00083096	-0.00045221	-0.00038492	-0.0026458	3.2436	0.64092	0.00010208	3.107	-43.685	-4.4424
4	ATB	3.0134	0.0025152	1.8892	0.0011829	0.0013531	0.00049298	0.86386	0.49861	0.00043308	0.0010602	0.18534	0.0019263	-0.00074355	-0.00013884	-0.00097011	-5.55e-05	0.00097997	0.28822	0.00061588	0.70352	-0.00012794	-0.00023252	-0.00027044	0.00093134	-0.0014566	-0.00067641	-0.00010785	0.39368	0.00032688	0.00097258	-0.00028007	0.00027709	2.5307	0.3559	0.00030612	3.4801	4.8567	0.19651	1.0829	-53.974	-13.226
4	ATB	2.7185	0.8285	1.9377	0.00085602	1.3666	-0.00012865	-0.00047541	0.13123	-0.00094499	0.00077921	0.99185	0.00027645	-0.0008703	0.00066265	-0.00083042	0.060369	0.00033751	0.00090208	0.00042561	0.00070592	-0.00085926	-0.00049001	0.00054729	0.0016634	0.068994	0.016341	0.0005555	0.14071	-0.00024172	-0.00057171	-0.00065963	0.0002623	-0.00049487	-0.00083282	-0.0007221	3.0311	2.9557	0.0006166	3.1905	-41.497	-3.1303
4	ATB	3.1384	0.65378	2.4323	-0.00021874	0.34038	0.0018834	1.7982	0.44746	0.36496	-0.00033867	0.67556	0.0001067	0.062405	0.00019278	1.0186	0.00028567	0.0010507	0.00010133	-0.0015057	0.22692	0.00030538	0.0024601	0.0019381	-0.00089072	-0.0004377	0.00023913	-0.0005485	0.00024892	0.00048516	-0.00078494	-0.00047977	0.0023079	0.067295	-8.55e-05	0.00060735	3.8268	1.9161	4.44e-05	3.0358	-47.495	-3.3398
4	ATB	2.2261	0.74707	1.785	0.43917	0.00019281	-0.0012546	0.77494	0.69327	1.0812	-0.00069399	-0.00016469	-0.0016439	0.18058	0.37728	-0.0004623	-0.0028032	0.00019546	0.0005249	0.00043228	0.32268	0.00020408	-0.00098721	0.000125	0.0026613	-0.00010811	0.00018861	-0.001879	0.0027245	-0.00011197	0.00038473	0.0004035	0.0003236	-0.00017787	-1.31e-06	-0.0010006	3.7708	2.3977	0.051877	3.673	-47.879	-5.2892
4	ATB	1.2766	0.85367	3.2357	-0.00083775	2.1786	8.39e-05	1.6983	2.6467	0.20948	0.00068948	1.9371	0.0012788	-0.00010357	-0.00064588	0.12533	0.36666	-0.0013368	-0.00025366	0.27685	0.54586	0.00019259	0.00041262	0.00072963	0.00051735	0.00010036	-0.00011061	0.092935	-0.0007173	0.0007251	-0.00026333	0.0017169	-0.0013838	0.00025713	-0.00087051	-0.00085197	3.9848	3.1536	-0.0015212	3.3367	-46.56	11.379
4	ATB	3.1425	0.49254	2.0697	-0.0001516	0.64804	-0.0011128	1.5482	0.66532	-0.0014866	0.00021759	0.95756	0.21621	0.059539	0.089476	-0.0018331	-0.00019497	-0.0014591	0.0009635	-0.00093136	1.1423	-0.00017838	-0.0002635	0.0011402	-0.00033341	-0.00028514	-0.0020335	0.0011221	0.78866	8.4e-05	-0.00042667	0.00083974	0.00077545	0.00062901	0.00038037	0.056604	2.5823	1.1526	-0.00025905	3.3275	-45.653	-1.6625
4	ATB	2.8029	0.71439	2.682	0.029213	0.46163	0.001525	1.4785	1.9055	0.21415	0.00092659	0.0002372	0.0012885	-0.00051062	0.00023331	-0.00067826	0.00012825	0.00090161	0.20757	-0.00024502	-0.00051601	-0.0016104	0.00065325	0.0015885	-0.00079395	-0.0014739	-0.00084396	0.0001921	-0.0001034	-0.00060494	0.00063091	7.99e-05	-0.0014686	0.0024599	-0.00095853	0.0025128	3.4839	1.3835	0.0018215	3.1675	-45.802	-2.6695
4	ATB	3.4827	1.3325	2.7215	-0.001318	0.54523	0.59909	2.2876	2.7773	0.32187	0.00066311	0.00034673	-0.0009482	0.0021966	0.0009998	0.077212	0.0010199	0.013079	0.00078965	0.078	0.30762	-0.00043197	0.00071767	-0.0025481	0.0012901	-0.00017127	0.00055911	0.0071667	-0.00091226	-0.0018396	0.0015994	-0.00077747	0.00029651	0.0023871	1.0894	0.0023524	5.3457	2.8636	0.44314	3.9159	-50.929	-5.5504
4	ATB	2.3169	0.001183	3.877	-0.0017195	-0.0006028	0.034036	1.5642	0.011152	0.74268	-0.00075331	1.0228	-0.0015792	-5.11e-05	-0.0016268	0.59562	0.00077165	0.0016364	0.021913	0.085654	0.2966	0.00071372	0.0014373	-0.00011037	-0.00022889	-0.00093296	-0.0006574	-0.0015951	-0.0013755	0.0001464	-0.00021744	0.00065975	0.00018263	-0.00049648	0.0010239	-0.00010074	3.5732	0.34562	0.0018224	3.7481	-44.133	-4.4246
4	ATB	2.5119	1.4142	2.4414	0.033753	1.1783	-0.0019313	1.5861	0.0011252	0.00025293	0.00032036	-0.0011611	0.00029892	0.00086147	0.000451	0.0013276	-0.00074151	-0.00026705	0.001412	-0.00068703	0.00047259	-9.68e-05	-0.00035535	0.00018534	-0.00069695	0.00049949	-0.0016438	0.0012219	0.0019273	-0.0015071	-0.00042054	-0.0018794	0.00049228	0.00069028	-0.00064668	0.00024037	3.5674	1.5085	0.57091	3.7391	-47.32	-2.1608
4	ATB	2.8263	0.10271	2.1637	-0.0017293	0.10178	5.32e-05	0.0010346	0.31293	0.00062363	-0.00035187	-0.00072801	0.00026342	0.10912	-0.00067778	0.00041902	0.0010719	-0.00034195	0.0012787	0.59544	0.90082	0.00050391	0.0012807	0.0014874	0.00077896	0.00068772	0.0018546	-0.00024337	-0.00029441	-0.00040831	0.0014272	-0.001037	-0.00029192	5.46e-05	0.00056636	-0.0016685	3.6267	2.3146	-0.0003047	3.6633	-44.428	-3.0908
4	ATB	2.6907	0.31918	2.3886	0.13136	0.43041	-0.0015525	0.6395	1.3214	-0.0013225	0.0008605	0.51945	-0.0021234	0.22745	0.00014842	1.1909	-0.00015155	0.00083097	0.00057288	0.0011027	-0.0014585	-0.00091674	-0.00014307	-0.0013067	0.00062197	-9.05e-05	0.00019469	0.0003236	-0.00068993	0.00044034	-0.0008828	0.0015159	0.00021212	0.0016063	-0.00032678	-0.0014574	4.1098	2.2657	-0.00024753	2.5319	-47.567	-6.2875
4	ATB	2.5835	0.78273	2.9132	0.00048869	0.24729	0.0011574	2.5783	0.00018824	0.33352	0.0014067	1.1008	-0.00029521	0.00061799	4.5e-05	0.0010957	-0.00058292	7.3e-05	-0.0016366	0.0012804	0.0013106	-0.0017657	0.00084075	0.00057622	0.056722	-0.00094805	-0.00056291	-0.00091864	0.00053203	0.00094921	-4.99e-05	0.00097881	0.00059476	0.0023591	5.45e-05	0.56052	2.866	1.2507	0.0011489	3.4561	-43.683	-3.0061
4	ATB	2.9193	0.28178	2.0907	0.0019943	1.2114	0.00019287	0.0012585	1.4756	0.3996	-0.0010875	0.0011823	0.00058437	-0.00028602	0.00068631	0.00038422	0.00053584	-0.00059752	-0.0022485	0.024042	0.00024667	-0.00011991	0.00044967	-8.47e-05	-0.0011483	0.50653	0.060957	0.00078009	-0.00034338	-0.00062193	-0.0017229	0.00071228	0.0011027	0.52466	0.0015425	-0.00060916	3.963	1.6796	0.00055448	3.1642	-46.362	-1.8057
4	ATB	2.9738	1.3598	2.7283	0.00025414	0.86182	-4.66e-05	0.47824	0.40583	0.00079101	-0.00065923	-0.00083349	0.00019554	0.00084072	-0.0012031	-0.0019244	-0.00063681	0.00071065	0.00051474	-0.0011306	0.00035932	-0.0010055	-2.62e-05	0.0010125	-0.00054162	-0.0010809	0.17025	-0.00036255	0.005193	-0.0009126	0.00081053	0.0019924	-0.00084344	0.0017976	0.0014633	-0.00055539	3.7093	2.4952	0.12893	3.5907	-46.439	-5.5055
4	ATB	1.9436	0.20559	2.5796	-0.0024122	0.26045	-0.002248	0.21043	0.14392	0.00049642	-0.0013635	1.4625	0.00022889	0.001033	0.31011	0.00034733	0.0009038	-0.00036861	-0.00059234	-0.0016725	0.14299	0.0019397	-0.00021581	-0.00023356	0.0001473	0.00018626	-0.00024567	-0.00052037	0.00083173	0.0010063	0.0018002	-0.00019424	0.00090165	0.0010275	-0.00010633	-0.0014258	3.1203	1.878	-0.00067723	3.0315	-43.193	-7.5784
4	ATB	3.475	0.012014	3.4199	0.0001744	0.17307	0.037529	0.52082	1.8081	0.24492	-0.00093626	0.42652	-0.00095372	0.043512	-0.00035715	-0.0013999	-0.0008275	0.026603	-0.00047401	0.67324	0.10973	-0.00045627	0.00020603	0.00047452	-0.00043564	0.00031048	-0.00071776	-0.0018648	0.00096346	-0.0022005	0.86786	0.00020106	0.23409	-0.00087878	0.00076954	0.0012978	3.453	3.4454	0.00021299	3.3211	-48.283	-5.516
4	ATB	2.6687	1.7573	2.107	0.00067396	0.90336	0.001565	0.0003297	1.5387	-0.0010964	0.00048622	1.2646	-6.88e-05	0.39626	0.00064837	0.00025393	0.00010389	-0.0020125	-0.00070559	-0.0018839	-0.00038598	0.0009175	-0.0011357	0.0031228	0.26784	0.00039977	-0.00048622	2.15e-05	-0.00031444	-0.00037117	0.00022085	-0.0012032	-0.00053864	0.0011141	0.00057367	0.13163	4.5419	2.0633	0.11924	3.4025	-50.267	-4.321
4	ATB	2.3654	5.35e-05	2.3748	-0.00024713	0.49164	-6.55e-05	1.5815	0.3895	0.0026035	0.039053	0.013503	0.0010133	0.00070059	-0.00016109	-0.00014033	0.0013834	0.00096495	-0.0012528	0.00095719	0.32318	0.00016334	9.45e-05	-0.0023945	-0.0003908	-0.00070351	0.0002107	-0.00076043	0.11282	-0.00030198	-0.001299	-0.00036531	0.001328	0.00026425	0.00090029	0.0012594	3.8872	1.1356	0.00052333	3.1508	-45.702	-3.9801
4	ATB	2.2213	1.6434	1.8075	0.0010021	0.00025746	0.0012575	1.5109	0.93617	3.34e-05	0.00025907	0.59465	0.035905	0.00066835	-7.72e-06	0.00041225	0.001749	0.086457	-0.00088591	0.00034106	0.26956	0.00035743	-0.0015374	0.00048662	-0.00081714	-0.001006	0.00025874	0.00067314	-6.88e-05	-0.0008111	0.00013863	0.00013785	-0.00095537	0.00047898	0.015247	-0.00043184	3.3317	2.3301	-0.0016537	3.3991	-46.035	-2.8927
4	ATB	3.172	0.47485	2.3587	1.96e-05	0.24924	0.00082353	1.5619	1.1736	-0.0013077	-0.00028489	0.00023267	0.49582	0.15231	-0.00083475	-3.35e-06	-0.00010799	0.27453	-0.0023128	0.00024501	0.00071639	0.0014566	0.00049072	0.0020779	-2.17e-05	0.0016267	-1.36e-05	0.0003946	1.3861	0.0010285	0.00039376	-0.00015181	-0.0013919	0.00098023	0.38591	4.51e-05	4.2528	2.7706	0.53204	3.409	-48.745	-4.1209
4	ATB	2.6017	-0.0011181	3.3277	-0.0020115	1.2084	-0.00060324	1.5326	1.3316	1.0457	-0.00096287	0.51688	-0.0005814	-0.00097561	0.00033273	8.04e-05	-0.00035996	0.0013762	0.00055573	0.00030186	0.0011505	0.00028597	0.00060543	-0.00065161	-0.00079018	0.00097827	0.0001893	-0.00049255	-0.00044981	0.70567	-0.00015994	-1.15e-05	-0.001483	-8.83e-05	-0.00073492	-0.0017148	4.2609	2.2199	-0.0013197	3.6067	-49.004	-4.4288
4	ATB	3.3194	0.03849	1.6955	0.081413	0.68096	-0.0014487	-0.00094423	1.0925	0.058578	0.0010164	1.3049	0.3524	0.00080009	1.91e-05	0.50197	-0.00155	-0.00028339	0.00057826	0.58525	1.1966	-0.002066	-0.00013536	0.00091088	0.00020513	0.00097607	0.00017549	-0.00066751	0.011678	-0.0017325	-0.00060351	0.00054166	-0.00024802	-0.0020039	0.00089822	0.68733	3.6542	2.0932	0.82257	3.2107	-47.622	-0.98172
4	ATB	3.1013	1.5586	2.5908	-0.00062219	0.75976	0.0010571	3.0562	2.1449	0.4604	-0.00090004	0.88325	-0.00074183	0.1502	0.00073112	0.14717	-0.0009271	-0.0011495	-0.00062949	0.16769	1.6668	0.00016078	0.0010647	0.00017464	-0.00078854	-0.00027198	-0.00072048	0.0018628	0.0003509	0.00070469	-0.00043205	-0.0017875	-0.00016181	0.00058894	9.62e-05	-0.00060529	2.6101	1.1407	0.84675	2.7001	-47.941	-1.1902
4	ATB	2.7312	-0.0011954	2.7447	-0.0018006	0.48166	0.00030058	0.35387	1.2724	0.00086581	0.00050872	0.64117	-0.00016081	0.0005811	-0.00038249	0.00094286	-0.00077092	0.00035211	-0.00070729	0.00045269	0.51634	0.00064336	0.0001994	-0.00021974	0.00037053	8.02e-05	-0.001353	0.00072064	-0.00085741	0.00032553	-0.0013723	0.0027044	0.00032186	0.26622	0.0010866	0.0002495	3.6455	2.1496	-6.33e-05	3.2086	-46.686	-4.8004
4	ATB	2.5703	1.9209	1.9819	-0.00060504	1.969	-0.00096415	2.4124	1.4614	-5.87e-06	-0.0012916	2.1931	-4.96e-05	-0.00034077	0.015921	0.1204	0.00068556	0.0023848	-0.00091575	0.47338	1.0204	6.34e-05	0.00048476	-0.00016751	0.0016694	-0.00085983	0.012164	0.00013886	-0.00073568	-0.00069095	0.00074128	0.00013271	0.0015666	9.16e-05	0.00072492	0.00089313	3.7349	2.4856	0.11174	3.7094	-48.977	9.1276
4	ATB	2.2803	0.58613	2.1865	0.00055914	0.41098	0.00097351	0.042876	0.31768	0.19807	0.00092335	0.14533	0.00083944	0.74864	-0.00032186	0.00011579	0.0021319	-0.00176	0.30671	0.0010712	-0.00030203	0.00054389	-0.00059616	-0.0015513	0.00012876	0.00036333	0.00020129	0.0011684	0.0022957	-0.00018446	0.00027954	-0.00048778	-0.00013121	-0.0012129	-0.001827	-0.0019351	3.4993	2.4478	0.0010253	3.3506	-45.06	-8.2281
4	ATB	3.1316	0.68924	2.1199	0.000602	1.1635	-3.88e-05	0.0017773	0.67802	-0.00058828	0.0018937	0.00087796	-0.00085887	6e-05	-0.00088052	-0.00057235	0.00011765	0.0014034	-0.00076822	0.0011999	0.26192	5.34e-05	0.00016203	0.00064423	-0.00029259	-0.0003759	-0.0017782	-0.00050845	0.003603	0.00097602	-0.00083261	-0.00038132	-0.001461	-0.00083586	-0.00096033	-0.001655	2.2638	1.3859	-3.43e-05	2.9642	-37.578	11.361
4	ATB	2.4074	0.00028821	2.235	-0.0021468	0.37053	0.00080049	2.3577	0.028906	0.3225	9.25e-05	0.86141	0.00070099	0.62901	0.022858	-0.0011899	-0.00096049	-0.0016086	-0.00074797	-0.00093202	0.45996	0.0022457	0.00021013	-0.001699	-0.0014923	0.48725	-0.00029169	0.00092742	-0.0014621	-0.0019222	-0.0018442	0.00027516	-0.00125	-0.00089862	-0.00054101	1.1258	2.7688	0.0015018	0.080333	3.4675	-43.568	-3.3732
4	ATB	2.0556	0.26634	3.1261	0.00074724	0.020846	-0.0010819	0.6584	0.30571	0.11772	-0.00085466	0.74653	0.00059633	-0.00052836	-0.001156	0.0013897	0.0014085	-0.00065519	0.00070004	0.0012303	0.52962	-5.82e-05	-0.0011904	8.86e-06	0.11873	0.68028	0.0011892	-0.00021326	0.00044807	0.00087266	-0.0007571	-0.00040462	-0.0017573	0.45416	0.00031746	0.00071401	3.1517	1.3428	-0.00065193	2.7097	-43.498	-5.4098
4	ATB	1.3246	0.00117	3.0829	-0.0014988	-0.001334	0.0015597	1.1742	-0.00027507	0.00019799	0.0002176	0.37583	-0.0012476	-0.00024216	0.65271	-0.00014274	-0.00057989	9.37e-05	0.0010577	-0.00041804	-0.0011697	0.00052494	0.00073943	-0.00015608	-0.0018926	-0.00080467	-0.0024011	-0.0013613	0.00076797	0.00086341	0.00045151	-0.00068729	-0.001293	-0.0010485	-0.0016551	0.25602	3.7431	0.19728	-0.0001774	2.7439	-43.515	-4.6414
4	ATB	3.1574	1.0233	2.387	-0.00090911	1.0795	2.06e-07	2.1943	0.085861	0.94088	0.0012032	0.00053714	-0.00075928	4.57e-05	-0.002821	-0.00021917	0.069554	-0.00054518	8.44e-05	0.17512	0.36598	0.00019369	0.0013447	0.0017453	0.00094372	-0.00021222	-0.00017345	0.0010958	0.00072814	0.00066672	-0.00081805	-0.0015118	-0.00028196	0.00071711	-0.0010113	-0.0010065	4.2659	1.641	0.00041693	3.3273	-47.786	-2.7511
4	ATB	2.9415	1.3364	2.3147	0.0015428	0.9886	0.0016567	0.23115	1.7449	0.92735	-6.6e-05	1.7417	-0.0012138	-0.0014892	0.0002069	0.0012773	-0.00042595	0.0013262	0.00021485	0.00045142	0.042318	-0.0016956	-0.00021149	-0.0027963	-0.00030844	-0.00053622	-0.0010303	-0.0013963	0.49945	0.00031202	-0.0018952	-0.00037396	0.00086621	0.00059129	0.0019012	0.0006836	4.1861	2.643	0.00015961	3.864	-50.16	-4.0318
4	ATB	2.5888	0.72243	2.3038	-0.00037448	0.83985	0.0016384	1.2433	1.2396	0.057494	0.00022923	1.0237	0.00020305	-0.0006201	-0.00076202	0.74003	-0.00018149	0.00012565	0.00148	0.0018014	-0.0018175	-0.0010974	-0.00049809	-0.0010932	0.0019749	-0.00093818	-0.001843	0.53439	-0.00090879	0.00053332	0.00045432	-0.0022867	-0.0015693	-0.0012857	-0.0003247	0.00022314	3.8923	1.46	-0.0011344	3.4415	-47.712	-2.4514
4	ATB	3.2085	1.5155	2.1861	9.41e-05	0.51643	0.0010646	1.9918	0.38116	-0.0012789	0.00025345	1.2504	0.00042142	0.31842	-0.0018055	0.098065	0.0011213	0.00041134	-0.0011936	-0.00021522	0.0021168	-0.00024213	0.0015765	0.00035179	0.00011051	0.00012319	-0.00084116	-5.45e-05	-0.0011872	-0.0018054	0.00072654	-0.00044589	0.00093122	0.00013668	-0.00094208	0.88098	4.3468	3.0593	0.0097962	3.433	-50.504	-4.4307
4	ATB	2.547	-0.00012316	1.9448	0.001755	1.3648	-0.00046724	0.45018	1.5975	0.034396	0.00047108	2.5193	-0.00096216	0.0023915	0.091213	-0.00072332	0.00097368	0.0016826	-7.91e-05	0.00031784	0.13004	-0.0010691	-0.00028197	0.00057097	-0.001404	-0.0010772	-0.00038553	-0.00028355	-0.00055407	0.51387	0.0013245	0.0014999	-0.0001383	-0.00052256	-0.00051302	0.0017834	4.0118	1.6118	0.18706	3.4339	-47.913	-1.3221
4	ATB	3.5604	0.00037066	1.9143	-0.00064032	1.4071	0.00066838	1.0213	0.84765	-0.0009184	0.00055303	1.5698	-0.00023436	-0.00012359	4.3e-05	0.00081751	-2.97e-05	0.092672	-0.0014472	0.67973	0.56539	0.21938	0.00045637	-5.48e-05	-0.00034508	0.00033524	-0.00082904	0.12134	0.00051091	0.0007708	-0.00060678	0.0015904	0.00090301	-0.00040541	-2.33e-05	0.48005	3.1512	1.047	0.46953	3.3749	-46.095	-0.96099
4	ATB	2.6384	0.0012384	3.2607	-0.0003835	1.2777	-0.0012375	1.8642	0.28791	2.92e-05	0.0007931	0.0012095	0.0089942	0.40529	-0.00018185	0.038545	5.14e-05	-0.00026691	-0.00066046	0.00075228	0.00013374	-0.00015081	-3.5e-05	-0.0010418	-0.00049476	-0.0014016	-0.00057626	0.00081546	-0.00019058	-0.00098149	-0.00069032	-0.00069499	0.0011597	-0.00088184	-0.0021066	0.0011548	3.0289	2.3174	0.048339	3.1306	-46.679	-4.016
4	ATB	2.047	0.49689	2.635	0.0013679	0.092381	-0.00056296	2.2611	0.71532	0.078557	0.00064742	0.19565	-0.00098138	-0.0021297	-0.00045016	0.0010601	-0.00022984	-0.00055165	-7.35e-05	0.0011211	0.00044739	7.13e-05	0.00033812	-0.0022048	-0.0015995	0.00085189	0.00073335	0.00065567	0.028049	-0.0011187	0.00070056	0.0010126	0.00064893	-0.00074097	0.00055203	0.10569	3.8813	2.4232	0.77376	2.9051	-47.786	-4.3312
4	ATB	1.8345	0.57718	2.5529	-0.00076729	0.00024619	-0.00073165	1.4557	0.76346	0.00080015	0.00086412	-0.00096462	-0.00065408	-2.34e-05	0.0014283	0.0003076	-0.00087308	0.0018948	0.00032753	0.002185	0.70153	-0.0022278	0.00032059	-0.0013458	-0.00066853	0.0013491	-0.00093788	-0.00079451	0.00037398	-0.00015305	-0.00013896	8.49e-06	-0.00044792	0.00043354	0.00028883	-0.0022955	2.3166	3.3176	-0.0021927	3.1386	-41.446	-4.9216
4	ATB	3.4631	0.54488	3.4773	0.00028711	1.7962	-0.0011617	1.8681	1.606	0.19532	0.0020216	1.7222	0.13499	0.00063267	-0.0030176	-0.00022783	0.00090627	0.34585	0.00087769	0.34704	0.00013109	-0.0021865	0.00038291	0.0014636	0.0018572	0.48256	-0.00064863	-0.00039217	1.0992	0.00068258	-0.00029489	0.0003043	0.070433	0.081774	0.56342	-0.00042015	4.8056	2.6473	0.19492	3.646	-50.223	-3.4767
4	ATB	2.5345	0.00038228	2.3835	0.0022928	0.00012081	-0.00042393	0.79078	1.2212	0.00030354	-0.00049766	0.8749	-0.00094063	0.00079659	3.48e-06	-0.0010915	-0.00093657	0.00066376	0.00026867	0.0022807	0.44435	0.00079802	0.0007956	-2.71e-05	0.0002556	-0.00024079	0.57719	0.00023167	0.6849	-0.00071422	-0.0018609	0.0013296	0.0011398	0.44104	0.00057792	0.00085409	2.7452	1.8131	0.0013051	3.6352	-44.557	-2.5729
4	ATB	3.623	0.36502	3.0093	0.0004184	0.32832	-0.002419	1.2066	-0.00063943	0.35568	-0.0001607	-0.00032306	0.0018226	-0.00049213	0.00062608	-0.00028929	0.0017282	-0.00038949	0.51217	-0.0011072	-0.00073252	-0.0004259	-0.00030065	0.51152	0.0013496	-0.00038466	6.53e-05	0.00029095	1.5327	0.0011069	-0.00090978	0.00072511	-0.00024754	0.00060741	-0.0010223	0.59974	3.7462	2.8569	0.0009876	3.7074	-47.387	-4.0751
4	ATB	2.6898	0.36809	4.4216	-0.00088544	0.00039127	-0.0003018	1.4942	1.1581	0.1004	-0.00010231	-0.00034751	-0.00010322	-0.0012678	0.00032477	-0.00012253	0.0014444	-0.00037705	0.095455	0.016643	0.00015571	-0.001416	-0.00063278	-0.00082404	0.0019616	-0.0015911	0.0015212	0.00025292	0.00081379	0.0013301	0.00048009	0.31303	-0.0021878	0.00013199	-0.0020424	-0.0015159	3.0996	-0.00069854	0.8245	4.1155	-43.989	-4.314
4	ATB	1.9728	0.19447	1.809	0.00076764	-0.00076327	0.0010775	1.4816	0.47675	0.70132	-0.0017037	0.38252	0.0016234	0.00036985	0.00047894	0.00051393	-0.00049632	-0.001985	0.00027925	0.0015813	-0.00025865	-0.00023562	0.00019904	0.0010221	0.00046659	0.00042951	-0.0014055	0.0007941	0.47514	0.00072343	-0.00057564	-9.05e-05	0.00083284	0.14092	-0.0010472	-0.00060523	3.1767	2.6656	0.0012504	2.8135	-47.454	-4.4458
4	ATB	2.0201	0.19791	4.0274	0.00014503	0.6335	0.00048821	0.6252	1.8234	0.71358	-0.0010034	2.057	0.25732	-0.00062894	-0.00046908	0.0013756	0.0014123	0.00062596	0.62959	-0.00025486	0.00043677	-0.00041036	-0.00065208	-0.00010437	-0.0021812	0.0012395	-0.0025769	-0.00021681	0.052574	0.00042492	0.00099832	-0.0024775	-0.00024326	-0.00088495	-0.00055949	-0.00080976	2.4355	2.8493	-0.00047551	3.3085	-45.237	-5.3478
4	ATB	2.4753	0.66228	3.0242	0.0023432	0.00022628	0.00032984	-0.0014567	0.65552	0.17747	4.97e-05	0.00050448	-0.0015803	0.00096341	5.77e-05	0.0004339	-0.0010347	-0.00065744	0.00017734	-0.0015794	0.00093596	-0.00066734	0.0010502	-0.00056154	0.0018205	0.00023368	0.00018332	0.065802	0.00074468	0.00023327	0.00028664	-0.00084538	-0.00053843	-0.00012191	0.0061486	-0.00041648	3.4826	2.5794	-0.00030378	3.3295	-45.381	-6.7169
4	ATB	2.1728	0.25834	3.87	-0.00025396	0.14085	-0.00022652	0.75339	1.0658	0.044974	0.00017448	2.1479	-0.00063008	0.3613	0.11416	-6.6e-05	-0.0016488	0.00055327	1.0054	0.00045919	-0.00077378	-5.52e-05	-2.09e-05	0.00088131	-0.00092564	-0.00092411	0.0011545	0.00021522	0.46404	0.00030474	0.00033233	-0.0010102	-0.0001859	0.00081548	-0.00064257	0.18055	3.3443	0.58009	0.0011289	1.8968	-44.042	-5.2748
4	ATB	2.9123	0.041694	1.8785	-0.0011439	1.2433	0.001871	0.00011363	0.86303	-0.00049326	0.00012204	0.00086692	0.00075635	0.41943	-0.00057581	0.00041246	-0.00093315	-0.001237	0.0010251	-0.0020929	0.026121	-0.0015292	0.00044387	0.00026975	-0.00018324	-0.00045478	0.00019	0.00020721	0.0017186	-0.00053956	-0.00028175	4.91e-06	0.0014245	0.00048598	0.55435	0.72924	3.7548	1.3835	-0.00016991	3.6391	-46.705	-1.4614
4	ATB	2.0149	0.60797	3.5309	0.0010894	0.0013996	1.45e-05	0.153	1.3152	-0.00045463	0.0020778	0.0018314	-0.00059134	0.00077069	-0.00095894	-0.00046774	0.00058879	0.64725	-0.0010022	1.5284	-0.00022221	0.00082113	0.00063361	-0.00061224	-0.0020818	-0.00025062	-0.0019059	-0.0011945	-0.00019291	-0.001479	-0.00018814	-0.001114	-0.00017446	0.0011113	0.00065689	-0.00038014	3.5982	1.6728	-0.00048161	4.1268	-45.565	-5.6734
4	ATB	1.8409	1.5408	1.9183	0.00043073	0.54382	0.078142	3.0124	2.1877	-0.0005566	0.0010361	1.714	0.0017467	0.0013777	0.0011836	0.0014883	-0.0017553	-0.0004206	0.0012053	0.00041969	0.057193	-0.00032907	-0.00032161	0.00045177	-6.6e-06	0.00099363	-0.00060855	-0.00051602	0.47624	5.49e-05	0.00074063	-0.0008376	0.00044962	0.00040804	-0.00071613	0.017513	3.446	2.6426	0.0022138	4.2715	-49.533	-2.3748
4	ATB	2.9687	0.02321	2.4289	0.08972	0.61756	-0.00085238	1.7279	0.38689	0.72448	-0.00040597	1.3533	0.071129	0.0013834	0.00093794	0.42222	0.00078098	0.00025416	-1.77e-05	0.10265	0.87591	-0.0014553	0.00083364	-0.00096225	0.00040308	0.00069822	0.057154	-0.00068047	-0.00080089	-0.00037236	2.09e-05	-0.0016163	0.0010591	0.18573	-0.0020923	0.14494	4.2724	3.0607	-0.001005	3.4108	-48.677	-3.4265
4	ATB	3.4864	0.80508	1.7633	0.0010171	0.83207	0.45569	1.7192	-9.95e-05	1.0911	-0.00012765	-0.0013551	0.0015149	0.86416	0.31468	-0.0005181	-8.91e-05	-0.00032441	0.00087307	-0.00023883	0.87509	-0.00068832	-0.0018493	0.0011002	-0.00037884	-0.0014597	-0.00074451	8.79e-05	1.0472	0.0010633	-0.00075432	9.88e-05	-0.00066845	0.032812	0.0010396	0.74989	2.6791	0.94122	0.00042188	3.2078	-44.541	1.023
4	ATB	2.5823	0.39045	1.9594	-0.00042727	0.11206	0.00057858	0.00059289	1.5758	0.78469	6.19e-05	0.34516	0.00018065	0.057204	0.00038733	0.35712	-0.0011007	0.0012117	-0.00058642	0.077265	-0.000142	7.42e-05	1.29e-05	-0.00012552	1.35e-05	-0.00011058	0.00063023	6.05e-05	-0.00048191	0.0018081	0.0011344	-0.00074622	0.0010081	1.7527	-0.00037759	-0.00081061	3.4936	1.232	-0.00039296	2.7546	-46.587	-8.0542
4	ATB	3.5879	0.65016	3.1692	-0.0024099	-0.00093716	0.1524	2.0297	1.756	0.34137	0.0018101	0.82468	0.00033051	-0.00029354	0.00011341	-0.00046482	0.00035247	0.00016004	-0.00014609	0.00082405	0.010944	0.0010679	6.66e-05	-0.00081337	-0.00085118	1.26e-05	-0.0010985	-0.0005525	0.00024625	-0.0017875	0.00024573	-0.00070347	0.00083959	-7.92e-05	0.0012453	0.88979	3.8652	3.5439	-0.00026425	3.8653	-49.899	-4.6644
4	ATB	2.4922	0.77091	2.4883	0.38459	0.28234	-0.0021067	1.5133	0.97696	0.89261	-0.00042135	0.45158	0.0005291	-0.0015132	-0.0017824	6.37e-05	-0.0019515	0.0002649	0.00066181	-0.0022542	-0.00030861	0.0019327	0.0011905	0.0008774	6.66e-05	0.00086122	-0.0015747	-0.00084745	0.00043314	0.10118	0.00070312	-0.0007868	0.18257	0.00012025	-0.00097305	-0.00029973	3.9632	2.5699	0.0006589	3.7941	-48.593	-4.4068
4	ATB	2.2882	0.68235	1.9046	0.00066291	0.63059	0.0011798	2.5583	0.85909	0.006068	1.45e-05	0.95741	0.00043647	0.040168	-0.00034804	-0.0017629	0.00034754	-0.0015401	-0.00064495	-0.000567	0.58953	0.0020143	0.0010349	-0.0019348	0.0005582	0.00020088	0.00056474	0.0011109	0.49416	0.00014952	0.068585	-0.00048903	0.00031078	-0.00052235	-0.00048578	0.00018405	4.0485	1.4027	-0.00050478	3.7075	-47.967	-2.9189
4	ATB	1.6152	0.00087376	1.9401	-0.00037503	-0.00054935	-0.00092006	0.32082	1.6666	0.0013199	0.00088064	-0.00045418	0.027474	-0.0010759	0.11484	0.00052998	-0.00036573	0.00056803	-0.0025584	-5.01e-05	0.00065356	-9.56e-05	-0.0011311	0.00078577	0.0018248	0.00027605	0.39359	-0.0011796	-0.00054536	-0.0013992	-0.0012731	0.0030062	-0.00063844	0.77134	0.00054243	0.0011535	3.0994	2.9082	0.063721	2.951	-43.824	-8.2468
4	ATB	3.2617	1.7097	2.7636	0.11213	0.77199	0.0019141	1.1615	1.4488	0.78168	-0.00040108	1.4349	1.7e-05	0.069297	2.3e-05	-7.74e-05	0.0016557	-0.00058293	0.00026698	0.00068531	0.10274	0.00033129	-0.001609	0.0020693	-0.00065526	-0.00083372	-0.00028298	0.40431	0.0017283	-0.0012046	0.00047039	-0.0010646	-0.0017619	0.11508	0.00094657	1.0087	3.9727	2.1232	-0.0004018	3.5812	-50.225	-3.7618
4	ATB	2.4733	0.5344	2.3305	-0.0013312	0.95219	-0.0013661	1.5697	0.64933	1.188	-0.0022998	0.115	-0.00080426	0.74423	0.11223	0.00048813	0.00068734	0.00077681	-0.00079231	-0.00019131	-0.00065338	0.0018891	0.002078	0.0016098	1.5e-06	0.29983	-0.00037937	0.00096967	0.00038597	0.00087085	-0.00024203	0.00069894	-0.0010663	-0.0010378	-6.46e-05	0.00039632	3.4481	0.54417	0.006134	3.8991	-45.059	-1.3086
4	ATB	3.5424	-0.0003018	2.0391	6.82e-05	0.89855	-0.0012076	1.6129	0.99068	0.62823	-0.0014176	0.89903	0.0006024	-0.0005984	-0.0016734	-0.00019689	-0.0013851	0.00064738	-0.00025252	0.0010238	0.00055368	-0.00084904	-0.0012895	-0.00081314	0.00096121	-0.00026949	0.00060069	-0.0011195	0.00050963	0.0034967	-0.00053097	0.00025391	-6.44e-06	0.00067068	0.43487	0.00056825	5.3633	3.1736	0.00061614	3.4624	-50.688	-5.9527
4	ATB	3.4891	0.4995	2.1772	-0.00034691	-0.0022024	0.011	2.7704	0.51581	-0.00043845	-0.00019838	0.00098869	-0.00039655	0.43294	0.22722	1.0793	-0.0025592	0.00086439	0.00029008	-0.001231	0.00046893	-0.00054733	0.00053877	-0.0008505	-0.0007436	6.01e-05	0.00046654	0.000695	0.19447	-0.00064528	-0.0011184	-0.00058743	-0.00074834	-0.00013956	0.0010331	-0.00064487	4.7628	2.981	-0.00016349	3.6477	-50.626	-7.3285
4	ATB	3.2039	1.3613	2.4591	0.00015005	-0.00056673	0.463	1.0071	0.25435	-0.00091147	-0.0034477	0.96709	-0.00085306	-0.00026321	0.00054843	0.00014466	0.00084938	0.00023177	-0.00017658	0.0015117	0.45672	-0.00098612	-0.0005055	-0.00013704	-0.00032667	0.0010237	0.001103	0.00084948	0.0004708	0.00090084	-2.42e-05	-0.00043544	4.58e-05	-0.00048977	-0.0012854	0.59573	4.0307	2.0306	0.07665	3.3571	-48.176	-4.072
4	ATB	2.7778	0.88814	2.3692	-0.00037261	0.00041766	0.00073421	2.1093	1.1375	0.41562	-0.00072829	-0.0011074	0.0016713	-0.00035441	0.07511	0.0004135	-0.0020765	0.00028211	-0.0017326	0.00094559	0.0007955	-0.00062334	0.0013769	-0.00019077	0.001118	-0.00056299	-0.00042599	-0.0014949	-0.0010631	-0.00015374	0.00048029	-0.00050751	0.00092025	-0.0017495	-0.0009318	0.00068327	3.1776	1.1743	-0.00097884	3.6071	-45.571	-2.8317
4	ATB	2.2049	0.65882	2.7783	0.00092464	0.43266	-0.00016416	1.0966	0.20357	0.045993	0.0011596	-0.00062161	0.00039442	6.09e-05	0.0010743	0.001592	-0.00076355	-0.00074486	0.00017404	0.60703	0.15368	0.00054409	-0.0017212	-0.00066633	-0.0016844	-2.05e-05	0.017103	-5.9e-05	-5.94e-06	0.0011926	0.00013397	0.0015785	0.00050713	0.83273	0.0016167	0.00060929	3.0387	1.8592	0.34132	2.3755	-42.88	-6.0568
4	ATB	1.9068	0.00071818	2.9863	0.00020839	0.69632	-5.97e-05	0.16581	1.851	0.29266	-0.00059027	0.020003	0.00023888	0.00083565	0.0013206	0.00020865	0.0011784	-0.00037891	-0.0018487	-0.00024241	-0.00033411	-0.0003595	-0.00075288	0.00060494	0.00079228	0.0002305	0.00047103	-0.00081679	0.0014894	-0.0011915	-0.002347	-0.00095368	0.0012922	0.0019795	0.0016094	1.6667	3.6908	3.2346	5.32e-05	3.5895	-47.777	-9.7675
4	ATB	3.0208	1.1222	2.2146	0.59965	1.2271	0.0015813	2.6893	1.9392	1.2081	0.0022923	-0.00046469	0.00062666	-0.0010049	0.73844	0.00079055	0.00055333	0.0011589	0.00096034	-0.00073319	1.2512	0.04611	-0.00068761	-0.00061712	0.0013219	0.00025705	0.13149	0.0012888	0.81306	-0.0035909	0.00013317	-0.00045542	0.00044292	0.0010248	0.00097809	-0.0012874	4.8526	2.2488	0.084265	3.0066	-50.412	-2.4354
4	ATB	3.3597	1.2716	1.8968	-0.0017957	0.85328	-0.00096221	0.95928	1.1496	0.019535	-0.00012644	-0.00030266	-1.69e-05	-0.00044521	0.00039559	0.00051496	0.000222	0.00066013	-0.0012519	0.05865	0.67541	0.0011063	0.0029445	0.0008528	0.001465	-0.00013212	0.0010687	0.00022143	0.36095	0.0018562	0.0010773	1.63e-06	-0.00070314	0.024545	0.24701	0.0013248	4.6888	2.083	0.052278	3.2995	-49.649	-4.2152
4	ATB	3.1953	0.4278	2.4478	-0.001895	-0.0011863	0.00047899	1.747	0.0061786	-0.00097219	0.16069	-0.0011994	-0.00027863	-0.00036689	0.00055112	0.44061	0.0017815	0.00087501	0.0016238	0.00051085	-0.00029573	-0.0013057	-0.00095286	-0.0008662	0.00021629	0.00026776	0.00054237	0.15272	0.43527	-0.00099055	-0.0015427	-0.001115	0.00013189	-0.00025727	4.12e-05	-0.00042303	4.2391	1.8101	0.00035248	3.3907	-46.839	-4.0493
4	ATB	1.3031	0.17435	1.7169	-0.0015575	0.00069315	0.00020332	0.90788	0.00077243	0.12955	-0.00054044	-0.0011281	0.00058007	0.0026941	0.00074083	3.95e-05	0.00023938	-0.00020277	-0.00017397	-0.0028797	-0.0012138	0.0015045	-0.0014788	0.00062585	0.00047021	0.0014951	-0.00039894	-0.00060555	0.47636	-0.0009826	0.00067181	0.00045123	-0.0012185	0.16771	-0.00033659	0.0012407	3.1353	1.7784	0.039201	2.5057	-42.068	-7.9415
4	ATB	2.405	0.80329	4.4445	0.43169	0.64023	-0.00072082	1.5303	1.8781	0.6885	-0.00034695	1.5243	-0.00082262	0.00022933	-0.0023619	-0.000674	0.0012716	-0.00037613	0.92811	-0.0019809	0.05379	-0.00028454	0.0010911	0.0021013	0.0011975	1.39e-05	0.0010073	-0.00052347	-0.00083246	-0.0012249	-0.00072011	-0.00084984	0.00088505	-0.00096554	0.00080941	0.0021394	3.4433	1.0472	0.20788	3.9311	-49.149	-3.6093
4	ATB	3.5507	0.91556	2.3848	-0.00094024	0.74115	-0.00084188	1.2808	2.0557	0.061511	0.00090304	1.6	0.00046958	0.48706	-0.0010115	0.00063992	0.00061895	0.00081441	0.00066073	-0.0018005	0.32676	0.00052558	0.0014292	1.13e-05	-0.0012212	-0.00038442	1.2999	-0.00027306	0.00021426	0.0011859	0.0018172	-0.0007393	-0.00093812	0.029784	-0.00075417	0.00031746	4.7452	3.086	0.40244	3.5784	-50.502	-4.1251
4	ATB	2.8349	0.32789	3.6587	0.00103	0.42346	0.0008388	0.0079243	1.7157	0.84313	0.0013671	1.4963	-0.00053761	-0.0013637	0.0014458	-0.0015627	-0.0023415	-0.0025011	0.0018065	-0.00013701	0.063206	-0.00017948	-0.0011381	-0.00098079	0.00075678	-0.00048967	0.73598	-0.0011136	0.0010453	0.00031469	-0.00050517	-0.00034649	0.062528	0.00035846	-0.00021535	-0.0006683	3.2799	2.6928	0.12676	3.9617	-45.35	-5.431
4	ATB	3.0965	1.283	2.889	0.00011999	1.1083	0.002975	0.17336	0.044533	0.30848	2.37e-05	0.00016937	0.00095303	0.081551	-0.00033831	-0.00012954	-0.001489	-0.00069051	8.31e-05	-0.00059121	1.1536	0.0014971	-0.001154	-0.00065493	1.25e-05	0.0011472	0.68213	0.00042314	0.0099524	-0.001465	-0.0015272	-0.0014653	-0.00048601	-0.00010993	0.10014	0.3593	4.5552	3.2627	0.81639	3.3629	-49.56	-3.8588
4	ATB	3.0784	0.50526	2.0367	-0.00068108	2.1197	0.00075982	0.8118	1.0601	1.3532	0.00057967	0.5182	0.00072463	0.0029849	-0.00084248	0.00046105	0.0003878	0.95463	-0.0020721	0.00047403	0.3673	0.0018548	-0.00026276	-0.00036413	-2.85e-05	0.00070957	-0.0016087	-0.00016354	-0.0010771	-9.99e-05	0.0012121	0.00062212	0.00084675	0.00046022	-0.00078503	-0.0008652	4.0195	1.9606	0.82352	3.2221	-47.492	-0.046606
4	ATB	2.3609	-0.0012013	2.7629	0.0013043	0.31867	-0.0016612	2.6281	0.018919	0.068056	0.00015033	0.0008548	0.078768	0.3997	0.0032318	0.00014284	0.0015337	-0.00027662	-0.00057923	0.00013144	-0.00032419	8.8e-05	0.0012702	-0.00048168	-0.00054997	0.00059088	0.00032569	-0.00016271	-0.0011396	0.000369	0.00089639	0.00014532	-0.00012674	0.56281	0.0019537	0.0015887	3.1095	2.2071	0.0010936	2.9686	-46.364	-4.199
4	ATB	2.4025	0.93095	3.3202	0.0011535	0.0010366	-0.00034434	1.6266	1.0011	-0.00013024	0.00049877	0.82341	0.01778	0.052272	0.00019554	-0.00013238	-0.0015385	0.0014643	0.34818	0.0010182	0.15932	-0.0005932	-0.00039471	0.11245	-0.00067347	0.00059564	0.0014813	-0.0013531	-0.00034164	0.001285	-0.00083204	-0.0014045	0.00052378	-0.00080207	0.00023491	-0.0010128	3.9126	2.3295	0.27797	3.5483	-48.779	-4.2062
4	ATB	3.0812	0.00053721	3.2532	-0.0026741	0.0014661	0.00083861	1.6717	0.91568	-0.0012648	-0.0020899	0.66549	-0.00043893	0.00023176	0.30912	0.00066204	0.00060044	0.00061245	0.00073665	0.086366	0.31416	0.0014931	0.00049899	0.0011612	0.00057224	7.02e-05	-0.00058223	0.00096762	-0.0015952	0.00027689	0.00023701	-0.00057489	1.25e-05	0.00098222	-0.0011565	-0.00074461	4.4449	2.7347	-8.29e-05	3.0956	-48.562	-4.9606
4	ATB	2.3478	1.4236	3.3466	-9.48e-05	-0.0010964	0.00079149	0.90933	0.7883	0.11291	-0.00014403	-0.0004814	2.31e-05	-0.000484	-0.00019336	0.0004522	-0.001267	-0.00026376	0.0013439	-0.00047027	0.22919	-0.00020449	0.00098927	0.001692	0.0019234	-0.00021553	-0.0010546	0.00040051	-0.0017222	-0.00098425	-0.00037172	-0.0019975	0.00011887	0.00028413	-0.00038392	1.2182	3.0219	1.9666	-0.0013535	3.4778	-44.486	-5.6623
4	ATB	3.0243	0.13934	3.4369	0.00027552	0.034392	0.00070837	-0.00032744	-0.00037409	0.0012239	0.00082223	0.43533	0.00096371	-0.00037928	0.070796	0.58373	0.0011473	-0.0014228	0.0014872	-0.00059233	0.43591	-0.00064496	-0.0012697	-0.001226	0.0021175	-0.00018994	5.46e-05	0.00028487	0.67775	0.00021712	0.00060364	-0.00069476	0.0011433	-0.0014488	-0.00073264	0.0015904	4.2157	1.6638	-0.001021	3.0391	-44.375	-6.1511
4	ATB	3.1967	1.8339	2.883	-0.00066295	0.63338	-0.0012454	0.35786	0.90182	1.3707	-7.9e-05	-0.0011085	0.0017209	0.00019126	0.00025058	7.74e-05	0.00095367	-0.0010893	0.00013853	3.3e-06	0.052714	0.00065681	2.1e-05	-0.0018676	-0.00055828	0.00041298	-0.00025028	-0.0011904	-0.0011439	-0.00058504	0.49031	-0.00044743	0.0008171	-0.0015276	-0.0018645	-0.0013056	4.3831	2.5558	0.00015612	3.6858	-49.625	-4.738
4	ATB	2.856	0.83979	2.3275	6.9e-05	0.029784	-0.00093351	0.25858	1.1901	0.052766	-0.00028238	-0.0023845	-0.0011113	0.078187	0.0012214	-0.0019134	-0.001611	0.0016128	0.0014059	0.0020609	-0.00077279	0.05925	-0.001978	-0.00054106	-0.00066311	-0.0016445	-8.39e-05	0.00041799	0.00016166	0.00058693	-0.00053331	0.00024196	0.00045243	0.00040513	0.0013969	0.00047329	3.5929	2.2673	-0.00075169	2.8907	-46.855	-5.9257
4	ATB	2.6749	0.93269	3.2233	6.53e-05	-0.00035823	-0.00062785	1.6591	1.4692	0.12293	-0.00096529	0.0010028	-0.0013007	0.00034147	0.0017923	0.47825	-0.00092342	0.00066995	0.0022228	-0.00038836	0.28927	-0.00013394	0.0009242	0.0005845	0.00094534	-0.00051208	0.0015391	0.00075843	0.00010557	-0.00068657	0.00048497	0.00088313	-0.00054012	0.0011415	0.0015247	-0.00097549	3.0478	0.40937	0.0011163	3.2324	-44.127	-3.6949
4	ATB	2.649	0.73859	2.6444	-5.68e-05	1.0638	-1.76e-05	2.2133	0.19027	0.10915	0.0001896	0.4395	-0.0016739	-0.0018214	0.00010291	0.0013515	-0.0017265	8.15e-05	-0.0020378	0.00017722	0.73163	-0.00011262	0.00020156	0.00034771	-0.00098552	0.0015345	0.15429	-0.00026299	0.0017746	-0.00020179	-0.0006024	0.00083856	0.0018569	-0.001266	0.0012686	0.00040414	3.5119	1.9893	1.0129	3.3747	-47.863	-2.5572
4	ATB	2.872	0.33097	1.8054	-0.0010552	0.49935	-0.0010477	2.0362	0.64948	0.9129	-0.00038745	1.1722	0.00049274	-0.00077941	-0.0015032	-0.00063965	-0.00029087	1.0515	-0.00075532	0.0017101	0.00020766	-0.00041507	0.00067996	0.00064304	0.1197	-0.00026356	0.00065651	-0.00074817	0.71346	-0.00038734	0.00015165	-0.00030529	0.0008811	0.0010881	-0.00034599	0.0007217	3.521	1.8278	0.0011017	3.3399	-47.896	-2.8579
4	ATB	2.6915	0.047682	2.0008	-9.22e-05	0.0021343	-0.00068129	2.0049	-0.00056386	0.43368	0.0020144	0.79616	0.00017598	-0.00069017	-0.00024879	0.00015098	-0.00085327	0.00039608	0.0015049	0.00037082	0.0021184	-0.00063987	-9.17e-05	0.00091132	0.0014368	-0.002096	-4.89e-05	-0.00013086	0.00052627	-0.00036831	0.0015655	0.00059747	-0.00051688	0.52056	-8.72e-05	-0.00076788	3.3774	1.3099	0.00096095	3.9315	-44.338	-3.2903
4	ATB	3.3648	2.0026	2.9669	0.0020473	0.17301	-0.0013382	1.3168	0.38818	0.80795	-0.00049019	0.00050874	-0.00085205	-0.00079697	-0.00036116	0.00057876	0.22766	0.11995	0.36533	0.37763	-0.00026978	0.0010788	-0.00024956	0.00048063	-0.0010472	-0.00038186	0.0010583	-0.00017906	0.010872	0.0010948	-0.0012122	-0.00019717	-0.00033337	6.84e-05	-0.00014709	0.47299	3.9581	2.4075	-0.00059121	3.6078	-49.556	-4.6414
4	ATB	2.1089	0.71306	1.7595	-0.0010139	0.36549	0.20471	0.97315	-0.0010797	0.12643	-0.0011268	0.68127	0.67506	-0.00013567	0.0013853	0.45656	8.6e-06	-0.00087641	0.0020553	0.56195	0.39681	-0.00052004	0.00032026	-0.00060608	0.0014651	0.001657	0.0010916	-0.00056822	0.0010619	-0.0013131	0.002043	-0.00053736	0.85704	0.0008539	-0.00070356	0.19015	3.4991	2.1429	0.00054919	3.6086	-45.425	-9.4023
4	ATB	3.3192	1.2502	1.9051	-0.0006765	0.3302	-0.00070169	1.7761	2.3915	-0.0011312	-0.0014506	0.054499	0.15799	-0.00017095	-0.00037455	0.00084546	0.001009	-0.00057194	0.00093178	-0.0019147	0.87933	0.00028369	0.0012431	-0.00032001	0.0014394	7.49e-05	0.00093816	0.00040079	0.27491	0.00041364	-0.00030325	0.00022656	0.00063687	0.00014779	-7.61e-05	0.00065497	5.1798	3.3873	6.3e-05	4.1594	-50.892	-5.4074
4	ATB	2.5754	0.068607	1.9729	0.00029605	0.49325	-0.00047663	0.36048	0.001644	0.69108	-0.00082243	0.00035766	-0.0014731	-0.0012762	0.00038895	-4.51e-05	0.00019635	-0.00037903	-0.00017478	-0.00038746	0.071501	-0.00084682	-0.00040499	0.00080604	-0.00068841	0.00064164	-0.0013209	0.0017164	0.00082474	0.00064363	0.73389	0.00059792	0.0010962	0.00069096	0.00044522	0.40416	3.4653	2.1682	0.071532	3.1594	-45.12	-9.1338
4	ATB	2.752	-0.0014187	3.1981	2.82e-05	-0.00050952	-0.0011068	1.5589	0.76213	-0.0012936	-0.001607	0.0011204	-0.00052701	-0.0012645	0.001613	-0.00084314	-9.09e-05	-0.0011688	0.00041156	-0.00065513	0.95173	0.00088154	0.00054237	-0.00032772	0.0015558	-0.00059359	0.00082928	-0.00065734	0.64943	-0.00077766	-0.00057874	-0.0010339	0.00088996	0.0012634	0.0010977	0.0011152	4.1046	2.3397	0.002321	3.5842	-47.764	-4.3015
4	ATB	3.2505	0.89259	2.3182	0.00046947	0.52145	-0.00067218	0.8036	1.2702	0.60217	-0.00010121	1.1135	-0.0012109	0.00031712	-0.00096095	-0.0014982	0.0014209	0.13229	-0.00078008	-0.0023786	0.0013705	0.00066809	0.00012548	0.089873	0.00068787	0.0015783	-0.00059306	0.082883	0.0015085	0.00032633	0.00078074	0.0011665	0.041868	0.08575	-0.0012014	-0.00058261	4.198	2.3516	0.00033364	3.374	-49.806	-4.0493
4	ATB	3.0486	1.5196	2.2825	-0.0021809	0.68393	0.00092388	1.334	1.9604	0.6167	-0.00045454	0.00034784	-0.00084232	-0.00075482	-0.00012401	0.0002119	-0.00020217	0.00040023	0.0007936	0.0001402	0.41871	-0.0006414	-0.00081191	0.0001726	-0.0016537	-6.12e-06	0.0015312	0.00078417	1.0629	0.00097638	-0.0012648	0.0012241	-0.00017674	0.0010525	-0.00069523	-0.00035587	3.5169	1.4978	0.00022155	3.539	-46.166	-1.9389
4	ATB	3.1819	1.1166	2.4698	0.032554	-0.0012642	-0.0011175	2.0183	1.2251	0.74735	-0.00024012	0.62421	0.14054	0.33509	-0.0005747	0.00011662	0.00016943	-0.00068203	0.00059364	-0.0020424	0.00049146	-0.0012545	0.00090516	-0.0017414	0.00047463	0.0007555	0.0003871	0.00046778	0.93399	0.0012461	-0.0011726	-0.00066107	0.0024103	0.89019	0.0010836	-9.71e-06	4.3014	2.212	1.0338	3.0792	-48.87	-4.0202
4	ATB	1.7058	0.57555	2.7813	-0.00025369	-0.0020675	0.00098015	1.6866	1.5729	0.30967	0.0016894	0.001317	-0.0019785	-0.00021984	-0.00015561	0.0015102	-0.00048597	0.0012564	0.00064084	-0.00023842	0.72741	-0.00062238	0.0012522	0.0015973	0.00047374	-0.00067627	0.0018085	0.0014695	0.055662	-0.00034662	0.0029275	-0.00087557	-0.0012834	9.83e-05	0.00052056	0.0001072	2.5664	2.1271	-0.00036405	3.6036	-41.264	-4.8153
4	ATB	1.4541	0.87584	1.7038	-0.00062284	0.10542	-0.00084325	1.7789	-0.0012077	0.41773	-0.00092797	-0.00053735	0.00029743	-5.98e-05	-0.00025541	0.00034	-0.0010924	-0.00075544	-0.0017104	0.00058623	0.58102	0.0011575	0.0010235	0.00028091	-0.00075258	0.00083152	-0.00030328	-0.00094659	0.0012468	0.0015666	0.00066118	0.00069342	-5.01e-05	-0.0011371	0.00048683	0.0015956	1.8802	2.1652	0.00019665	2.9546	-33.11	22.147
4	ATB	2.2096	1.3698	3.8732	0.00018221	0.00061012	-0.00038074	0.42849	1.1576	0.59149	-8.99e-05	0.00061131	0.00063135	0.14509	-0.00035949	0.40921	-0.00046316	0.00073974	0.00012567	0.00032876	-0.00074843	-0.00014539	0.0010395	0.24345	-0.002843	0.0011701	-0.00026065	0.0012594	0.35379	0.00032409	-0.0010301	0.001025	0.00076419	0.070173	6.33e-05	0.00016369	2.9373	2.4214	0.056339	3.2555	-44.905	-5.8198
4	ATB	3.0295	0.00078175	3.6308	-0.00087125	-0.00056274	0.0012547	1.1894	0.25505	-0.0014023	0.0016437	0.08976	0.011641	0.00065858	-0.0015954	-0.0012125	-0.0012085	0.0011516	0.00017577	1.14e-05	0.83486	0.00070461	-0.0012052	9.44e-05	-0.001202	-0.0016121	-0.00053389	-0.00051879	-8.54e-05	0.001838	0.0012445	0.00067486	0.0011465	0.0010697	-0.0010112	-0.0004794	3.7154	1.698	0.00054825	2.9115	-46.221	-4.3041
4	ATB	2.9019	0.00059421	3.0594	-0.00088375	-0.00058116	0.4011	-0.00071128	0.089325	-0.00052365	0.00085383	-0.0010185	0.00065309	-0.00088236	0.0018927	-0.0009762	0.77773	-0.00012492	0.00062516	-0.0011689	3.52e-05	0.0005332	-0.00081876	-0.00023002	-0.00045833	0.00067229	0.0012757	0.10474	0.44977	0.00089816	-0.0010504	-0.0021229	-0.00017463	0.00051894	3.65e-05	0.00033937	3.348	1.5515	0.0018593	1.9669	-43.291	-6.2705
4	ATB	2.8871	0.41491	3.5882	-0.00039975	-0.00035761	0.00085123	0.50094	1.6416	0.00050551	-0.002088	-0.0017477	0.001186	0.00091609	-0.00066508	-0.00077465	0.00046441	0.00071051	-5.96e-06	0.0011202	0.25572	-0.00077084	0.00058899	-7.47e-05	-0.00058987	7.94e-05	-0.0010383	0.00060834	0.0016001	0.00049984	9.28e-05	-0.0010955	-0.00037461	0.015018	2.43e-05	0.00014843	3.8345	2.3917	0.001052	3.0614	-47.848	-5.4828
4	ATB	2.741	0.0012274	2.9366	-0.0013168	0.0020528	-0.00068254	2.3349	0.24648	0.092492	0.0013374	-0.0004871	0.01312	0.00021855	2.08e-05	0.00081349	0.0019804	-9.28e-05	-0.0011294	0.19505	0.52615	-0.00078413	0.13614	-0.00062115	0.00015523	0.00057014	-0.00083121	8.55e-05	0.0010877	0.0014996	-0.0013847	-0.0021046	0.0012545	-0.00071045	-0.0016189	0.77861	3.9461	1.6456	0.0014403	3.4375	-46.262	-4.3888
4	ATB	1.3189	0.4119	2.0586	0.00039373	0.37245	0.00056045	0.71209	1.4696	0.93599	-0.00036819	0.43296	0.00052707	-0.00056719	0.00099561	-0.0009272	0.00066698	0.0003166	0.00044011	0.00076528	-0.00028279	-0.00072032	9e-05	-8.68e-05	1.5897	0.0008514	-0.001373	2.3602	0.38769	0.00070861	-0.0021903	-0.00054828	0.00056993	0.26627	-0.00017653	-0.00081963	1.8201	0.89091	-0.00081557	3.3327	-29.391	22.515
4	ATB	2.5995	-0.0016754	3.6013	-0.0012673	-0.0004907	-0.0004675	2.0322	1.1241	5.09e-05	-0.0017183	0.00032258	-0.00010133	0.00032635	-0.0011067	-0.00039738	-0.00053256	0.11228	0.019251	0.086678	0.59574	-0.002391	0.00065674	-0.0013008	0.15813	-0.00028027	-0.0008537	0.0018433	-0.0015096	-0.0007098	1.04e-05	-0.0012557	0.00044876	-9.6e-05	-0.00096602	0.08814	1.8973	1.8207	5.59e-06	2.8071	-41.435	-4.1564
4	ATB	3.3216	0.73988	3.0391	-0.001466	-0.0017455	0.0011407	0.73855	0.61447	0.27394	0.12111	-0.00089493	-0.0012272	0.39237	-0.00066644	-0.00010193	-0.0011995	-0.0013707	-0.0024967	0.0017504	1.0308	-0.00013601	0.0011976	-0.00056642	0.00043614	0.0022584	0.00013254	-9.84e-05	-0.00025773	-0.0013647	2.61e-05	0.0023131	0.0016709	0.25605	0.15691	0.13114	3.5653	2.6349	0.080276	2.6862	-47.751	-5.0009
4	ATB	2.1148	0.89133	2.7826	-0.00057818	0.26792	0.00076282	0.68711	1.5295	1.5277	-0.00072038	7.7e-05	0.0002562	0.014879	-0.00071294	0.55149	0.0004169	-0.00091344	0.0015652	-0.00060772	0.84691	0.0010882	-0.0016179	0.00043963	-0.0016522	0.00036289	0.0011309	-0.00054737	0.35396	-0.0012115	0.00065282	0.0010905	-0.00020533	0.00042489	-0.00013457	-0.0010566	3.7226	2.8794	-0.00055196	2.7578	-48.22	-5.6072
4	ATB	2.6439	0.13814	2.9021	-0.0004759	0.066721	-0.00029092	1.6285	0.026659	0.00052756	0.0010805	-0.00011869	4.68e-05	0.0021788	-0.0013405	-0.0027576	-0.0022041	0.0017483	-0.0014921	0.00049945	0.0011949	-0.0010508	0.0015618	0.0010848	0.0006445	0.00075877	-0.00072493	-0.0015767	0.84664	0.001354	0.00034024	0.0016608	-0.0003108	-0.0010065	-0.0015587	0.00096587	3.357	0.65089	0.00024505	3.2959	-44.211	-4.0887
4	ATB	3.6192	-0.0013469	2.749	0.0012015	-0.00025366	0.0019793	2.6625	1.3741	0.081222	-0.0014317	-0.00020781	-0.00049676	-0.00070881	0.00012384	0.00029873	0.00055011	-0.0012016	0.00055314	-0.00052547	1.6276	-0.00098229	-0.00056919	-0.00057644	0.00040399	-0.00021269	-0.00075636	0.00091636	0.76251	-0.0010544	-0.00024313	-0.0017473	4.12e-05	0.063117	0.002431	0.00043537	4.1067	1.9494	-0.00052978	3.097	-48.25	-4.0537
4	ATB	3.1708	0.82642	2.1588	0.00066386	0.91445	0.20997	1.6125	0.044752	0.56875	-8.25e-05	-0.00071797	0.0016956	0.00052979	-0.0013033	-0.0010887	0.00030231	0.00016857	0.00053088	-0.0016143	0.0012204	-0.00059332	0.00023976	0.00081522	-0.00096433	-0.00072652	0.00047892	-0.00093945	0.37685	0.00015404	0.00027701	-0.0004519	-0.0015486	0.0011662	-9.11e-05	-0.0032499	4.0283	1.4682	-0.00041981	2.71	-47.281	-3.0469
4	ATB	3.5841	0.0013154	2.4976	0.0015541	0.0006882	0.00092035	1.5787	0.00057262	0.0017264	0.00033677	0.00041908	-0.0028204	0.076629	1.4534	0.00080887	-0.00021505	-0.0012909	-0.00042494	-0.00023087	0.29239	0.00010238	0.00041887	0.00019028	-0.00059702	0.00074101	5.82e-05	0.00079249	0.0018843	0.63695	0.21102	0.00039905	0.00010691	3.8424	2.4724	0.00011973	0.8192	3.8632	-0.0014977	2.569	-54.175	-13.288
4	ATB	3.2029	0.069407	3.0821	0.00035038	0.42277	0.00050363	1.6643	1.4705	0.00018465	-0.00034594	-0.0001564	0.00051616	-0.0014635	-0.00027517	-0.0018131	0.0006076	0.00060169	-0.00062147	0.00095894	-0.00031949	0.00035689	0.0002123	9.2e-05	4.72e-05	-0.00042852	-0.00065209	0.0011826	-0.0011712	0.00068855	-0.0019209	0.00061796	-0.00021223	0.00015429	2.87e-05	-0.0001414	3.9993	2.235	1.1405	3.4596	-48.764	-4.4022
4	ATB	2.5772	0.066019	3.6707	-0.00036657	-0.00038088	-0.0005139	-0.0019557	1.538	0.00090381	-2.16e-05	0.00079544	0.022942	-0.00063436	-0.000307	-0.00070545	-0.00069771	-0.00083785	0.20023	0.31871	-0.0002866	0.00018491	-0.00021615	0.0004819	0.0005745	-0.0010633	-5.77e-05	0.0020526	0.43391	7.72e-05	0.00026799	-0.0015954	0.00098543	0.75651	-0.00057767	-0.0020239	4.6214	2.346	-0.0025969	2.7727	-46.881	-6.6441
4	ATB	2.3962	0.0012643	3.2708	0.00061244	-0.00021409	0.00089116	-0.00079331	0.001352	0.36428	0.00013918	-0.00033149	-0.0016418	-0.00061443	0.28277	0.0010501	0.00054021	0.00082412	-0.00060579	0.0012564	0.00052314	-0.00074424	-7.61e-05	-0.00031035	8.92e-05	0.0016272	-0.00031821	0.00068188	0.00166	-0.00075082	-0.0018981	-0.00088978	-0.0012264	-0.0010358	-0.00058088	0.001094	3.1666	1.4808	0.0002806	3.0124	-43.255	-6.0998
4	ATB	3.4163	0.50169	2.9807	0.00093232	1.2468	0.00028287	0.5091	0.37929	0.00017012	-0.00019937	0.10776	0.0001815	0.00045708	0.00028253	0.0010029	0.00017373	0.0011361	0.00066097	-0.00070864	-0.00039372	-0.00015218	-0.00094972	0.0001328	0.0012223	-0.00044652	0.0023797	0.00074067	0.50354	0.52088	-0.00087664	-0.00018618	0.0012142	0.033468	0.00039519	0.32038	2.2233	0.73853	0.042254	2.9184	-37.32	11.199
4	ATB	2.2623	0.85396	3.1095	-0.00068875	0.0002346	0.0022303	0.00055445	0.50963	0.25356	-0.0020249	-0.00021631	-0.00029284	0.0010402	-0.00098331	-0.00061445	-0.00012797	-6.87e-05	-0.00019894	0.0010704	1.1761	-0.00036423	-0.00014225	0.0014827	-0.00042765	0.00080324	-2.42e-05	0.002012	-0.00010699	0.00087672	0.0002396	-0.0010776	0.00019876	0.0002952	-0.0015624	0.00025129	3.1325	1.6267	0.14181	2.9044	-43.035	-4.9863
4	ATB	3.0907	0.081363	2.7884	0.0018199	0.00090286	0.00083269	1.3928	1.2685	0.52895	0.00099262	0.00073857	0.00087796	0.0008329	-0.00038704	-0.00024222	-0.00085808	-0.00047548	0.0001819	5.82e-05	0.98155	0.00068861	1.56e-05	-0.00094358	-0.0016535	0.00015452	-0.0020792	0.0023717	0.62395	-0.00090809	-0.0013708	-0.00049036	-0.00050761	0.073048	0.26822	0.20101	3.1092	2.8543	-0.00035723	2.1878	-47.671	-4.5658
4	ATB	3.3829	0.70521	3.2648	0.0020869	-1.13e-05	-0.00036972	0.30608	2.2232	-0.0020861	0.0003582	0.00072409	-0.000456	-0.001757	0.00067858	-0.00031163	-0.0011425	0.00013372	0.00072191	0.00085004	0.165	0.001401	-0.0014219	2e-05	0.0011319	-0.00088291	0.0013059	0.20768	-0.0002039	-0.0015382	-0.0012819	-0.00040668	-6.34e-05	-0.00091299	-0.0010574	0.0968	3.7404	2.8059	0.0018229	3.3594	-48.233	-5.5737
4	ATB	2.5017	0.28334	2.6593	-0.0013212	0.00057152	-0.0012549	0.87491	1.5705	0.0004307	-0.00010636	-0.00029176	-0.00028157	-0.0014919	-0.0020808	0.00074937	0.00035173	0.00017822	0.082806	0.012256	-0.00029037	0.0003091	-0.00026134	-0.00068732	-0.00022368	3.95e-06	-0.00031076	-0.0019426	-0.00039253	0.0014791	-0.00098587	0.001999	-0.00030549	-0.00036298	0.0011937	0.00014496	2.9891	1.5399	9.32e-05	2.5648	-45.277	-3.1473
4	ATB	2.6626	0.78146	3.9502	-0.00010927	0.07048	0.063656	0.62302	0.52889	0.00027175	0.0010159	0.73831	0.0020913	-0.0013305	-0.0015326	-0.0010803	-0.0015458	-2.46e-05	0.00097361	-0.00032309	1.2366	9.61e-05	0.0002014	0.0010808	-0.00064476	0.0013287	0.00010539	0.018277	-0.00070542	0.0007652	-0.0009737	-0.0023935	-0.00016298	0.00069926	-0.0023223	0.78709	2.9558	1.1659	0.0011484	3.1638	-43.284	-4.6385
4	ATB	2.8502	0.86942	3.2031	9.02e-05	0.00080804	0.0011647	0.72314	1.7478	-0.0011529	6.66e-05	-9.42e-05	-6.05e-05	0.00043592	0.00090276	0.00021586	0.00041352	0.00071721	-0.00027142	-9.35e-05	1.7518	-0.00048227	0.00037213	0.0013848	-0.00014534	0.00065905	-0.00085251	0.0015958	-0.00025587	0.00014939	0.00091948	0.0027405	0.00019506	-7.43e-05	0.001723	0.0016793	3.9814	2.5595	-0.00074643	2.8173	-47.865	-5.404
4	ATB	3.1934	0.00024985	3.1496	-0.00045242	-0.0020562	-0.0020339	0.56786	-0.00033605	0.0012015	0.0016614	0.00047545	5.4e-05	0.00068078	0.00039897	0.00094554	0.00081334	-0.0023428	-0.00045355	0.0011162	0.78967	-0.0003148	-0.00057815	0.0022729	0.14454	0.00017449	0.00066878	-0.00062102	0.00061248	-5.55e-05	-0.0015712	0.0020202	0.00076191	0.61605	-0.00036882	0.3356	3.3196	0.63609	-0.00084519	3.0233	-43.479	-4.5745
4	ATB	2.0211	0.66467	2.4562	0.00042974	0.065994	0.88608	1.652	-0.0025312	0.0015478	0.0014067	-0.00068237	0.0043727	-0.00082535	0.076534	0.00068891	0.00024822	0.00044739	-0.00039213	-0.0016354	-0.0001084	0.00027795	-0.0012458	-0.00063172	0.00028342	0.00070566	0.005844	0.0018678	0.00034211	0.00079326	0.0019615	-0.0010687	-0.00043274	5.53e-05	-0.00072518	0.00049065	2.06	1.9381	-0.00076284	2.7864	-42.321	-2.8915
4	ATB	2.7206	0.60186	2.2531	0.0010738	1.6945	-6.47e-05	1.5334	0.20413	0.5713	-0.0010584	0.001287	0.0024725	0.00011669	-0.00044503	0.00050828	-0.00056196	-0.00046573	-0.00071866	0.37803	0.80299	0.00012847	0.0008108	-8.73e-05	0.00053067	-0.00072177	-0.0011046	0.001847	0.10966	-0.00063469	-0.00028663	-1.86e-05	0.00021606	0.019686	-0.00055034	0.00027013	3.5351	1.9334	0.17251	3.4998	-48.541	-2.4718
4	ATB	2.2271	1.2526	2.2402	0.0019388	0.0014632	0.0016251	0.59002	0.57674	0.0013826	-0.0010224	0.001148	-0.00031209	0.00029258	0.00031158	-2.3e-05	0.0012599	0.001058	0.00037981	-0.000101	0.00034117	0.0012985	-0.00016172	0.0014355	-0.00039905	-0.00090917	0.00037275	0.00082273	0.038276	0.28207	0.001433	-0.00081925	-0.0014621	-0.0012914	-7.68e-06	0.035642	3.6714	1.8078	-0.00088577	1.0725	-43.845	-8.2094
4	ATB	2.1872	0.60908	2.5006	-0.00023468	0.19779	-0.00039095	0.93783	2.0949	-9.45e-05	-0.00033003	0.38369	0.00032762	0.98975	-0.00092584	0.00010228	-0.00022993	0.00047524	0.00012166	-0.00037144	1.7933	-0.001001	0.001864	-0.0018068	-0.001509	0.0005711	0.18332	0.0023352	0.00068704	0.099544	-0.00040259	-0.000967	0.00028553	0.25601	0.00049087	0.80169	2.7777	1.9055	0.00040924	3.3938	-44.529	-2.8827
4	ATB	2.3374	0.0041499	3.3706	0.00014282	0.00027941	-0.00019472	0.81577	-0.00036139	0.0005112	-0.00025926	-0.00093485	-0.00064593	-0.0017155	0.00054112	0.00042414	-0.00037764	-0.00033619	0.093786	-0.00076457	1.0463	0.00031035	-0.0016835	0.0018564	0.00015322	-0.00011366	-0.00081926	0.0021388	0.0010034	0.094488	0.00022285	-0.001547	0.0017022	-0.0004147	0.00034132	0.00046819	2.7707	1.5439	0.001063	3.2158	-43.159	-4.8084
4	ATB	2.7789	0.39964	3.2097	0.0006912	0.00021771	-0.00015677	1.022	2.1083	0.082211	-0.00085681	-0.00041827	-0.00016209	-0.0002475	0.00015406	0.00021952	0.00085296	-3.7e-05	-0.0014608	0.00094523	1.592	0.0018395	0.00090387	0.10558	0.0014607	0.084211	0.0015067	-0.00047874	0.2813	-0.00037144	0.00095417	0.0013934	-0.00037387	3.7998	0.92546	-0.00098301	3.8447	4.0546	0.47328	1.4225	-54.038	-13.223
4	ATB	3.205	1.0188	2.2057	1.75e-05	0.11938	-0.0013725	1.3719	0.75928	0.36603	-3.89e-05	-0.00058262	-9.85e-05	0.59555	-0.00024821	0.00089934	0.0012988	0.0016987	-8.88e-05	-0.00091293	0.32167	-0.0006311	0.0017945	0.0012161	0.45285	-0.0018625	0.0012988	0.37958	-0.00015848	-0.00049316	-0.00011173	0.00046202	-0.00093939	0.38951	-0.00012906	-0.00085941	5.1562	2.3663	0.048108	2.2027	-49.043	-6.6135
4	ATB	2.6173	1.0359	3.7836	-0.00081262	0.0005199	-0.00050631	1.6109	0.75074	-0.0017306	0.00077433	-0.00067215	-5.89e-05	-0.00042616	-0.00019021	-5.86e-05	-0.00065414	0.00086563	-0.0014387	0.086725	0.7892	-0.00086479	-0.00092283	-2.98e-05	0.0010025	-0.0012561	-0.0018476	-0.00090843	0.00088613	0.00012312	0.0010818	0.00013252	-0.0016067	0.0003272	-0.00090414	-0.00060276	3.5528	0.54721	0.00018654	2.8967	-43.935	-4.2132
4	ATB	3.5881	0.37219	2.2865	-0.00073692	0.00014258	0.00042607	1.4053	0.97685	0.808	-3.29e-05	0.00121	0.0011795	0.0013699	0.016448	0.001481	-0.0011808	-0.0010125	0.00071466	0.95025	0.00045925	0.0009061	0.0026591	0.084937	0.0002738	-0.0023983	-0.0023128	-0.0015984	0.00095914	-0.00045472	0.00068848	0.0005455	0.0008104	-0.00095098	0.00011967	-0.0008141	4.6985	2.5016	0.001045	2.5108	-48.953	-6.3723
4	ATB	3.1174	0.54634	3.1842	-0.00093841	0.020409	0.00071531	1.6746	0.46964	0.00041091	0.00056088	-0.0014814	0.026024	0.0018012	-0.00012757	-0.00013269	0.0015843	0.00079594	4.76e-05	0.4402	1.1718	0.00026795	0.0021291	0.0016093	-0.0011182	0.0012883	0.00048825	0.00083783	0.79464	-0.0014893	0.0015549	-0.0012316	-0.0017211	0.0006958	0.0013442	-0.0011912	3.6426	2.5134	-0.00046482	3.2483	-47.672	-4.1257
4	ATB	3.4534	0.91829	2.7691	9.88e-05	-0.00080295	-0.0001693	2.2843	0.88302	-2.78e-05	0.00070049	0.00032908	0.00079062	0.070996	-0.00055279	-0.00036707	0.0011578	-0.00046485	-0.00069844	0.22352	0.0015988	-0.0011332	-0.00082568	0.00024085	-0.0010161	0.0004143	0.0009398	0.0012813	-0.00023365	0.00086825	0.00091972	0.00015287	0.00087648	0.00042514	-0.00091268	0.00026829	4.9318	3.4632	0.0017718	3.045	-50.557	-6.6811
4	ATB	2.9107	0.563	3.2501	0.035954	0.063259	0.0016998	0.63004	1.9444	0.0055584	-0.00038035	0.00058793	0.0033286	0.00067603	0.0016863	-0.0023416	0.00032966	0.16321	0.00058478	-0.0012088	0.0016285	-0.0017225	-0.00032544	-0.00077601	-2.53e-05	0.0014172	-0.0013125	-0.00044271	0.00048541	-0.000166	-0.00068264	-0.0015561	-0.00024763	-0.00043059	0.0014426	-0.001239	3.0604	1.5778	-0.00084286	2.7332	-45.29	-3.2759
4	ATB	1.0855	0.4637	2.5059	-0.00010947	-0.0014434	-0.00024755	1.2611	0.82662	0.071514	0.00088858	0.00067366	0.00014585	-8.74e-05	-0.00035663	0.00058943	0.0015723	-0.0011003	0.0011646	-1.41e-05	1.4487	-0.0012089	0.00031497	0.0005261	-0.00055466	-0.00031602	-0.0016567	-3.89e-05	0.00041452	1.76e-07	-0.0003838	0.0010597	0.00093969	0.0089994	0.00032383	0.00020685	2.6466	1.4773	-0.00062121	0.43502	-41.154	-7.0244
4	ATB	3.3154	0.50336	2.6425	-0.00039853	-0.0014864	0.0011311	0.082882	0.6358	0.11603	0.0020678	-0.00098231	-0.0018663	0.33151	-0.001301	9.46e-05	-6.19e-05	0.75892	-8.32e-05	0.6218	1.0669	0.0013631	0.00069979	-0.00080119	-3.3e-05	-8.7e-05	-9.62e-05	0.00066846	-0.00045257	-0.00052624	4.13e-05	-0.0010365	-0.0014537	-0.00073185	-0.0011599	-0.0010938	3.2407	2.1397	-0.0025035	2.782	-44.271	-3.1803
4	ATB	2.7275	0.00029206	2.1657	0.00094628	-0.00021189	0.00078621	0.71521	1.059	0.19007	-0.00087408	-0.00081405	-0.00081143	0.036769	0.00020492	0.00022448	0.001227	-0.001572	-0.00049377	0.00012926	0.88868	0.0014727	3.84e-05	0.00064433	0.00085835	-0.00070057	-0.00052502	0.0013427	0.00011579	-0.0016481	0.00036937	-0.0010725	0.00080285	0.78788	-0.0018415	0.0014776	2.833	2.4303	-0.00089929	2.8959	-45.124	-3.0597
4	ATB	3.1822	-0.00015914	3.3767	-0.00044822	1.1413	0.048387	0.84393	0.40558	0.05029	-0.0016293	-0.00062792	0.0011373	0.0010883	-0.00070293	0.00071172	0.0001513	0.0023371	0.01463	-0.00034917	0.00034332	-0.00015454	0.0010581	0.0015815	0.00027727	-0.0010587	0.0015479	-0.00049067	0.050784	-0.0014972	0.0011045	0.00040807	0.00013253	0.014007	-0.00079262	0.27421	2.4537	1.1566	0.0017552	3.0792	-37.379	11.228
4	ATB	3.2442	0.29604	2.1847	0.0019177	-0.00011039	-0.00042006	0.84357	0.90557	0.0011772	0.00087081	0.00040916	0.00023442	0.44478	0.52149	-0.00085676	-0.00035987	0.0016045	0.0010845	-0.001656	0.85474	-0.00042713	0.00049849	-0.00034992	-0.00084567	0.0019585	0.00052817	0.00047225	0.75384	-4.02e-05	-0.0012311	-0.000451	0.00029139	3.8269	-0.00063808	-0.00019597	3.6473	3.7509	0.5732	2.3215	-54.015	-13.224
4	ATB	1.1545	0.0002753	4.1453	0.00080182	0.00020809	-0.00056864	0.7512	1.5128	0.00012519	0.0010533	-0.00035166	0.00048981	-0.00051024	1.64e-06	-0.0012435	-0.00037369	0.00027016	0.00038524	0.00051177	0.12178	0.00081785	-0.00013506	0.00086337	0.0016423	-0.00014019	-0.0012654	0.0013484	0.043539	-0.00036906	-0.00016569	0.00034154	0.0022623	0.0080677	-0.00030924	0.00013446	2.8559	1.0368	-0.00015848	3.172	-41.485	-6.2289
4	ATB	2.517	-0.00033833	2.7889	0.00074808	0.00036972	0.0002201	0.60565	0.00014143	0.23283	-0.00041645	0.41821	0.046538	-0.0014103	0.0030172	8.61e-05	-0.00013938	-0.00066624	0.0015782	0.040297	0.80179	-0.00057586	-0.00049419	6.15e-05	0.022393	0.00074526	0.00082375	-0.0010896	0.021578	-0.0011882	0.00026536	-3.23e-05	0.04631	0.00084615	0.0001758	0.00017021	3.7646	0.22172	0.041748	1.9813	-43.152	-5.2975
4	ATB	1.6191	0.0011676	3.8492	0.00069398	0.00019094	-0.00010879	-0.00017419	0.79375	-0.00028799	0.00042685	6.96e-05	0.68618	0.00034777	0.27519	-0.00039454	-0.00021081	-0.00054684	0.0016592	0.050529	0.039036	0.0008631	-0.00042368	0.00023078	-0.0014953	-0.00085129	-0.0018547	-0.00055553	-0.00051226	0.0019696	-0.00071699	0.00039488	0.0003701	0.17434	0.24449	0.073057	2.8683	2.3709	0.00012847	2.9824	-41.906	-7.1054
4	ATB	2.1878	0.01231	3.1683	0.0013399	5.54e-05	0.0032607	1.1021	1.2611	0.2489	-0.0019049	0.00070601	-0.0010173	-0.001869	-0.0017988	0.00034095	-0.00073089	0.0011563	0.0009031	-0.00028371	-0.0020111	-0.0010403	-0.0014432	0.00046511	0.00093298	3.37e-05	0.084372	-0.0011566	0.0010158	-9.69e-05	-0.00050865	-0.00014471	1.0116	2.27e-05	0.0011458	0.0013343	4.1495	2.7121	0.00090632	2.9424	-47.983	-5.7605
4	ATB	2.3955	1.0579	2.5101	0.00070938	0.00064969	-0.0010943	0.93071	1.0723	0.46798	0.00071362	0.33387	0.0014935	-0.00089349	-0.00048385	0.00067659	-0.0013169	-0.0016965	-0.0017781	0.00050329	-0.00011656	0.00042912	0.00026007	-0.0012529	-0.0010802	-0.00079211	0.0013638	0.0010923	0.00058766	0.0001889	-0.00040891	0.0023278	-0.0003245	-0.00027369	0.00023199	-0.00057892	2.9368	0.82349	-0.00022226	2.9558	-44.762	-2.6622
4	ATB	2.2507	0.41834	2.9238	0.0005486	0.00059099	-0.00029193	0.00047641	0.10048	0.0005095	-0.0006007	-0.0024827	0.00042764	0.00042528	0.088546	0.0011434	-9.06e-05	1.1668	-0.0023201	0.017985	4.59e-05	0.00076987	0.0012849	-0.0010363	0.0015855	0.00093173	0.00065227	0.0019528	-0.00092775	-4.54e-05	-0.00042503	-0.00060949	0.00050696	0.00011262	-0.00047765	0.0001629	0.034256	1.2115	-0.00090806	2.4576	42.212	-3.178
4	ATB	3.0594	0.54067	2.2629	-0.0010465	0.001353	0.00043623	1.4415	0.86656	0.000105	6.37e-05	-0.0006003	3.37e-05	0.00052828	0.0014946	0.00081628	0.0015091	0.0007375	-0.00024305	-8.6e-05	0.23985	0.00049832	-6.72e-05	-0.00029379	0.0010151	7.96e-05	0.0013509	0.00017631	0.00052086	-0.00039851	-0.00032874	0.00062833	-0.0008266	0.0016006	-0.0011301	-0.00011652	3.391	1.7834	0.092845	2.1144	-46.298	-3.5751
4	ATB	2.4338	0.00059587	2.7343	-0.0007477	3.18e-05	0.013277	0.43292	0.16917	-0.00051407	0.00024373	0.35984	0.00071969	0.00094673	-0.00031485	-0.00073455	-0.00062204	0.0011216	-0.00075882	-0.00034584	0.00013549	0.00074392	-0.00057732	-0.00054863	0.0027215	0.00036389	7.66e-07	0.00090108	-0.0013045	-0.00022598	-0.0016124	0.0010242	0.49282	0.77085	-0.00083285	-0.00069817	3.6143	2.1689	0.00022777	3.4595	-44.884	-7.8461
4	ATB	2.554	0.62359	2.0987	-0.0014553	0.69025	0.23439	0.00069769	1.3661	0.0011009	0.0018395	0.00031361	0.00061003	0.0004108	0.022473	0.0010804	0.0014164	-8.96e-06	-0.0016472	-0.00066272	1.3904	-0.0013123	-0.00057141	0.00039495	-0.0011492	-0.0005021	-0.001034	-0.00016929	0.39139	0.0011559	0.00069375	-0.00076226	0.0015955	-0.0011355	-0.00091745	0.00029149	3.4569	1.7553	-0.00065741	3.1228	-44.45	-2.9796
4	ATB	2.8939	0.18057	3.4095	0.00040076	-0.00029862	0.00010744	0.51287	1.458	0.00046249	0.00016949	0.0010898	0.0011421	0.068826	0.00030168	-0.0020761	0.00020375	-0.00071094	-0.00015036	-0.00012039	0.32471	0.00032977	0.0007691	0.00053342	0.0008695	0.00034109	-1.18e-05	-0.0019257	0.0013305	0.00085036	0.00079888	0.00032471	0.00066623	-0.00081667	-0.0012648	0.12654	3.0442	1.5519	-0.00061241	3.0613	-45.166	-3.7426
4	ATB	3.3839	-0.0011616	4.0651	0.00028778	0.00081543	-0.00065811	2.7888	-0.00077215	0.12463	-0.00036507	0.0011318	0.00059785	0.00095645	0.00028579	0.0011827	0.0010217	-0.00021858	0.0011657	0.00061006	1.386	-8.44e-05	-0.001069	-0.00053868	0.161	0.00069042	0.00039967	0.0007085	-6.89e-05	-0.00044024	-0.0015237	-7.13e-05	2.51e-05	1.5573	0.37755	0.14841	4.2775	2.2809	0.15519	2.7717	-46.945	-4.276
4	ATB	2.1816	1.3456	3.1036	0.066524	-0.00074247	0.0012069	1.3198	0.49621	0.00036336	-0.0019468	0.00014045	-0.00082887	5.44e-06	-0.0010276	-0.00051838	-0.00014089	-0.00095846	-0.00012137	0.00079106	0.60074	0.002301	0.00025811	-0.0010442	0.00025409	3.32e-05	0.00054312	-0.0011015	0.42819	0.15431	-0.00059689	0.0022514	-0.00063484	0.00065957	0.00073503	0.0015043	3.0402	0.70348	-4.54e-05	3.5012	-43.555	-3.9317
4	ATB	3.5632	0.64523	3.0701	0.0017686	0.98411	0.00043691	0.25065	0.47458	0.00070735	-0.00096156	0.072999	0.00071863	9.59e-05	-0.00046018	-0.0011608	-0.00036199	-0.00025423	-0.00098852	0.13504	0.013472	-0.00055449	-0.00074265	-0.0013803	0.00023445	-0.0015357	0.00045384	2.41e-05	-0.0014667	-0.00094209	0.19537	0.0010115	-0.00078667	-0.0011984	0.00091946	-0.00049527	2.9141	0.065517	-0.0028731	3.2209	-44.162	-1.4472
4	ATB	3.125	0.20095	3.452	0.0012746	-0.00037712	0.001533	1.5928	1.3401	0.073388	-0.00057624	0.00038971	-0.00092189	0.12582	-0.00027136	0.73669	0.00040964	0.0014239	0.00059516	-0.00044359	-0.00061391	0.00017262	0.00065665	0.0020064	3.48e-05	0.096612	0.00096071	0.00040405	-0.00041395	0.00032143	0.0020776	0.0011282	0.00085038	-0.00079302	0.0020753	-0.00049718	3.7176	2.3025	0.0011008	2.7009	-48.499	-4.8892
4	ATB	2.6065	0.0012414	3.1235	0.00027343	0.00095085	0.0024032	0.031907	0.52118	0.049249	-0.00062333	-0.0011217	0.014554	0.00024118	-0.00049449	-0.0020048	-0.0023774	-0.00011744	0.00026167	0.0015617	-1.68e-06	-0.0014461	0.0012002	-0.00019583	0.0016551	-0.0014986	0.00025964	0.072361	0.00043644	0.00042841	-0.00075028	0.00020976	-0.00086109	0.013053	-0.001538	0.028772	3.6417	1.081	0.1474	2.7751	-43.519	-5.9901
4	ATB	2.299	0.15361	2.4674	0.10916	0.13313	5.69e-05	0.47064	1.1852	0.041707	0.00012279	0.13727	0.00035251	-0.0014758	5.41e-06	-0.0010936	-0.0011414	0.00069741	0.0007089	0.0010524	0.00057476	-0.0024166	-0.00048782	-0.0009925	0.0007798	0.0015339	0.00056924	0.00013423	0.00073782	0.00032566	0.0011657	0.0017847	0.0036241	1.5071	-0.0012384	0.43614	3.9477	2.1905	0.012675	3.1964	-46.824	-7.9972
4	ATB	2.843	-0.00012289	2.1794	0.0023271	0.00049762	0.00035002	0.37018	0.73696	0.0012983	-0.00065243	0.53342	-0.00032073	0.00029577	-0.0021514	-0.00033125	-0.0010472	-0.00065417	-0.00041686	9.27e-06	0.28018	-0.00027148	5.31e-05	0.0007765	6.37e-05	-0.0014666	-9.05e-05	0.00066057	1.2298	0.0023136	0.0006803	-0.0010429	0.00032412	-8.07e-05	0.0003949	-0.00052297	4.3536	1.9477	-0.0010279	2.6787	-46.391	-8.5154
4	ATB	3.3264	-0.00039971	3.8224	-6.17e-05	0.11238	0.0004815	1.467	1.6129	0.00072898	-0.00054581	-0.0022887	-0.00015644	0.0018268	0.0014343	0.00010934	-0.00013713	-0.00090565	0.29097	0.0044513	-0.00040244	-0.00043681	0.00044	-0.00059146	0.0010741	-0.00010323	0.0017715	0.065963	-0.00040483	-0.0017942	-0.00037979	0.030223	-0.0015203	-1.03e-05	-0.00081385	-8.6e-05	2.2443	0.24737	-0.00083593	2.9562	-43.975	-3.695
4	ATB	3.1208	-0.0020238	2.1602	-0.001371	-0.0010908	-0.00071964	0.39743	0.30907	0.00057101	0.0018388	9.5e-05	0.033487	-0.00042191	-0.00042817	-0.0011512	0.0013387	-0.00021229	-0.00040416	-0.00086177	0.38647	-0.0012736	0.001027	0.00092777	-0.00056257	0.00049277	-0.0012361	-9.19e-05	0.64654	0.00041041	-0.0010307	-0.00058779	-0.00053009	0.00042401	0.00047453	-0.0015108	4.1046	2.6783	0.29287	3.2101	-46.68	-8.346
4	ATB	3.627	0.21503	2.8885	0.0011404	-0.00027772	-0.00052221	1.7701	1.302	-0.0005317	0.00053604	0.07584	-0.0010821	-0.00012667	-0.0013532	-0.002109	0.0020852	-7.76e-05	-0.00083342	0.00097338	0.0017356	0.00025955	5.51e-05	0.020074	-0.00030439	0.0017341	0.00070338	-0.0017296	-0.00050212	0.0012738	-0.0008847	0.00060417	-0.0022471	0.10409	-0.0010354	-0.0006869	3.8209	3.1916	0.11586	2.76	-48.727	-4.9862
4	ATB	2.609	-0.00044142	3.1703	-0.0015622	-0.00055821	-6.36e-05	0.034477	-0.0012652	-0.0016844	-0.00013543	-0.0017301	-0.00040473	0.12716	0.00070842	0.00016724	-0.00026732	0.0027381	0.72029	-0.00057561	0.724	-0.0013039	0.00016866	-0.00038911	-0.0020469	0.00078005	-0.00079878	-0.0017135	0.27034	-0.0018686	-0.0015806	-0.00084657	0.00070477	0.00065526	0.0014144	8.21e-05	3.7167	1.2399	-0.0003824	2.9462	-43.366	-5.3779
4	ATB	2.825	0.054803	3.2954	-0.0003628	0.0010262	-0.00022198	1.4948	0.00091516	1.3044	0.00070279	0.022759	-0.00040456	0.00044519	-0.00093488	-0.0001208	0.0020965	0.00032749	-0.0023825	-9.81e-05	0.024213	-0.00099049	0.048738	-3.34e-05	-7.63e-05	-0.0016591	0.00019804	0.00057048	0.13789	-0.0021058	-0.0010889	0.0003276	0.00040116	-0.0010059	0.00017067	0.0015952	3.9057	2.1383	0.0020141	3.441	-47.185	-4.8496
4	ATB	1.4959	0.15041	2.4657	0.0013234	-0.0013236	-0.00087392	0.00058992	0.55174	0.00038541	-0.0011506	-0.00026032	0.0012919	0.33723	0.0013426	0.00013086	-2.23e-05	0.0010189	-0.00066195	0.00045155	0.26521	0.00089941	0.0011894	0.00070577	-0.0021797	0.000294	-0.0016306	-0.0010052	0.79832	-0.00041745	0.0003806	-0.00047917	-0.0017435	-0.00014456	-9.54e-05	0.00083796	1.8099	1.479	-0.00036526	1.9581	-40.613	-7.0409
4	ATB	2.4426	0.074094	2.8298	-0.000692	7.43e-05	-2.44e-05	1.5721	1.6364	-0.00040536	0.00060307	-6.76e-06	-0.00051081	0.00057424	0.00045266	7.25e-05	-0.0015002	0.00051483	0.00035021	-0.0014375	0.0012285	0.00072695	5.29e-05	0.0023404	0.0004317	-0.0013542	0.0013635	-0.00044893	0.71767	-0.00016588	-0.0012229	-0.0010245	0.0010314	0.0015179	0.00050523	0.81331	3.0379	2.0396	-0.001822	2.6358	-45.504	-3.1795
4	ATB	3.4425	0.58649	3.4597	-0.00059103	0.072615	0.00040516	1.7004	-0.0020386	0.14022	-0.0011724	-0.00045092	-0.0010886	3.45e-06	0.0010924	0.15179	0.00031183	0.0020624	0.00088174	-0.00067991	0.027729	-0.002227	0.0013282	0.00090241	0.00074012	-0.0015966	-0.00050618	-3.73e-06	-5.96e-05	0.00068861	0.18812	0.0003002	0.00025345	0.55499	0.00021153	0.00063656	4.281	1.7486	-0.00067605	3.2177	-46.592	-4.339
4	ATB	1.6772	1.1738	2.1817	-0.00097625	-0.001889	0.002296	1.0233	0.441	0.068869	0.0019863	-0.0015946	0.00024337	0.029919	0.00061851	-0.00086093	0.0011085	0.0018317	0.080373	-5.99e-05	0.00020574	-0.00063459	0.00014072	-0.0012624	0.00072259	-0.00052724	9.84e-05	0.16712	-0.00065606	3.59e-05	0.0014754	-0.00026524	-0.0021394	0.00058619	-7.35e-05	-0.00084564	2.9613	2.5931	0.00034506	2.8206	-41.962	-5.3177
4	ATB	2.3701	0.40664	2.6864	0.0016045	0.00025506	0.00039607	1.3695	1.1847	0.00021902	0.0011533	-0.0005045	-0.001564	0.00064973	0.00069342	-0.0013928	-0.002593	0.001487	0.00063957	0.00085739	-0.0010003	-0.00090986	-0.00043475	0.00052868	-0.00099176	-0.0012609	0.00064531	0.00037996	0.61935	-0.001988	-0.00057977	-0.0016929	-0.00065235	0.0016137	0.00063797	9.94e-06	2.7621	2.1879	-0.0011479	2.5961	-45.472	-3.0614
4	ATB	3.1687	0.00039271	2.0461	0.0001376	0.23799	-9.19e-05	1.2933	-0.0015944	0.00019283	-0.00063812	0.077772	0.00012149	-0.00022717	0.01157	-0.00069225	0.00095169	-0.00035423	0.35191	-0.0015435	4.9e-05	9.52e-05	-0.00012203	-0.0002302	0.0018659	0.0020275	0.0003326	-0.0012321	-0.0010255	-0.00074605	0.00061549	0.00058256	-0.0011225	-0.0013872	-6.93e-05	-0.0030814	4.2703	2.2365	0.10995	3.1955	-47.051	-4.3585
4	ATB	3.3702	0.44039	3.1117	-0.0010381	0.0018863	0.00031919	0.80996	1.5626	0.094736	0.0010762	-0.0001349	-0.00081845	0.051381	-0.00078006	7.97e-05	0.00070248	0.00072817	-0.00060967	0.00044604	1.3963	0.00030469	0.0011255	-0.0016126	0.00049539	0.00010112	-0.00040229	0.00020826	0.56804	0.00029784	-0.00076625	0.00097975	0.0010187	0.22126	0.89171	0.00032934	4.9946	2.2267	0.00067361	3.5154	-49.012	-5.9845
4	ATB	3.1768	0.3323	3.3589	0.00044466	0.016322	-0.00026566	1.2899	1.2276	0.29064	-0.00042963	0.00080264	-0.00080286	0.69019	0.083231	-0.00023932	-0.00086577	-0.0016833	-0.00082699	0.15977	-0.0010426	-0.0014088	-0.00070724	-0.00032936	0.0016073	-0.00068711	-0.00048722	2.33e-05	0.00070529	-0.0011999	0.00083266	-0.0020824	-0.00060372	0.00010771	-0.00041894	0.65135	3.8219	0.092829	0.00033655	2.2792	-44.025	-4.2458
4	ATB	2.1408	0.95315	3.9345	-0.0010074	0.00025043	-0.0002598	-0.00087473	1.019	-0.0019173	0.00025399	0.00072437	0.14351	0.60138	-0.00085567	-0.00098588	-0.00043766	0.00046737	-0.0013782	0.00048781	0.37182	0.00052607	-0.00061082	-0.00088333	0.0012096	0.0004064	-0.00084123	-0.00031543	0.19391	0.00062016	0.00088459	-0.00053421	9.01e-05	-0.0008327	0.00035504	-0.00040532	3.5551	2.2424	-0.00027788	3.2069	-45.136	-6.2115
4	ATB	1.3931	0.28941	2.1338	-0.00067109	0.00084296	0.00022933	-0.00043136	1.3118	-0.00051992	0.00081264	-0.00063945	-0.0010179	-0.0013868	-8.32e-05	0.0018009	-0.00014756	0.00021858	-0.00012033	5.91e-05	0.85712	-0.00046137	-0.00035966	-0.00022901	0.00016694	-9.16e-06	1.0435	-0.0018868	-9.4e-05	0.00042352	-0.0010544	-0.001208	0.00035092	0.57505	-0.00048016	-0.00031063	3.8771	1.7987	0.0017308	2.9012	-44.112	-8.2246
4	ATB	2.6454	0.84129	2.9682	-0.00078185	0.0012341	-0.0014291	0.030769	0.88064	0.00044008	0.00033783	0.00045364	-5.83e-05	0.28689	0.00096939	0.00088783	-0.00075339	0.0014945	0.0009143	-0.00032485	1.2803	-0.00063721	-0.00045461	-0.0014186	0.0005109	0.00031409	0.00069366	-0.0012148	0.0124	-6.33e-05	-0.0013854	0.0012325	-5.66e-06	0.00087304	-0.00017333	0.58162	4.252	0.33929	3.27e-05	2.7336	-43.567	-4.3703
4	ATB	2.927	0.77211	2.7677	0.00045816	-0.0010882	-0.0006034	2.2384	0.00022216	0.00058972	-0.00094357	-0.0004943	0.02785	-0.00095414	0.032543	-0.00039396	-0.0026925	0.00030905	-0.00040623	0.0023488	1.4305	0.0020041	0.00084022	0.079548	-0.00010432	-0.00060764	0.00015974	-0.0013128	1.0159	0.00010067	-0.00092952	-0.0015886	-0.00082596	0.70418	0.00037671	0.00091214	3.9193	2.0664	-0.00017265	3.149	-47.312	-3.9178
4	ATB	3.7335	1.1459	2.9134	-0.00040921	-0.0010026	0.00038218	0.46211	0.97581	0.49732	-0.00094719	-0.00090314	0.001137	1.2057	8.65e-05	1.29e-06	0.00035624	-0.0010744	-8.24e-05	0.00020747	0.37498	-0.00059548	-0.0001786	0.0001128	-0.0024771	0.00054961	-0.00048568	0.0011279	0.0006978	0.042854	0.000386	0.00063335	-0.0010606	3.9923	0.0011188	-0.0004581	2.6765	2.625	0.17765	1.3367	-54.073	-13.231
4	ATB	2.2553	0.46192	2.5776	-0.00090548	-0.0005602	0.00092133	-0.0006616	0.59405	0.31725	0.0002859	0.627	0.0012187	0.46911	0.0017276	-0.00082979	-0.0021491	-0.00054331	0.0012472	-0.00068799	1.1627	0.00070737	-0.00055702	0.00012257	0.0009414	-0.0023192	-0.00018034	0.0015372	-0.00070106	-0.00051076	0.00087657	0.082532	-0.00045093	0.00056069	-0.0010761	0.00019929	3.3849	1.3039	0.16209	1.6815	-42.941	-5.1934
4	ATB	2.6348	-0.00056155	2.6361	0.00075131	-0.00039982	0.00067537	1.0224	0.0016669	-0.00044538	0.00085461	4.85e-05	-0.00026109	0.0010651	0.00075057	0.00040938	-0.00089567	0.00084053	-2.9e-05	0.00015873	0.00032679	0.00025928	0.0013731	0.00036765	0.0010429	0.0011314	3.23e-05	0.00092528	-0.00061271	-0.0018752	0.0014705	-0.00052721	5.16e-05	0.3479	0.00022819	0.1426	3.2752	1.5739	0.00054873	2.0478	-42.992	-6.2392
4	ATB	2.3696	0.39492	2.6918	-0.00020536	0.21973	0.32463	1.5661	1.3845	0.2456	-0.00043394	-1.86e-05	-0.00025032	0.00058058	-0.00085019	-0.0023515	-0.0010764	1.1e-05	0.00035329	0.12363	0.00012446	-0.00077708	0.0017501	-0.00065625	0.093869	0.00087008	0.086061	-0.0015333	0.00052915	-8.73e-05	-0.00026557	0.00022995	0.00087882	0.00012164	0.15226	0.029986	3.904	2.9549	0.00087381	3.4338	-48.544	-4.9798
4	ATB	3.0991	0.47648	3.2486	-0.00069903	0.00060398	-0.00012548	0.00095782	0.19848	0.14119	-0.0021465	0.18009	-0.00067728	0.59085	0.10086	0.0011872	0.00022228	-0.00060179	0.0015555	0.069646	0.17441	0.00094009	-0.00046597	-0.0012552	0.00040376	-0.00051943	-0.00026491	-0.00088411	0.063709	0.0021124	0.0010114	-0.00011249	0.00042857	-0.00074293	-0.00020843	0.0011379	3.7121	0.096803	0.00045096	3.2778	-43.594	-4.7209
4	ATB	2.766	-0.00026982	3.124	-0.00051412	0.032672	-0.00046945	0.38845	0.35252	-0.00098351	0.00049096	0.0063095	0.083519	0.0012982	-2.79e-05	0.0007858	0.0011441	-0.00021846	-0.00035694	0.00042796	1.4255	-0.001677	0.00213	0.00072365	-5.26e-05	-4.48e-05	-0.0003054	0.00021809	-0.00011739	0.00036228	0.82997	0.00015013	-6.47e-05	0.00042785	-0.00080966	0.0011202	3.4895	1.4869	-4.78e-05	2.6258	-43.188	-4.8305
4	ATB	3.3617	0.22729	2.281	0.00032147	-0.0012872	0.091449	1.6668	1.9807	0.0011038	0.0015411	0.049624	0.0010474	0.18211	-0.0019709	0.14939	0.00076348	5.95e-05	0.0015275	-0.00020443	1.3085	0.00033628	-0.0015672	0.00082472	-0.0006178	0.00056967	-0.00081595	0.00059211	-0.00048932	0.00059068	-0.00071958	0.00040515	-0.00035725	1.6925	0.00036324	0.75243	5.3011	3.9733	0.58128	1.3757	-53.91	-13.125
4	ATB	1.7265	0.22388	2.5084	-0.0011895	-0.0015657	-0.00019433	1.2565	0.0015995	-0.00016986	-0.0012418	0.20674	9.86e-05	0.00014025	-0.00019435	0.0016812	-8.37e-05	-0.00036683	4.2e-05	0.00058329	0.16526	0.0010592	9.84e-05	-0.00015346	-0.00049633	0.00028578	0.00077904	-0.000423	-0.0011694	-0.00079121	0.00056225	-0.00059554	0.00022813	0.40414	0.0009279	-0.00095729	-0.0012466	0.82395	0.00069607	2.9433	-30.479	28.407
4	ATB	2.6185	0.13724	2.3437	-3.01e-05	0.20336	0.0014248	1.2558	0.00051354	6.3e-05	0.0018465	0.00030273	-0.0012011	0.0010898	0.00060277	0.0016405	0.0019868	-0.0019217	0.00050135	-0.0014111	0.011357	0.00033282	0.0010623	-0.00053548	0.00021943	0.0003973	0.4837	0.50941	0.00057811	7.48e-05	0.00024153	-0.0023994	0.0022411	0.28274	0.00083426	0.16048	1.5713	0.19608	-0.00025044	2.1202	-35.759	11.468
4	ATB	1.9101	0.026672	1.9542	3.74e-06	-0.0001302	0.031755	1.254	1.139	0.0010399	-0.0018979	0.001129	0.001148	0.0010966	0.00052927	-0.0014153	0.0018996	0.0011252	-0.0014599	0.00037365	-0.0013477	0.0006438	0.00069834	-0.0005228	-0.0028407	0.0015841	0.00011466	6.48e-06	-0.00028371	-0.00054353	0.0015814	0.00080754	-0.0015409	-0.00052779	0.0011401	0.18734	4.3012	2.2802	0.34023	3.0472	-48.055	-7.175
4	ATB	2.6006	0.00027517	3.6036	-0.00079766	-0.00043244	-0.00091416	0.8733	1.6443	-0.0013913	-0.00090306	0.0018008	0.00024838	-0.0016985	0.00031814	0.0013525	-0.00035237	-0.00031287	0.0020578	0.00042286	0.44069	0.00033843	0.0003717	0.0010038	0.00018027	-0.00056675	0.00049307	0.0011538	0.00033271	2.25e-05	-0.001076	-0.0012515	1.246	-0.00072193	0.001645	-0.00052879	2.9404	2.7443	0.00017078	2.2982	-47.738	-5.3665
4	ATB	2.4195	0.47191	2.6164	-0.00047013	0.0007284	0.00050853	1.1835	1.0477	0.1104	0.001933	0.0002533	0.000347	-0.00085283	-0.00034242	-0.001692	0.0014897	0.0016366	-0.00050634	0.13829	0.00012261	0.0010009	0.0013764	0.00021604	-0.00074731	-0.00081076	6.79e-05	-0.0013189	0.0009575	-0.0013288	-0.0015068	-0.0015981	-0.00060569	-0.00047473	5.7e-05	-0.0001659	3.7893	1.3883	-0.00078822	2.7674	-45.485	-3.9757
4	ATB	2.0603	0.00031266	3.3296	0.00047356	0.00061616	0.0010893	0.29331	-0.0010035	0.61089	0.00020202	0.0015714	0.00030487	-0.0011454	-0.00048953	-0.002208	-0.00092949	-0.0016187	0.00046335	0.0012476	-0.00020141	-0.00064166	-0.00014056	-0.0017772	0.00054359	0.0019271	-0.00013343	-0.0018269	0.00060837	-0.00046952	0.00020196	-0.0013252	-0.00077494	0.17383	-0.0019045	-0.00025611	3.6083	0.90483	0.00057948	1.6283	-43.154	-6.1971
4	ATB	2.1654	0.16203	3.4736	-0.00027139	-0.0014923	-0.001726	0.42269	0.95438	1.0145	0.00091909	1.0452	0.0011147	-0.00034273	0.00077971	0.0014589	0.00026047	0.00042836	-0.00059243	-0.00060921	0.29659	0.00086401	0.00029379	0.00020582	0.51678	0.0012495	0.1193	0.00064261	0.054106	-0.0017606	0.0019465	-0.0004081	-0.00069589	0.55883	0.00022028	0.0007151	3.2938	1.3705	-6.09e-05	3.0987	-44.648	-5.3574
4	ATB	1.9639	1.0403	3.6927	-0.0010214	0.0023409	-0.0010392	0.00029785	0.60533	-0.00031732	-0.0011369	-0.0025335	0.0016505	0.0007186	0.17223	-8.29e-05	-0.00053058	-0.00019427	0.0024376	0.00035776	0.43284	-0.00049114	-0.00078833	-0.00047986	0.0018534	0.00047338	-0.00067337	-0.00047381	-0.00082875	0.00062125	0.00021625	-0.0011444	0.00041549	0.00025573	-0.00014103	0.00040127	2.5207	1.5626	0.0002721	3.1946	-42.328	-5.6622
4	ATB	3.008	-0.0016791	2.7998	0.00012106	0.2913	-0.0012087	0.74562	0.00047731	0.032526	0.0012078	0.0013841	0.0020795	0.00054732	0.13699	-0.00075229	0.0012317	0.00018637	7.59e-05	0.00045065	0.0010356	0.00065951	0.00030121	0.26855	0.00034754	-0.00029482	8.1e-05	-0.0013411	0.0010158	-0.00052665	0.00073812	-0.0015269	0.00096632	0.18342	-0.0013332	-0.00078383	4.0732	2.9433	0.0017134	2.4861	-48.089	-6.6102
4	ATB	2.8266	0.00039191	2.5519	-0.00077955	0.00092986	-0.0017679	2.3189	1.1377	-0.00082669	0.00032375	-0.00079997	8.32e-05	1.163	0.00020887	0.00058376	-0.00033909	0.00021276	0.00025406	1.3919	-0.0012106	0.0011316	0.00035932	0.00021719	-3.09e-05	0.0010185	0.0010586	-4.06e-05	0.00051657	2.43e-05	-0.00058668	0.0011979	-0.0020696	0.34587	-0.00010573	-1.01e-05	3.9858	2.1046	0.001343	3.0864	-48.583	-4.4399
4	ATB	2.9177	0.0010407	2.1245	0.00015107	-0.0003759	-0.00024369	1.8149	0.66667	0.00017571	-0.0011121	1.4655	-0.00058769	0.00056096	-0.00020781	-0.00049775	0.0019676	-0.00028478	0.00020525	0.23965	-0.00080329	-2.83e-05	-5e-05	-0.00034408	-0.0012962	0.00084449	-0.00043155	-0.00011921	-0.0015299	0.0010483	0.00028496	0.0010776	0.0010539	0.48986	-0.00040835	-0.00094611	2.7622	2.3904	-0.00048778	2.869	-47.703	-3.1483
4	ATB	3.0486	0.97054	2.6552	-0.00079845	0.0011614	-0.0015539	1.2275	0.00078664	-0.00011103	-1.57e-05	0.85408	1.2436	0.00068093	-0.00015108	0.0011611	-0.00024795	-0.0008104	-6.08e-05	0.0022829	0.095485	0.0012876	0.0012313	0.0011778	-8.57e-05	-0.00019644	-0.00065968	6.32e-05	-0.00011589	-1.17e-05	-4.87e-05	0.00057095	-0.00026208	0.001238	-5.58e-05	0.17151	3.58	2.136	-0.00041054	3.3159	-47.724	-4.055
4	ATB	3.3335	0.53971	2.1949	-0.0003554	1.443	0.13538	1.035	0.9837	0.43155	0.0014688	-0.00037245	0.0018548	0.081245	-0.000507	0.0010076	-0.0012318	0.001735	-0.00094535	0.00044384	-0.00081648	-0.0020817	-0.0011749	0.0011709	0.024174	-0.00082966	4.08e-05	0.0012765	-1.59e-05	-0.0007171	0.0002844	0.00019775	0.00054752	-0.00013634	0.0014499	0.00050753	2.9817	1.0638	0.00075293	2.5708	-38.028	11.325
4	ATB	3.484	0.62374	2.8721	0.001286	0.049866	0.0013132	1.0392	-0.00050764	0.36056	0.00090233	1.4837	0.017518	0.96725	-0.00056558	0.00075437	0.0016934	0.0019299	-0.00051857	-0.00079691	1.1499	-1.73e-05	-0.001134	-0.00076112	-0.0009564	7.72e-05	0.0012137	-0.00033747	0.73988	-0.00081781	-9.13e-05	-0.00024218	0.00071676	1.0013	0.14503	0.00061066	3.4375	1.577	0.12366	2.8	-47.113	-3.4087
4	ATB	1.8982	-0.00055857	2.1677	0.0013174	0.00065845	4.52e-05	-0.00036462	0.34274	-0.0005144	0.0015068	0.00054658	0.0009087	0.00029324	0.59969	0.1102	0.0002365	-0.00017801	-0.00084279	0.00014774	-0.0021219	0.00026997	-0.0016602	-9.17e-05	0.0007702	0.51783	0.00077684	-0.00010161	-0.00048461	0.00055375	-0.0011488	0.00047001	-0.0019837	-0.00065219	-0.0003805	-0.00078053	1.9773	2.0925	-0.001711	3.5601	-41.769	-7.2107
4	ATB	2.6274	0.0014289	1.9708	-0.00016386	-0.00039847	0.00056643	0.4767	1.316	0.43086	-0.00010462	-0.00084443	0.22525	0.00014313	0.12828	-0.00090083	0.00084008	-0.0014605	0.00041303	-0.0035243	0.27261	7.55e-05	-0.00060048	-0.00022884	-0.0017764	-0.0009248	0.00037801	-0.0005808	0.00064954	-0.0015869	0.00036256	0.0010235	-0.00076953	0.073639	-0.00044781	0.00010201	4.8697	2.4028	0.00022113	2.0685	-48.738	-7.0398
4	ATB	1.9826	0.54787	2.3517	0.00010286	-0.00061839	2.97e-05	0.42237	1.2902	-0.0007815	0.00070551	-0.00033089	-0.00086203	-0.0014126	-0.0011229	-0.00058889	-0.00019847	0.0015632	0.24198	0.00015975	0.0474	-0.00081097	0.0015702	-0.00020718	-0.0010908	0.00054617	0.0023058	-0.00053563	-0.0017835	0.0015584	0.0026308	0.0017314	-0.0014295	0.00033272	-0.0011672	0.018087	3.5015	0.94058	0.2368	2.3994	-43.445	-5.9621
4	ATB	2.6698	1.014	2.1413	-0.00063042	-2.63e-05	-0.0019594	1.1103	1.7036	0.037045	-0.00079325	-0.00023919	0.20338	-0.0002456	-0.0015271	0.00029821	-0.00053455	0.00072421	0.0013811	-0.0005068	0.22875	7.86e-05	-0.00026869	2.18e-05	0.00085354	-0.00045475	0.00010815	0.00067357	0.00027102	0.00088465	0.00082793	0.0012058	0.00052751	0.00096397	0.00021467	0.00091072	2.5713	1.4527	-0.0014859	2.9749	-45.095	-2.4069
4	ATB	1.9499	0.00047597	2.8341	0.0032616	0.4572	0.00075791	-0.0016382	0.87945	-0.0017817	0.00030749	0.00056655	-0.0012356	0.0006506	2.78e-05	-0.0011687	-0.0018148	0.00085448	-0.00035965	-0.0020707	-0.0012058	0.001098	0.0016382	-0.0012575	-0.0011175	0.00080837	-0.0018404	0.0014682	0.0018123	-0.0014699	0.00016053	-0.0011495	-0.0003563	0.0019741	-0.0015119	0.00076872	3.7925	1.3245	-0.0011708	2.0506	-43.205	-6.3676
4	ATB	3.1355	0.00072585	2.7387	0.00052429	0.00072819	-0.0014266	0.14041	0.79345	0.071379	-0.00074178	0.18671	0.0002127	-0.0007949	-0.00035161	-0.00013177	0.0012122	-0.0011709	0.00054667	-0.00074383	-0.0021136	-0.0016834	-0.00029483	0.96599	-0.00079298	-0.001684	7.11e-05	0.00022917	0.0018017	-0.00044275	-0.00056557	0.00070036	-0.00084059	-0.0018375	-0.00081043	0.0010071	4.334	1.538	-0.0029071	2.7	-46.004	-8.174
4	ATB	2.4583	0.0018555	3.6119	-0.00087849	-0.00013113	-0.0014382	0.87045	0.055391	0.21652	-0.0002003	0.00037349	-0.00083283	0.014099	0.001417	0.00034765	-0.0007456	-0.00023332	-0.0013859	0.0013412	0.26352	-0.00037816	0.0014507	0.00038345	0.00098799	3.7e-05	0.0010732	0.00040653	0.12569	0.00049966	-0.00028069	0.46853	-0.00049486	0.00043179	0.00019145	0.067422	4.0782	1.8103	0.00056601	2.5265	-44.797	-5.9835
4	ATB	2.6476	-0.0012617	2.0687	0.00072439	-0.00077632	0.00049812	0.7963	0.0010098	0.23507	-0.0025104	1.2994	-0.00015957	-0.0019551	0.0013874	0.00039158	-0.0019461	-0.00091694	0.00075833	0.00068733	0.00091878	0.00066983	0.00024506	0.10899	-0.002155	0.0015621	0.00050299	-6.32e-05	0.00055187	-0.00032586	0.0011255	0.0005013	0.0029865	0.05206	-0.00096828	-0.00083191	3.1697	1.5923	0.91467	2.1352	-46.952	-3.1141
4	ATB	1.3665	1.1349	2.7026	0.0017116	0.99423	0.0012644	-4.44e-05	0.00060154	0.0025587	-0.00036505	-0.00092026	0.0019872	0.13976	-0.0013191	0.0018417	-0.00107	-0.00026615	0.0021165	0.0016865	0.76795	-0.00046999	0.00071171	-0.0007497	-0.00058604	0.00014244	0.00083389	0.00056599	0.0018477	0.41662	-0.001426	-0.00028683	0.0024555	0.59148	0.00090136	-0.0015408	3.2629	1.896	-2.5e-05	2.1999	-42.342	-6.1015
4	ATB	2.61	0.18282	3.2446	-0.00038717	-0.0014548	-0.0033172	-0.00021902	0.55918	-9.09e-05	0.0003124	0.00048787	-0.0007686	0.19354	-0.0001297	-0.0012038	0.00029224	0.00010744	0.00011569	-0.001488	-0.00038445	-0.00034662	0.00014848	-0.0013556	-0.00051397	-0.0021815	-0.0033686	-0.00024683	0.00071612	0.00058432	-2.7e-05	0.0010759	0.00024783	0.5284	-0.0001266	-0.00078143	3.5982	0.084155	-0.0017301	3.2604	-43.604	-4.7608
4	ATB	3.1869	1.0012	1.9455	0.00021238	2.2769	-0.0010576	0.56899	0.00019035	0.00036759	0.001506	0.00024275	0.0019506	0.23348	0.00049555	0.00017768	-0.00010118	0.28371	-0.0010852	-0.00075221	-0.00011324	0.50285	0.00031891	0.0014449	0.00085337	-0.00092821	-0.00019745	-0.0015766	4.01e-05	-0.0010494	-0.0001309	-0.00047209	0.0016977	0.54825	0.0014232	-0.00075925	2.9115	-0.00046168	0.00050415	1.386	-37.082	11.102
4	ATB	2.4601	0.0013864	2.4377	0.00035669	-0.00015464	0.0013304	0.706	0.91719	0.00080443	0.00057248	-0.00011855	0.00070358	-0.00036753	-0.0019295	0.00021671	0.0024655	-0.0017637	-0.0014928	-0.00018943	0.43097	-0.00068479	0.085866	0.0023121	0.068799	-3.01e-05	0.17504	-0.00031556	-0.0003521	-0.00041902	-2.06e-05	4.28e-05	0.00083941	0.99164	-0.00042167	0.30484	4.3919	2.3378	0.48884	2.7879	-46.92	-7.8665
4	ATB	2.7655	1.0426	3.2913	-0.00026518	0.0007991	0.096114	1.9246	0.065976	-0.00063473	-0.00081572	0.10989	0.0014243	-0.00018134	0.00043046	-0.00025315	0.00073606	-0.0010747	0.26611	-0.00048642	1.2094	0.00083173	0.001399	0.00058406	0.00038883	0.00037572	0.00042402	0.00049452	0.13945	-0.0012488	0.0015575	-0.00058568	-0.00057075	-0.0014582	-0.0013191	0.00032172	4.4177	2.1436	-0.00030535	3.0644	-47.399	-3.9419
4	ATB	1.9114	0.21902	3.506	-0.0013643	0.00084849	0.00036107	1.3159	0.38235	0.090364	0.002148	0.041244	0.0014734	-0.00015462	0.084454	-4.64e-05	0.0017638	-6.8e-06	0.12802	0.00010792	0.0021716	0.0021018	0.0022399	0.0011182	1.0005	0.0012933	-0.0012431	0.00041121	0.086885	0.00044597	-0.00069154	-0.00034263	-0.00068465	-0.00046269	-0.0018789	0.00032827	3.6768	0.95186	-0.00010453	3.4589	-44.215	-4.8487
4	ATB	3.09	0.088475	1.9634	-0.00066742	0.1207	0.00045307	0.77444	1.0807	0.2813	0.00054996	0.00045309	0.00059077	0.00098986	-0.00050346	0.1331	-0.0029689	-0.0014947	0.0021391	1.05e-05	0.0010863	1.1e-05	-0.00035235	-1.68e-05	0.00082625	-0.00054967	0.0011042	0.0010788	1.0804	0.00080912	0.0013084	-0.0006142	-0.0015909	3.5283	0.55178	0.70678	2.494	4.4143	0.072161	1.6842	-54.001	-13.243
4	ATB	2.8783	-0.0016412	2.2444	0.0007739	-0.00046369	-0.0011513	0.27758	0.0016861	-0.00075478	0.00031895	-0.00095463	0.071488	0.001136	0.00021362	0.00014459	0.0016811	-0.00051458	0.00068751	0.00053033	0.00047719	-0.00041432	-0.00015509	0.00011866	0.00019242	0.0012959	-0.0023971	-0.0007273	-0.00078939	8.13e-06	0.00021045	-0.00067791	-0.00064031	-0.001133	4.68e-05	0.0012799	3.379	1.1329	-0.0010533	2.8993	-43.219	-6.5413
4	ATB	2.3271	0.19977	2.2913	0.0012036	-0.00096654	0.00015845	1.4429	1.5573	0.32547	-0.00038823	-0.0010057	-0.00019714	-0.0017835	0.001881	-0.0016383	-0.00028514	0.00027785	0.0012184	6.83e-05	-0.00017022	0.00020765	0.00046512	0.0011357	-0.0013289	0.002237	0.00062693	0.00051915	0.00011888	-0.000994	-0.00058766	-0.00094818	-0.001413	-0.00031708	-1.79e-05	0.34248	3.6819	1.0484	-0.0015275	2.6226	-45.443	-3.7164
4	ATB	2.8217	0.2603	3.4823	-0.0010077	0.28525	0.10585	0.86804	1.1784	0.00019893	0.00079978	0.0011412	-0.00026353	0.00014596	-0.0014204	-0.00051145	-0.00090438	0.0023043	0.48533	0.00013896	1.4773	-0.0015156	-0.0019847	0.00022877	-0.0010714	2.7e-05	-0.00071454	-0.0023431	0.00064266	-0.00056025	0.00012353	-0.0012985	0.00043332	0.00062388	-0.00029672	0.84302	3.4866	-0.0011562	0.0010898	3.1161	-43.775	-4.0367
4	ATB	2.1782	0.45512	2.4358	0.00072601	0.0016187	-0.00045839	0.99095	1.8486	0.55901	-0.00094804	1.2513	0.0086777	-8.59e-06	-0.00065445	-0.0018554	-0.0012291	0.00065878	0.00079027	5.24e-05	0.63524	-0.0014029	0.0011421	4.76e-05	-0.0013456	9.21e-05	-0.00090659	0.00053899	-0.00022387	0.001583	0.00061667	-0.0008856	0.00048716	-0.0014682	1.1251	-0.00044557	3.8471	2.2239	0.27752	2.9701	-47.932	-5.9179
4	ATB	2.9404	0.3174	2.5921	2.64e-05	-0.00056366	-0.00035087	1.0888	0.18169	-0.00047741	9.27e-05	-0.0014009	0.00062443	0.43768	0.0004563	-0.0010547	0.0014211	0.00055452	0.00014306	0.66191	0.018197	-0.00026687	0.00044653	0.00059954	3.88e-05	-0.00023384	-0.0013311	-0.00047067	-0.0014884	0.0011163	-0.0013367	-0.0012247	0.000877	0.0070036	0.0016488	-0.00036361	3.8703	2.8113	0.0012225	2.8163	-48.281	-6.3863
4	ATB	2.7028	1.2453	2.4982	-0.0017276	-0.00053857	-0.0013402	0.39234	0.5327	0.060636	-0.00064079	0.00039333	0.001548	0.072676	-5.28e-05	0.0017458	0.00041615	0.56906	-0.00091785	0.0017151	1.1523	-0.00059177	0.0015378	-4.99e-05	-3.31e-05	0.0017796	0.00088273	0.001557	0.00085217	-0.00041694	-0.0010156	-0.00014975	-0.00019858	0.00013749	-0.00012102	0.00033776	3.4183	1.9828	0.001101	2.9769	-44.2	-3.1491
4	ATB	2.4272	0.47076	3.4727	0.00024936	-0.0011364	0.00011696	1.7067	1.0236	0.00035515	-0.0013367	0.00047585	-0.0011007	0.0024733	0.00071974	0.0019935	0.00061635	0.0011517	0.025526	0.00045363	0.075058	0.000153	0.0021392	-0.0015648	-0.00011791	0.00044686	-0.00083227	-0.0018118	-0.0004189	0.00071692	-9.94e-06	0.00053155	0.0006732	-0.00079689	0.23435	0.93231	6.4385	1.8669	0.021851	3.2813	-50.28	-8.7373
4	ATB	2.264	0.79397	4.1497	0.0018524	0.0015465	0.00053692	0.00041375	0.26278	0.0014252	0.00086748	0.00017566	0.043928	0.00055138	-0.0027716	0.00081897	0.0011643	-0.00039061	0.43208	0.47343	4.24e-05	0.0007104	0.00060171	-0.00071785	0.00040485	0.0028878	-0.0004741	0.00063321	-0.00022613	-0.00071578	0.00067997	0.00041757	-0.0007459	-0.00036939	-4.94e-06	-0.00027937	3.6783	1.1494	0.00042567	2.5946	-43.574	-5.7797
4	ATB	2.1154	-0.00012348	2.6087	-9.01e-05	0.12598	0.0019664	0.00011026	0.046882	0.1351	-0.0017374	-0.00023936	-0.00071531	0.0019011	-0.00036521	0.00038145	-0.001837	0.00028602	9.58e-05	0.00022841	-0.000166	-0.00070025	-0.00029834	-0.0026155	-0.0010977	0.00057982	0.0001549	-1.78e-05	-0.00083834	-0.0011611	0.00019588	-0.00029538	-0.00063814	-0.00032497	0.00015223	-0.00079071	3.3622	1.0735	-0.0023026	1.8855	-42.931	-6.4959
4	ATB	2.2597	0.86611	3.7778	0.00086945	0.00083335	0.00035285	-0.00054614	0.0018219	0.48826	-0.00091109	0.10385	-4.69e-05	0.00037126	0.00021921	0.0011304	-0.00071771	0.00063542	-0.00027938	-0.0015532	1.072	-0.00067509	0.00024805	0.00091363	-0.00011073	0.0015088	0.0015446	-2.2e-05	-0.0012974	-0.00047713	0.0013599	-0.0026368	-4.69e-05	-0.0016149	0.0002267	0.0011772	2.7562	1.903	-0.0016652	2.678	-42.88	-5.1508
4	ATB	2.0647	-0.0010634	2.5033	-0.0022356	-0.00011535	0.00093545	0.54275	0.18564	0.00016645	0.00010236	-0.00013822	0.63385	0.055451	0.43949	-5.1e-05	0.00039157	-0.00098286	0.00022628	0.0011595	-0.0012888	-0.00058212	0.00084561	0.0008373	-0.001676	0.0016439	0.00082071	0.00035992	-0.00020995	-0.00062759	0.00043139	0.0010289	-0.00059053	0.00092287	0.0013809	0.0015183	3.9416	1.9341	0.11057	2.8534	-44.904	-8.1856
4	ATB	1.9939	0.00079773	2.1322	-0.00031939	0.0014044	-0.00072322	5.84e-05	0.13715	0.00058118	0.0020443	0.0014614	0.0020681	0.00068349	0.30686	0.0019836	-0.00020974	-0.0025147	0.00017164	0.0010717	0.33572	-0.0010864	-0.00069669	-0.0013433	0.0015913	-0.0018481	0.00060592	0.0021914	0.00033567	-0.00020769	0.00096633	0.00027792	0.00028994	0.062842	-0.00046225	-0.00093836	3.0068	1.0082	0.0017	1.4323	-42.613	-6.616
4	ATB	3.0164	-0.001979	2.3758	0.00063626	-0.00011505	0.00038015	0.74897	-0.00147	0.0011231	-0.0023394	0.0014962	-0.00058732	0.00035352	0.0014223	-0.00045759	-0.00033068	0.00039384	0.0015026	0.00064586	0.94879	-0.0011032	-0.0015524	5.57e-05	0.30635	-0.00010724	-0.00068553	-0.00040699	-0.00017219	0.0023134	0.0015994	0.00030208	0.0011562	1.4887	0.00025242	0.0017683	2.5689	2.7006	-2.09e-05	1.4639	-54.164	-13.196
4	ATB	2.7425	0.024176	2.4999	0.00021915	0.00018302	0.00053387	0.00048484	0.80865	-0.00091651	-0.0019798	-0.0015685	-5.84e-05	0.08308	-0.00048177	0.0023415	0.00098191	0.00025453	0.00089433	0.016842	0.31963	-0.0011269	-0.0012216	-0.00028514	-0.0012772	-0.00060177	0.00035307	0.0012473	0.29272	-0.00026284	0.0022637	-0.00028044	-0.0004788	-0.0009728	2.5e-05	0.00061749	3.6978	2.1583	0.0010982	3.0393	-45.788	-7.2262
4	ATB	3.3075	-0.00051236	2.3083	0.0023465	0.00072937	0.00084524	1.7788	0.89014	0.0016161	0.00016437	0.00078834	-0.00098857	0.00046901	0.00044306	-0.00091151	7.64e-05	0.00034302	-0.00094197	0.42182	0.8063	0.00074497	-0.00084394	-0.00017175	0.001077	-0.0010739	0.0024399	0.068337	0.0015825	0.001137	0.00049756	-0.00157	8.38e-05	-0.00018625	0.1496	-0.00036166	4.5164	2.4699	-0.0013629	3.7778	-48.607	-4.1956
4	ATB	2.4501	-0.00012601	2.4845	-0.00098689	0.89238	0.0013653	1.3588	0.72561	-0.0013175	-0.0002718	0.37009	0.00060504	0.0010014	0.0015883	0.00049336	0.00073852	-0.00070937	0.0020109	2.23e-05	0.60693	-0.0015146	-0.00069006	-0.0006796	0.4269	-0.0016318	-0.0020824	0.0004214	0.000687	0.0013863	0.00010789	0.00042092	-0.0010257	0.77397	-6.93e-05	6.47e-05	3.6566	2.0551	0.00096114	2.754	-46.775	-3.7208
4	ATB	3.0847	0.30255	2.3479	-0.00065706	0.0014235	-0.00067372	0.61264	1.1031	-0.0016025	-0.0023033	0.42114	-0.00084016	0.00010798	-0.00069151	0.0006372	0.0013577	0.030347	-0.00089122	0.00026032	0.56997	0.0023332	-0.0003112	-0.0011707	-0.00023263	0.0002865	-0.00025836	0.00035554	0.00089384	-0.0016293	0.0011021	0.00020418	-0.001037	-0.00047276	-0.0011642	0.00085573	4.6217	1.9977	0.00033097	2.7245	-47.984	-6.5061
4	ATB	2.9794	0.00016935	2.7065	0.00028289	-8.45e-05	0.0003659	1.6657	0.74898	0.0010337	-0.00044035	-0.00025303	0.00064056	8.21e-05	-0.00075786	-0.00040095	0.000277	0.00083748	0.001533	0.00058221	1.1161	0.00087503	-0.00089686	-0.0012305	0.00041808	-0.0014589	0.00051896	0.00018196	0.12934	3.67e-05	-0.0011013	-0.0010143	0.0014998	0.00091392	-0.00094766	-1.74e-05	3.4345	1.6582	0.15831	2.8322	-46.71	-3.9779
4	ATB	1.7238	0.00055387	3.223	-0.00038928	0.24213	0.00060504	1.0082	2.0456	-0.00041586	-8.6e-05	-0.00061237	-0.001396	-0.0011289	-0.00017386	-0.0010115	-0.00012265	0.00071757	-0.00060919	-0.00038998	0.13229	0.0011168	-0.0008217	0.00018185	0.00022755	-7.55e-05	-0.00034094	0.00043385	-0.001304	-0.0016014	0.00083089	0.00069809	-0.00068953	0.00060426	0.0015764	0.0004598	3.6721	2.4171	6.57e-05	2.4353	-46.054	-5.7308
4	ATB	2.2707	0.33363	3.3744	-0.00068937	-0.0007772	-0.00013131	0.0011929	0.00068408	0.33983	0.00064324	-0.00063853	-0.0013675	9.86e-05	-0.00010364	0.0002548	0.0010364	0.00027881	0.3705	0.0017641	0.54145	-0.00018452	-0.0012341	-0.00072283	0.0009032	0.00020527	-0.00059066	-0.0016162	0.00039311	0.0015134	0.00024535	0.00071275	0.00057408	-0.00068555	-0.0014036	-0.00055174	3.828	0.57686	0.00049395	3.1728	-43.466	-5.1986
4	ATB	2.0205	0.65246	3.0069	-0.00014694	0.28443	0.00026321	0.21984	0.96592	9.84e-05	-0.00050803	-0.0016673	0.00010877	-0.00098895	0.043126	-0.0004157	0.000409	7.52e-05	-0.0011906	-0.001237	0.45316	-0.00056028	-0.00090863	-0.0011976	0.00025422	-0.0028879	-9e-05	-0.00018758	-0.00010177	-0.0015828	0.00018352	-0.00035975	-0.00082795	0.13579	0.00045914	8.94e-06	2.9734	0.76795	0.0020685	2.4585	-43.046	-5.6375
4	ATB	2.6277	0.46557	2.6041	0.00061073	0.6951	-0.00011092	-0.00043809	0.81752	0.13203	0.0020352	-0.00080759	-0.00078143	0.0010898	-0.00030277	0.070546	-0.0012971	0.00020652	-0.0013947	0.0016539	1.2878	6.43e-05	0.00022658	-0.00010861	-0.00044221	0.00049472	0.00055016	0.48196	0.46913	0.0010726	-0.00024041	-0.00088597	0.00066718	0.00042565	0.0002462	0.07663	3.6554	0.94052	-0.00035412	1.873	-42.944	-5.0418
4	ATB	2.8527	1.1086	2.5556	-0.0013159	-0.00086446	0.0015061	0.052015	0.00032327	0.00099581	-0.001075	0.15518	0.00091257	-0.00020211	0.00071978	0.00028799	-0.00081542	0.0004863	0.0013943	0.13431	0.00081425	-0.00062249	-0.00047758	-0.00094625	0.0013785	0.087884	-0.00051479	0.00039102	0.00016668	-0.00075667	-0.000243	0.00042816	2.646	1.5756	0.00017398	-9.98e-05	3.3809	1.1895	0.048563	2.2902	-44.308	-7.7198
4	ATB	2.3828	1.0908	2.3754	0.00094243	0.0017547	-0.00017427	1.4773	1.9126	0.3897	-0.0016141	0.0010515	-0.0010907	0.00097501	0.0011209	-0.00208	-0.0009521	7.85e-05	-0.00033832	-0.0006006	0.044516	-0.00026854	0.00012382	0.00030385	0.0001817	0.00072616	-0.0020854	0.0003705	0.00088155	-1.12e-05	-0.0010799	0.0013134	-0.0010489	2.6074	0.34038	0.54124	2.3166	2.3418	0.0017518	1.4101	-54.092	-13.21
4	ATB	2.1909	0.00061943	3.9752	0.0010164	0.13599	0.0010497	-0.00037598	0.23128	0.00054058	-0.00057729	-0.00036704	1.66e-05	-0.0003928	0.00081475	0.00078554	2.37e-05	0.087832	0.064475	0.00058219	0.47951	-0.00040081	5.08e-05	0.00070696	-0.0012075	0.00052906	-0.00036739	-1.57e-05	-0.00056932	-0.002098	0.00073922	-0.00048398	0.00080075	0.16695	3.15e-05	0.54264	3.4321	0.34689	-0.00096388	3.014	-43.485	-5.0613
4	ATB	3.1711	-0.00099544	3.0708	0.0017824	0.00089342	-0.0015239	0.90284	0.61446	0.00085716	0.03273	0.0010581	-0.0012954	0.0014901	0.00073684	-0.00063025	0.0018413	0.00056944	0.0013625	0.099214	0.00068415	0.00066774	-0.0003347	0.0021869	0.00022342	-0.00032387	0.12048	0.00056323	0.00068838	0.00031546	-0.00037593	0.00057582	0.00082524	0.88074	-0.00039421	0.00033476	3.0627	1.0321	0.0004605	3.6122	-43.643	-4.3667
4	ATB	3.1342	0.079225	2.4603	0.00019391	0.74375	-0.00079866	0.0017489	0.57353	0.30001	-0.00043571	-0.0008833	-0.00038975	0.0010042	-0.0010594	0.52078	-0.00090187	0.00044004	0.00013888	2.02e-05	-0.0014317	-0.0010191	-0.00018514	0.00047438	0.29457	-0.00094965	0.0013045	0.00016967	0.17793	0.0014567	-0.00087451	8.96e-05	-0.00017329	0.4861	0.00053155	0.0010792	4.3179	1.7603	0.0015205	2.4865	-46.087	-8.3765
4	ATB	3.1468	0.60293	2.3994	-0.00024475	-0.00086463	0.00027886	-0.001353	0.34712	0.080177	-0.00082189	-0.0012804	0.00041265	0.17249	-0.00059007	0.00036625	-0.00062077	0.00026917	-0.00071901	0.0016301	0.40306	0.00019511	-0.0010403	-0.0021188	0.00049513	0.00039902	0.00057451	0.38322	-0.00076831	-0.001188	0.00023483	-0.0013866	-0.00013433	0.00074583	0.0025647	-0.00020873	3.4555	1.5771	0.0030645	2.1939	-43.36	-5.8734
4	ATB	2.9116	0.00010084	2.8803	-3.43e-05	1.4008	-0.00014497	0.5473	0.87349	0.00069313	-0.00040461	-0.00058311	-0.00078977	0.080393	-0.0013723	-0.00048768	0.00047272	0.00079076	0.0002006	-0.0027666	0.4395	-0.00027651	-0.0013684	0.0007341	-0.00028643	0.58065	-0.0016316	-0.0010229	0.23488	0.0015513	6.55e-05	-0.0013419	0.0021112	0.00036984	0.00044787	-0.00047783	1.9964	0.95949	0.0012408	3.147	-37.472	11.265
4	ATB	2.4408	0.76231	2.6318	-0.00069865	0.0015959	0.00041467	0.71167	0.002222	-0.00097231	-0.00017749	0.00028181	-0.00051288	0.00055041	0.0022746	0.00025846	0.00033861	-0.0010293	0.00078173	0.234	1.1879	0.051366	-0.00036981	0.0010089	-0.00085483	-0.00086309	0.24097	0.00092783	-0.00020745	-0.00075871	0.00031106	0.00047132	0.0013758	0.70555	0.00028542	0.00062385	3.6612	1.7188	0.00074267	3.0129	-43.32	-4.7355
4	ATB	2.8442	-0.0015689	2.174	-0.00056623	0.82864	-0.00068367	0.68622	1.2809	-0.00013068	-0.00048256	0.0012303	0.0020968	-0.00090392	0.00081593	0.0071598	-0.0005318	-0.00039598	-0.00025561	0.6088	0.42475	-0.00036153	0.0004485	0.0009621	-0.0014112	0.00087116	0.00020767	0.0012674	-0.0020435	0.0002761	-0.0010786	-0.00065694	-0.0011385	-0.00064652	0.0018238	0.098179	3.8041	2.111	0.00054007	2.369	-47.634	-5.1984
4	ATB	2.9123	0.00093967	3.335	-0.0011055	0.00070118	-0.0014259	0.5667	-0.00030562	1.0148	0.00053643	0.00041859	0.0025312	0.00022127	-1.78e-05	-0.00067527	0.00054684	0.000319	-0.00077711	-0.0016676	1.2389	-0.00039329	-0.00043268	-0.00052203	0.0011568	0.00016112	-0.00085823	-0.0011923	-0.00068464	0.0014874	-0.0016847	0.0011428	0.0012721	0.0011071	0.00039785	-0.0012518	2.4749	0.5011	0.00034412	2.7195	-43.142	-4.6708
4	ATB	2.6582	-0.00047327	1.9627	0.00024685	0.19146	0.00068676	1.6208	-0.00061055	0.080649	0.0044976	0.15042	-0.0015276	-1.94e-05	-0.00082838	0.0015498	-3.09e-05	0.0019354	0.12456	-0.00010593	0.13603	0.0021843	0.0010631	0.0012545	0.0016279	0.0011733	-0.00096306	0.028902	0.00035067	0.00011937	-0.00069749	0.0015562	-0.0021959	0.00088269	-0.0012988	-0.0011229	4.3021	1.7938	0.00096675	2.7919	-46.821	-4.291
4	ATB	3.1557	0.0011386	3.2893	0.0012338	0.03642	-0.00052163	0.0015748	0.88449	-0.0014885	-0.00070681	-0.00093789	-0.00086234	-0.00036019	0.00074314	0.03057	0.00011351	-6.7e-05	0.23011	-0.00091983	0.00050526	0.0010724	-0.0018389	0.00063521	0.0004317	0.00035259	-0.00068031	-0.00012247	0.0003653	0.0012105	0.00078461	0.00082189	7.18e-07	-0.00062914	-0.0011607	0.26406	3.1973	2.1669	-0.0022659	3.2487	-45.413	-6.1839
4	ATB	2.6209	-0.0019419	3.5023	-0.00082258	0.00015694	0.00023214	0.82525	0.18099	0.48624	-0.00024194	0.00040777	0.0012753	0.00096322	-0.00033561	-0.00012446	-0.0020794	0.00044347	0.098272	-0.00068988	0.43308	0.00061944	-0.001164	-0.00046478	-0.00053181	0.0043436	0.0007673	0.0026831	-1.43e-05	-5.23e-05	-0.00080595	0.00086225	0.0017792	0.00034121	-0.00042401	0.037276	2.513	0.96307	0.00034811	3.1052	-43.238	-4.7146
4	ATB	2.8173	0.21928	4.0139	-0.0014014	-0.00022581	-0.00052936	0.18161	1.0917	0.00057898	0.0014275	0.54728	-0.00096115	0.65446	-0.00043531	0.00070471	-0.0028048	1.07e-05	0.00096382	-4.14e-05	0.018964	0.00056135	0.00045943	-0.0011714	0.40475	8.14e-05	-0.00064084	-0.00074604	0.19219	0.00066878	0.00024715	-0.00063891	0.00079546	-0.001504	-0.00027973	0.00020637	3.7923	1.8725	0.10607	2.9408	-45.387	-5.8636
4	ATB	2.0102	0.17428	1.982	0.0013154	-0.0010828	-0.00032142	0.61855	9.17e-05	0.0010515	-0.0016525	0.00064533	-0.0002	-0.001413	0.000336	0.0018565	-0.0014705	-0.0022147	-0.0011096	-0.0013299	-0.0009087	9.79e-06	-0.00062443	-0.00043357	-0.00035879	0.00052884	-0.00087249	-0.0007407	-0.0005101	0.0011212	0.00067011	0.00076785	0.0001255	-0.00096004	0.00076784	0.11479	2.3882	1.741	0.00041065	3.249	-42.205	-6.9742
4	ATB	2.994	-0.00021452	3.9187	-0.001935	0.0018302	-0.00063376	1.8854	1.1299	0.011974	0.001136	0.00073631	-0.00018461	0.36913	-9.87e-05	0.00020955	0.0021134	-0.00086412	-0.00095596	-0.00054298	0.6121	0.00068338	0.0016727	0.00025223	-0.00062696	-0.0022411	-0.00040762	0.00034854	0.0020978	-0.00012645	3.72e-05	0.00080292	0.00061588	0.00055398	-0.0018038	0.27532	3.6244	2.3689	-0.00049425	2.7796	-48.503	-4.8049
4	ATB	2.8331	0.48739	2.7358	0.0023491	-0.0014145	-0.00086115	1.0818	-0.00070064	0.002046	0.0003448	0.99803	0.0016682	0.3405	-2.54e-05	-0.0007421	0.00031299	0.00012281	0.073761	7.44e-05	0.30594	0.0005391	-0.0013694	0.00011533	-0.00062415	-0.00026237	0.0014023	0.48009	0.0012863	0.001576	0.00023424	-0.00050428	-3.21e-05	-0.0010269	-0.001245	0.0019813	4.0188	2.4107	0.00050803	2.778	-47.88	-3.7691
4	ATB	3.0782	1.2601	1.9868	-0.0014424	0.0022453	2.82e-06	2.0123	-0.0004497	0.58199	0.00055755	-0.00050898	-0.00069918	0.00022506	0.0017449	-0.0016017	-0.00093531	-0.0014038	0.00093523	0.22121	0.54294	0.0023998	-0.0011496	0.00030577	0.00073174	0.00017639	0.00037357	0.50546	-0.00037676	-6e-05	0.00068224	-0.00034194	-2.84e-05	0.0014825	-0.00052198	0.93403	3.6157	0.78761	-0.00051519	3.2145	-47.344	-13.31
4	ATB	3.2647	1.0041	2.6965	0.00071746	0.59734	-0.00015072	2.1905	1.6345	0.27833	-0.00015206	0.0010285	-0.0012232	0.52052	0.00090388	0.30285	-0.001672	0.00052383	0.0012538	-0.0011174	0.98387	-0.0026578	-0.00013075	0.00023923	0.00033125	0.51417	-0.00021427	0.00014526	0.0012068	0.00052721	0.00010363	0.00044761	-0.001632	0.50229	0.00043506	-0.0012505	3.6282	1.4512	0.46098	2.7326	-47.811	-1.8113
4	ATB	3.2813	-0.0033026	2.9948	0.0024577	0.0012819	0.10599	0.59239	1.1464	0.0011428	0.00090908	1.0016	-0.0017339	-0.0014251	0.00021473	-3.77e-05	0.0010331	-2.63e-05	-0.00036185	0.00075019	-0.00024734	0.0017994	0.0026967	0.00011838	0.0010198	-0.00032564	-0.00011535	0.00041962	0.18269	0.00052706	0.089159	-0.00016806	-0.00068997	-0.00068867	0.0012199	0.17485	3.6044	2.0166	-0.00096779	2.3751	-46.849	-4.7252
4	ATB	2.6378	0.0010971	3.1445	-0.00026306	0.0014934	0.0012529	1.5145	-0.0009605	0.11112	0.00085216	-0.00024874	0.0017823	0.25229	0.00097434	0.00083253	0.0018725	-0.00029706	0.00028624	0.00091461	0.0012528	-0.00096972	-0.00054988	-0.00084395	-0.00016596	0.0022678	5.34e-05	0.00068915	0.00019735	-0.0012668	0.0012694	0.0020982	-0.00069929	0.00010713	-8.49e-05	-0.0015224	2.6663	1.3883	-0.0011292	2.8128	-43.224	-4.7098
4	ATB	1.9019	0.31694	2.1764	-0.00074258	0.048424	0.0019713	0.10035	1.1271	0.001222	-0.00050117	8.01e-05	0.0020079	0.00046121	0.00063896	-0.00084628	-0.00048895	0.00099285	0.00079354	0.0022897	0.44494	0.00043307	-0.00047103	0.0009064	0.00049187	-0.00042642	0.00036965	-0.0016925	0.0010299	-0.00035986	0.00097576	-0.00040377	-0.00029638	0.00053731	-0.0021083	0.00020435	2.8005	1.7635	-0.001743	2.3259	-43.377	-7.0118
4	ATB	2.7451	0.00054779	4.0126	-0.00019349	0.00037437	0.073692	1.8467	2.2614	0.0015422	-0.00044773	0.27417	-0.0008062	0.002439	0.00026298	0.0014948	0.00058904	-0.00015651	-0.00094748	0.00062839	0.00046979	-0.00094089	-0.00049619	0.0013578	-0.00047542	4.21e-05	0.0014439	-0.0011989	-0.00021607	-0.00211	-0.00052407	-0.0004043	0.0020835	-0.0007508	0.00087814	-0.0014977	3.647	2.3451	-0.00039623	2.9471	-48.616	-4.8707
4	ATB	2.2567	0.094012	2.603	-0.00099661	0.19898	-0.0013575	0.78889	1.6885	0.54014	0.00046755	-0.00050776	-0.0015084	0.00015005	-0.00073464	0.00085336	0.00010204	-0.00020166	0.0024702	-0.00087622	0.73152	0.0019099	0.0017512	0.00027505	-0.0023662	-0.00069541	0.00063439	0.00061937	0.00053328	-0.00074	0.0011131	0.00081993	0.37372	0.00036685	-0.0013335	-0.00094019	4.3838	1.9042	-0.00065258	3.0288	-47.657	-6.3429
4	ATB	3.3224	-0.0016055	1.9993	-0.00073607	-0.00024031	0.0022296	1.3663	1.1271	-0.0003424	-0.0013297	-0.00046497	-0.0018313	-0.00032305	0.055881	0.0022144	0.0004342	1.12e-05	-0.00048878	0.028831	0.0002555	0.00074986	0.00043319	0.14958	-0.0014093	-0.00081751	0.0016106	0.00011717	0.0091447	-0.001756	0.00054251	-0.0012821	0.00025354	0.46387	0.0015061	-0.0011329	4.6678	3.3725	0.00039685	3.302	-50.127	-6.8934
4	ATB	3.3095	-0.0010543	2.5559	-0.00015198	0.00091876	-0.00017916	2.1757	0.25167	0.00088018	-0.00096451	0.00010972	-0.001192	0.00024835	0.00075382	0.30287	-0.0011622	0.00083806	-0.00038202	0.13048	0.00027421	4.86e-05	0.0006031	3.4e-05	0.00042594	0.00036644	-0.00028819	0.0011613	0.095772	0.00011031	-1.37e-05	-0.00011903	-0.00027408	1.0892	0.0020796	0.00045341	4.4282	2.8443	7.58e-05	2.3892	-49.999	-7.4872
4	ATB	2.9929	0.90154	2.0318	-0.00022382	0.0012951	-0.00010296	0.88902	0.64734	0.17343	0.00035779	0.30026	0.0021145	-0.00093583	0.0002356	-0.00051994	0.3173	0.0018268	-0.0014259	0.31226	0.63326	-0.00038702	0.00021305	0.0013203	0.0016499	0.0012935	-0.00064898	-0.0018679	0.020414	0.0012489	-0.00080895	0.00050194	-0.00089447	0.00020956	0.00096293	0.086076	3.157	1.3661	-2.44e-05	3.1603	-44.792	-2.6869
4	ATB	3.0166	2.0031	2.5709	0.00086972	0.00053561	0.00021926	1.1551	0.00037154	0.76034	0.0010332	-0.0013094	0.0010446	-0.0003307	0.00052421	6.66e-05	0.0012953	0.0013157	0.00094419	-0.00058713	0.7401	0.00070836	-0.00015709	0.00021846	-9e-05	0.00067011	-0.0005405	-0.00063583	0.030968	0.00018649	0.0013292	-0.0016087	0.12155	0.00040423	0.00097196	-0.0013081	1.293	1.9899	0.59329	2.6961	-34.334	16.199
4	ATB	2.9189	1.2335	2.1443	0.0026092	0.00053038	0.12272	1.8852	0.77426	0.074088	-9.73e-05	0.12993	0.00066859	-0.00086223	-0.00017902	0.00068468	-0.00096444	0.0020625	-0.00023084	0.64435	0.17061	0.00038268	0.00080274	0.00010118	-0.0010057	0.00086889	0.0011606	0.00079406	0.0062238	0.0014839	-3.52e-05	-0.00047412	-0.00045541	0.02553	0.00027941	-0.0014721	4.1405	1.4733	-0.0003905	3.5523	-46.21	-3.7856
4	ATB	2.0407	0.67522	3.9104	0.00036697	0.00044003	-0.0009917	1.3362	0.10012	0.0023325	-0.0016198	-0.00079521	-0.00032501	0.00016076	0.00058005	0.00094611	0.00056293	0.0018904	-0.00062463	-0.001023	0.00061304	0.0010785	-0.0002016	-0.00070412	0.0019755	-0.00026007	0.00019449	0.0010394	-0.00022102	-0.002715	-0.00023823	-0.0011213	-0.00032768	0.0015108	0.00057596	0.0017054	3.3939	1.4893	0.00025565	2.4756	-43.816	-5.4446
4	ATB	1.9964	-0.00042031	3.2877	0.00081529	0.00098002	-0.00017861	0.82203	0.55781	0.0011009	-0.00041232	0.24216	-0.00086684	-0.0015273	-0.0016468	-0.00062882	-3.49e-05	-0.00029377	0.00097154	-3.95e-05	0.38462	-0.00013586	-7.22e-05	0.0025143	0.00079659	-0.0006724	-0.00047191	-0.00094353	0.00057864	-0.00027021	-0.00078504	2.49e-05	0.00012778	0.72824	-0.00095731	0.00068539	3.4714	1.33	0.00084386	2.8068	-43.743	-5.4063
4	ATB	3.2645	0.56993	4.2517	0.10042	0.00049599	0.0010182	0.98715	0.10887	0.00069947	0.061255	0.00018404	-0.00066027	-0.0013989	0.0019001	-0.0016314	-0.0018162	0.00081416	-0.00026966	0.00053393	0.0012477	0.00014228	0.0017506	0.00029191	0.092948	-0.00052688	0.00015083	-8.15e-05	0.50802	0.00023138	-0.00051055	0.0010326	-0.00015964	0.049386	0.00024504	-0.00074091	4.6457	3.0174	-0.00065248	2.8941	-47.142	-6.0526
4	ATB	1.5933	0.73214	3.4609	-0.00090205	0.00057098	0.00051265	2.2761	3.0177	0.00058131	-0.00044813	0.72571	-0.00072394	0.55296	0.00022909	0.00047076	0.0010621	0.0018884	-0.0006115	-0.0010332	-0.0019444	-7.88e-05	3.91e-05	-0.00034655	-0.0015283	-5.52e-05	3.41e-05	0.0012005	0.00064469	0.0001603	0.00050441	0.00063788	9.82e-05	0.0009616	0.00084724	-0.00089738	3.683	2.5419	0.73745	3.6635	-49.271	-4.368
4	ATB	2.7656	0.0002575	3.206	1.4e-05	0.88431	-0.00030558	0.46337	-0.00099289	-0.0012093	2.34e-06	0.28264	-0.0013092	-0.0015864	0.62276	0.12726	0.00078105	0.0013461	-0.00029385	-0.00035758	1.0304	-0.0025585	-0.00022359	-0.00039086	0.00038856	0.00040573	0.00035043	-0.00046563	0.00056308	0.0014831	0.0011822	-0.00082791	0.001229	0.10391	0.00050599	0.00017183	3.6888	1.1467	0.47634	3.017	-43.453	-4.5912
4	ATB	3.364	0.00089839	2.2865	9.91e-05	0.00032414	0.012418	0.81169	-0.00023261	0.034896	0.00048679	0.00053208	-0.00083701	1.96e-06	-0.00070277	-0.0021034	0.00083476	-0.00044852	-0.00071282	-0.00013123	0.93004	0.0012411	-0.00049443	-0.00040108	-0.00076678	-0.00073431	0.0010289	0.0011036	0.030104	0.0007923	0.0011004	-0.00065804	0.00020735	-0.00049485	0.0011071	-0.00097336	3.1933	1.578	-0.0011478	2.8908	-44.279	-4.0026
4	ATB	1.9348	1.284	2.0625	-1.39e-05	0.35473	-0.0011127	1.9769	1.0225	0.215	-0.0014056	-0.00074641	-0.00051526	-0.0017867	-0.0010195	-0.0012743	0.0012818	-0.00061325	-0.0001242	-0.0016852	0.32041	-0.00088389	0.00017684	0.00030503	0.0018907	0.00073934	-5.44e-05	0.000887	0.00023519	-0.00076719	-0.00018252	0.0016199	-0.00074072	-0.00013962	-0.00096563	0.0020124	3.5144	2.1206	-0.0001259	2.7376	-45.922	-2.5093
4	ATB	3.2677	0.00040021	2.4369	-0.00050754	0.48842	0.0012843	0.48913	0.20917	0.24549	-0.00093794	0.00025025	0.0010878	0.00038643	0.0020243	-0.0011002	0.0010827	-0.00037026	0.0006452	-0.0012092	0.24135	-0.00091104	-0.00081521	-0.00041009	6.67e-06	0.0012872	0.0020778	5.72e-05	0.079485	0.002384	0.00011644	0.00026991	0.00035273	0.88368	0.00033541	2.73e-05	4.5789	2.149	-0.0010069	3.1653	-46.243	-8.3789
4	ATB	2.2283	-0.00058962	2.8751	0.001127	0.37647	0.25286	1.9331	0.61329	0.00014832	-0.00017134	0.95505	-0.001315	-0.00039331	-0.00029248	-6.83e-05	0.00078602	-0.0013403	0.00097911	0.00014494	0.33679	-0.00040903	0.0013892	-0.00073397	0.00041168	0.00034185	0.0008539	0.00027189	-0.00030396	-4.31e-07	-0.0025791	9.13e-05	0.0014146	-0.0014852	-0.0010783	-0.00010415	3.7083	2.1149	0.68574	3.2821	-47.823	-3.8964
4	ATB	2.8408	0.00012026	1.9115	-0.0016815	-0.00070647	-0.0011914	0.0001482	0.37038	5.55e-05	-0.001268	-0.00045109	0.00054679	-0.00010147	0.001643	-0.00074872	-0.00044807	-0.0018936	-0.00049977	0.00037877	0.23812	0.0016411	-0.0013404	0.0012592	0.033689	-0.00049332	0.16404	-0.00045623	-0.00039117	0.0016488	-0.00014047	-0.0008793	0.0012138	-0.0005164	0.0021829	-0.0011971	3.7116	2.7464	0.0012555	2.8185	-46.5	-8.6548
4	ATB	3.9141	1.7329	2.4176	-0.0020645	-0.00037064	0.00023068	0.3364	1.5893	0.040272	0.00012039	0.00081553	-0.00029653	0.00080291	-0.0013249	0.00060045	-6.19e-05	0.00017268	-0.0025017	-3.49e-05	0.32353	0.00029759	-0.00065448	-4.67e-05	0.000174	-0.00078436	0.0011948	4.8e-05	-0.00077685	-0.0002118	0.0020351	0.00034627	-0.00063941	0.24557	0.001421	-0.001304	4.3955	3.6357	-0.00046446	3.2421	-50.078	-4.9817
4	ATB	2.7372	-3.84e-05	3.5026	0.001742	-0.00077249	-0.0010907	0.00083996	0.52997	-0.00050114	-0.0003391	-4.65e-05	4.56e-05	0.00090362	0.062883	-0.0010856	-0.00085479	-0.0011096	0.0010814	-0.0011618	-0.00042255	-0.00036662	-0.00098989	0.00017586	0.0011782	0.00034736	-0.0018362	-0.00046581	0.14863	0.00014595	-0.00058289	-0.0013039	0.00038612	0.0010756	0.00040166	0.023326	3.317	2.3151	0.00023492	2.7814	-45.151	-6.448
4	ATB	2.5029	-0.0013964	3.6537	0.00017873	0.00083741	-0.00078795	0.52883	1.0562	0.7122	-0.0012631	0.71559	0.35217	0.11432	-0.0003296	-0.00054021	0.001658	-0.001407	0.12709	-0.00021176	-0.00063844	-0.00034318	-3.62e-05	0.00047703	-0.0011693	0.00050268	0.00064941	-0.00075858	-9.01e-05	-0.00025329	0.00034887	-0.00035343	-0.00030551	-0.0027335	0.061014	-2.22e-06	3.0453	2.1637	-0.0015875	3.0812	-45.072	-5.6166
4	ATB	1.9424	0.0019318	1.8891	0.00053566	-0.001729	4.7e-05	0.79155	-0.0014992	-0.0024946	0.6505	0.0014092	0.00078267	-5.73e-05	0.00044899	-0.00032548	0.11444	-4.68e-05	-0.00024972	0.0017127	0.61633	-0.00032979	-0.00047108	2.66e-05	0.00052603	0.13412	-0.00098775	0.00079497	-0.00091393	0.331	-0.00091329	0.00027593	-0.00055284	0.59241	-0.0017451	0.35723	4.0996	0.49696	0.00053574	2.7713	-44.575	-9.5009
4	ATB	2.6752	0.65218	2.7791	0.00011284	0.00057274	0.00020871	1.6637	-0.0024049	-0.0015354	-0.00035321	0.28079	-0.00047471	-0.00037792	0.00023281	0.00044642	0.00088357	0.00078513	0.0014413	0.00098842	0.56113	-0.00013476	-0.0005474	-0.00084919	0.0027233	-0.0013393	0.0024011	-0.00041541	0.0032884	0.001222	0.0011674	0.00037454	0.0012057	-0.00088896	0.0007243	0.00065553	3.9514	1.569	-0.0011708	3.4109	-46.594	-4.1292
4	ATB	2.6391	0.029345	2.8442	0.0013772	0.16496	-0.00085055	0.48943	0.12829	0.75181	-0.00048384	-0.0010565	-0.00071522	0.00051027	-0.00097566	-0.0013925	-0.00039483	0.001124	0.085859	0.00093327	1.121	0.0020839	-0.0016502	0.0020241	-0.00050882	-0.0011414	-0.00051681	-0.0018793	0.23169	6.46e-05	-0.00098617	-0.00023052	-0.0012038	-0.00011993	0.0011244	6.07e-05	3.2215	1.9143	-0.0012736	2.3525	-43.113	-4.85
4	ATB	2.7165	0.00028312	3.9166	-0.0006628	0.44234	-0.00084955	1.375	0.42189	1.2742	-0.0014411	-0.00084807	-0.0002473	0.0013955	-0.00025985	0.0027797	-0.00030886	0.00046432	-0.0003905	-0.00059594	0.00010367	0.00086399	0.00089081	-0.00067342	0.0024098	-9.09e-05	-0.00043035	0.0012262	0.39141	0.00175	-0.00025042	0.0011768	9.74e-05	0.00013771	-0.001488	0.00052562	3.3945	1.2293	0.00037597	2.4671	-44.261	-4.9718
4	ATB	2.0954	0.00026868	3.8482	0.00042133	-0.0019147	0.00037291	0.21511	0.78567	1.3591	0.00013908	0.0005033	5.26e-05	0.00021502	-0.00013836	0.00031919	0.00076539	-0.00076876	0.26753	-0.0031112	1.09e-05	0.00084344	-0.00080541	0.0017682	-0.00060402	0.00068835	0.0028802	-0.0012766	0.00072058	0.00041221	0.0018119	0.00031139	0.00059944	0.00013491	-0.00028445	-0.00086095	-0.00071273	2.2608	-0.0002571	2.1925	-31.315	28.511
4	ATB	2.2119	0.12604	4.6059	-0.0011177	0.001948	-0.00023998	-0.00019411	1.3132	0.0067272	-0.00093132	-0.00011167	0.0011974	0.00030179	-0.00032309	-0.00026455	0.00041533	-0.0024239	0.001444	0.34267	-0.00063766	-0.00048843	-0.00021866	0.0017184	-0.00028162	-0.00044769	-0.00078937	-0.00030146	0.00082349	0.00033328	0.001788	-0.0016897	0.00028854	0.36209	0.00073795	0.16625	3.9019	0.64041	-3.25e-05	3.4418	-44.197	-5.1724
4	ATB	1.9187	0.22645	4.8647	-0.00030559	-4.77e-05	0.00097742	1.3171	0.64643	-0.0019141	0.00053728	0.001164	0.00049217	0.0013464	0.00076923	-0.0009117	-0.00049241	-0.00042886	0.00015166	-0.00044306	0.07513	0.00021193	8.11e-05	-0.00044749	0.14438	0.00021771	-0.00063294	0.0018206	0.015537	8.64e-07	-0.0010364	0.00087059	-1.93e-06	1.1037	-0.0022248	0.00089258	3.4254	0.38349	-0.0004978	3.4161	-44.056	-4.8054
4	ATB	2.8497	1.4223	3.6309	-0.00010617	0.0016413	0.00071108	-1.52e-05	-0.00042746	0.39385	0.00035754	-0.0011483	-0.00049656	1.7e-06	0.0010732	-0.0021171	0.0017971	0.00015491	0.029565	0.0010093	0.00090337	0.0013061	-0.0020579	-0.00013607	0.00036859	0.0016146	0.00078223	-0.0012229	0.00064866	-0.00055624	-9.54e-05	-0.00043076	-0.00059073	0.28804	0.0001354	0.00019385	3.1374	1.7148	-0.0018543	3.3053	-43.565	-5.5652
4	ATB	2.6307	0.0001861	3.4957	-0.00018635	0.039125	-8.99e-05	0.12551	0.94384	0.00060987	-0.0013663	-0.00099844	0.00058131	0.00031578	0.00024437	0.0006891	7.57e-05	0.00078878	0.00026411	0.00026866	0.0007312	-4.8e-05	-0.0027095	-0.0020503	0.00036	0.34151	-0.00082646	-0.0015881	-0.00039227	-0.00064466	0.00035183	0.00043828	0.00012973	0.72632	0.0018612	-0.00041371	3.2398	0.00024659	0.00046133	3.1276	-43.605	-4.7223
4	ATB	2.6168	0.36357	3.694	-0.00043875	0.10151	-0.0010844	0.73226	1.4361	-0.0016809	-0.0022355	0.0013348	0.00024071	0.001244	-7.03e-05	0.00054636	-5.21e-05	-0.00024948	-0.00031728	0.0010972	-0.00072948	-0.00091474	0.0023336	0.00030074	0.001203	-0.00030841	4.38e-05	-0.00057615	-0.00046416	-0.00011011	0.0022828	0.00025941	0.00049286	0.78493	-0.0011029	-0.00083658	4.2276	1.1119	-0.00051718	3.336	-44.848	-5.2855
4	ATB	1.3826	0.089772	3.1481	0.00028889	0.00039682	0.00047956	1.0419	0.48004	0.00047352	-0.00041234	-0.00072052	-0.0015721	0.0010718	0.00037775	0.0011057	-0.0013096	-0.0012036	0.00039759	-0.0011043	-0.00082183	-0.00012107	-0.00095411	4.58e-05	0.0018807	-0.00020941	-0.00013739	-0.0002848	-0.0011242	-2.23e-05	-0.0011928	-0.00047287	-0.00065555	0.0035879	-0.0013073	-0.00081967	1.9327	1.6644	0.0010046	1.8466	-40.632	-6.8596
4	ATB	3.6365	0.96665	3.0334	0.0014996	-0.001158	0.0010266	0.60845	1.6301	-8.78e-06	-0.0001183	-0.0004492	-0.0014758	0.014382	0.00092434	1.86e-06	-0.0010656	-0.00023676	0.0005201	0.96914	1.13e-05	7.67e-05	-0.00031609	-3.55e-05	0.0012805	-0.0012218	0.0013912	0.00044171	-4.21e-05	0.00092124	0.00045047	0.00013905	0.00034958	-0.00040761	-0.00034852	0.0020842	4.5496	2.246	-0.0017759	2.0372	-48.631	-6.1399
4	ATB	1.8182	0.0010917	2.3764	-0.0006808	0.00024711	-0.00073773	-0.00018581	0.45798	0.0018879	-0.0014749	0.00065699	-0.00040524	0.00087625	0.00094585	0.0002398	0.0001637	0.00056935	6.57e-06	0.12305	0.13038	-6e-06	-0.00029205	0.00057045	0.057422	-0.0013708	0.0021702	0.00067592	0.79191	-0.00036657	0.00049139	-5.57e-05	0.00012693	-0.00026459	0.042933	0.79389	1.1053	-0.00061418	-4.21e-05	2.7614	-30.131	28.769
4	ATB	1.7176	0.60117	1.89	-0.0018352	-0.0016155	-0.00016832	-7.37e-05	0.56723	0.0014741	0.0010499	0.00016204	-0.0017801	0.62761	0.00038694	0.0018269	-0.00036329	-0.00081568	0.00075479	-0.00065756	-0.00071854	0.00037093	-0.00057646	-0.00023556	0.00027929	-0.00050056	0.001533	0.00014385	0.013604	0.0015106	-0.0026037	0.20181	-0.0021245	-0.001482	-0.00043716	4.51e-05	3.157	1.3353	0.00035536	2.0618	-43.086	-7.0378
4	ATB	1.6769	0.49652	2.8809	-0.00074081	-0.00013415	0.0014333	1.0041	0.90174	0.13928	0.0014482	-0.0022332	0.00038926	-0.00022967	0.17088	-0.00027429	-0.0004284	-0.0021902	-0.00028576	0.00080706	0.10407	0.0010693	-0.00034165	-0.00072899	0.00075418	0.00074323	0.00066478	0.056328	0.00074014	0.0018448	-0.0025429	0.00073407	-0.0017031	0.00094339	-0.0012272	0.89355	4.1078	2.3213	0.00022068	2.165	-44.501	-7.8493
4	ATB	2.5748	1.5895	2.6444	0.00014495	0.0013432	-0.00059858	0.00098488	-0.00030593	-0.00086456	0.0001385	0.00026274	-0.00042185	0.00099939	-0.00037608	0.00044816	0.000659	-0.0021338	0.0020045	-0.0003722	-0.00084688	0.00090207	-0.00048517	-0.00019841	0.0035541	0.00055424	0.0014375	-8.87e-05	-0.00034642	-0.0014804	-0.00036673	0.00077015	-0.00018705	0.0011094	-0.0029655	0.0017016	3.7031	2.2923	0.00062449	2.7386	-44.916	-6.9232
4	ATB	2.5856	0.94558	2.5278	0.0003591	0.0018868	-0.00051117	0.73556	1.5488	0.083768	0.00044854	0.0004878	0.0017075	0.12654	-0.0013931	-0.00064928	0.0017166	-3.39e-05	-4.68e-05	-0.0020613	0.45083	0.00032145	0.00029568	-0.00081558	-9.11e-05	0.0013776	0.0013369	0.00038139	0.001111	-0.0014043	-0.0016271	0.00022285	-0.0012455	0.00060154	-0.0006562	0.00038219	3.282	2.0997	-0.00077747	2.5191	-45.436	-3.1016
4	ATB	1.7454	0.93648	3.0863	0.00088876	-0.00035211	-0.0015775	0.33017	0.32505	0.0006863	3.03e-05	0.11251	-0.00077308	0.00064111	0.00098036	0.00068351	-0.0006004	0.00039373	0.00053798	0.075423	0.61249	-0.00017733	-9.34e-05	-0.00025808	0.00041827	-0.00063032	0.00058428	0.45455	-0.0010451	-0.00096001	0.0011592	-0.00016221	-0.00059654	-0.00040466	-0.00067008	-0.00084778	1.6933	1.1694	-0.00032608	3.2907	-41.427	-5.7326
4	ATB	2.9817	0.69978	2.1879	0.00041344	-4.15e-05	0.0005773	1.6762	0.32979	-0.0007472	0.0007895	0.001929	-0.0009967	0.37194	0.00041748	0.0011561	-0.00026067	-0.00024695	-0.0011788	-0.00067906	0.2772	0.0012749	-0.0001688	0.17236	-5.25e-05	0.00042361	-0.0008897	0.0009031	0.001309	0.00081513	0.61877	-0.0015858	0.00080474	-0.0016424	-1.47e-05	-0.0015746	3.949	2.9756	-0.00024483	2.4441	-48.614	-6.4083
4	ATB	3.3348	0.79982	2.2674	0.00072418	-0.00021544	0.36347	0.95049	0.03122	0.29635	0.0010507	0.0012319	0.13661	0.098356	0.15313	-0.0016756	0.00024565	0.00027701	-0.00057335	3.5e-05	1.115	0.00022091	-0.00033166	0.0013288	7.87e-06	0.00014751	-0.0016062	0.00023774	0.64524	9.55e-05	0.00077344	0.0020202	-0.00024725	0.4547	0.0020935	1.0382	3.9082	2.1177	0.00026742	2.8482	-48.988	-10.716
4	ATB	1.5266	-0.00069098	3.2315	-0.00014876	0.00025648	0.00073121	0.068441	0.00085337	-0.00032782	-0.00079898	0.42322	0.00083187	0.54361	0.00068193	-0.00015753	0.00083436	-0.0011294	-0.0019704	0.0010244	0.00087562	-0.0017789	0.00055098	-0.00081921	-0.00072256	-0.00046691	0.0017274	-0.00058471	0.045609	-0.00022741	0.00018126	0.0019359	0.00010299	1.1748	0.00042419	-0.0012048	1.9767	0.28379	0.00052959	2.1298	-40.745	-6.3765
4	ATB	2.2903	0.31394	2.8441	-0.00015531	0.74236	0.092926	2.1505	0.54256	-0.00098554	0.00025041	0.0014767	0.00103	-0.00097739	0.084545	0.00038668	0.00051201	-0.00019287	0.00019107	0.49198	0.00043668	0.0010127	-0.00027765	-0.00047775	0.013629	-0.0022212	-0.00087647	-0.00054584	-0.00032208	-0.0001161	0.0014928	-0.0015376	0.00017521	0.0011057	0.0012805	0.0004539	4.0776	1.3655	0.00035577	3.2607	-46.051	-3.8313
4	ATB	2.2355	0.021012	3.2554	-0.00091152	-0.0010121	-0.00054334	1.1082	1.2148	0.0019577	-0.0015076	0.00077687	-0.0032865	-0.00010412	-0.00026309	0.0019695	0.00046656	-0.00029781	-0.00018191	0.20242	1.3704	0.00031575	-8.97e-05	0.00053814	0.00031772	0.0020272	0.0012631	0.0012736	5.79e-05	0.00061672	0.00039095	-0.0006443	-0.0012924	-0.00043195	-0.00019149	0.50369	4.5359	1.7728	-0.00069016	2.4785	-47.055	-6.2148
4	ATB	2.8861	0.00098352	2.5045	3.92e-05	-0.00024108	0.057923	0.13738	0.84649	0.11144	0.00079276	-0.0003347	0.0004665	0.0016218	7.73e-05	0.00072676	0.0010965	-0.001621	0.00081756	-0.0012052	0.65763	0.0023853	-0.0013877	0.00094814	-0.00061496	-0.0012673	-0.0017222	0.0002343	-0.00074549	0.00094252	-0.0017285	0.00083347	0.00069889	-0.00050156	-0.00092237	-0.00031785	5.1743	1.3161	0.33498	3.0131	-46.078	-9.2907
4	ATB	2.7733	0.353	2.3718	0.0011548	0.00012109	0.4375	-0.00027083	-0.0002871	-0.0012208	0.00099391	0.4303	-3.23e-05	0.00040906	-0.00023404	0.0007707	-0.0019831	0.0014161	-0.00074714	-0.00094389	1.1581	0.00080431	-0.00044879	0.00066112	-0.00067392	-0.00074696	-0.0004095	0.00030556	-0.0013309	-0.00017953	0.00030944	0.0020276	0.001014	0.0034757	0.00095909	6.18e-05	3.5732	1.2848	0.001625	2.4342	-43.105	-5.0492
4	ATB	1.9043	-0.0015628	2.0263	-0.00099192	0.40042	-0.002358	1.2462	0.0002875	-0.00043407	-0.0014486	0.00073887	0.00091587	-0.0022259	-0.0019777	0.54543	-0.001255	-0.0019034	0.00031888	0.00074146	0.00015663	0.0010895	-0.0013026	0.00090431	-0.00019561	-0.00070732	0.0010475	-0.0013759	0.00054734	3.55e-05	-0.0005197	-0.00028823	0.00033257	0.00089732	-0.0013481	-6.58e-05	2.3716	0.8736	-0.00055095	2.0117	-35.559	11.286
4	ATB	2.7764	0.54217	2.2519	0.0022712	0.00089782	-0.00063296	-0.00033998	0.00051826	0.0016924	-0.00074427	-0.0015679	0.0013879	0.00059379	0.70792	0.0015291	-0.001866	-0.00051704	0.00084017	0.00010647	-2.03e-05	-0.0025083	-0.00028035	5.27e-05	0.00013674	-0.00091615	-0.0014561	-0.00089244	0.18258	0.0014332	0.00031717	0.0011074	0.0033345	0.00096612	0.00074802	0.78157	2.9101	0.80995	-0.00027718	2.4898	-43.046	-6.764
4	ATB	2.6893	0.87718	2.7565	-0.00046422	0.58961	-0.00056204	1.4319	-0.001083	0.10601	-0.00036638	-0.00062621	-0.0014094	0.00054069	0.0001314	0.00086053	0.00028896	0.0013746	0.00081549	-0.0001599	0.021387	-0.00072766	-0.00019474	0.0010437	0.00018329	0.0017493	0.0012127	0.17297	-0.00021348	-0.00062353	0.00016843	0.00054659	-0.0019497	0.025979	0.0009825	0.020994	2.2684	2.3645	0.0006244	2.8253	-42.48	-2.7804
4	ATB	3.3336	0.1795	1.9512	0.00033409	0.25355	-0.00030564	1.5477	1.05	0.46958	-6.57e-05	0.00012407	0.49697	-0.0013419	0.072581	0.00069127	-6.2e-05	-0.0015734	0.0001544	-0.00021378	0.47506	0.0013549	-0.00050746	-0.0013977	-0.00033181	0.00030817	0.0018215	-0.001064	0.00089966	0.00051221	-5.62e-05	0.00027322	-0.00071742	0.00048914	-0.00074768	0.0019623	3.2853	3.0302	0.00064487	3.1284	-48.139	-4.3887
4	ATB	3.3125	0.49469	2.6328	0.00018835	0.001152	0.0013285	1.4676	-0.0018722	1.8381	0.0014298	-0.0022634	-0.0011422	0.0017638	-3.74e-05	0.0022566	-0.00061565	0.0022725	-0.00078587	-0.00067854	-0.0010598	-0.00043172	0.00038571	0.0024639	-2.23e-05	0.00013788	0.00010308	-0.00014861	0.0019562	0.00071964	0.00056869	0.001089	-0.00044145	0.0013381	-0.00037203	-0.00090036	3.979	2.6772	0.27224	3.1166	-47.358	-4.8286
4	ATB	1.4339	0.41031	2.7957	-0.001276	0.0011117	0.00099258	1.6295	1.6984	0.85711	0.00038531	-0.00046571	0.0013456	0.00039874	0.00057851	-3.86e-07	-0.00032312	-0.00050945	0.0023264	-0.0011849	8.27e-05	-0.0021776	-0.0010891	0.00093347	8.89e-05	0.00043853	-0.00025473	0.00092791	-0.0018977	0.0012325	0.00044374	0.0025501	-0.00069442	0.22975	0.0006068	0.0015174	3.0857	1.4676	0.00038588	3.6605	-41.249	-4.8024
4	ATB	1.5327	0.89873	2.4719	0.48126	0.10479	0.0011779	1.1418	0.87878	0.0002566	0.0001402	-0.00069734	-0.0012663	-0.00014121	-0.0014818	0.00066831	0.00074877	0.0023959	-0.0003095	0.00078763	0.44646	-0.002348	0.0005627	-0.00061782	0.00061131	0.00019756	0.00044757	-0.0012053	-0.00088774	-0.00038833	-0.0018476	-0.00057471	-0.00040216	0.0011775	-0.00078364	0.62514	3.1989	1.7457	0.00055269	2.8602	-42.358	-5.3787
4	ATB	2.1158	0.0012812	3.0654	-0.00032249	-0.00033366	0.00054282	0.063327	1.1559	0.10503	0.00017435	-5.93e-05	0.00031689	0.0013277	0.00046774	-0.00035163	-0.0011193	-0.00060957	0.0017617	-0.0010126	1.4847	0.00090014	-0.0010482	-0.00098159	0.0011683	0.0015535	0.00017691	3.97e-05	0.0012194	0.00040712	0.00010627	0.00029838	-0.00091851	-0.00086356	0.00037756	0.00034091	1.628	2.666	-0.00036136	3.2484	-40.797	-4.7948
4	ATB	2.9517	0.031214	2.5524	-0.00059291	0.065646	0.00035437	1.365	1.2296	-0.00064708	-0.00074179	0.0019011	0.00043096	-0.0013907	-0.00044651	0.080556	0.063804	0.00028523	-0.00084697	0.00021562	0.52898	0.00047872	-0.00015887	-0.00085156	1.45e-05	-0.0011792	-0.00054606	-0.00080214	0.07561	0.0001378	0.52756	0.00077648	0.00077899	0.41344	-0.00037122	0.54667	3.6312	0.3206	-0.0011164	4.203	-44.131	-3.8679
4	ATB	1.7619	1.168	2.2987	0.00089331	0.0014155	-0.0011058	1.8954	1.6998	0.015644	-2.15e-05	-0.0012964	-0.0008634	0.00015278	-3.21e-05	-4.32e-05	-0.00080006	-0.00021293	-0.0010849	-0.00045605	-0.0015308	0.00025809	0.00071301	0.00082282	7.99e-05	0.0012544	0.00032839	-0.00046156	0.74636	-0.00039417	0.00021159	0.00038835	0.0032409	-0.00025551	0.0013274	-0.0016889	3.4239	2.2655	-0.00014555	3.179	-45.809	-2.5948
4	ATB	4.6288	0.57374	2.3173	0.00076054	0.32796	0.00070844	0.93137	2.9851	0.044951	-0.00030964	4.0932	-0.00053224	0.037225	0.0011115	-2.77e-05	0.0015606	0.27372	0.41942	1.4198	0.64789	0.00096946	0.00061655	0.00063525	-0.0013939	-0.00017674	-0.00065028	0.00013524	0.14561	0.0010818	-0.00061588	0.00032295	-0.00081409	-0.0029456	-5.53e-05	3.3138	3.6954	1.3281	0.21423	3.2968	-52.954	-10.696
4	ATB	3.0564	1.1195	2.6906	-5.54e-05	-0.00023108	0.0011321	1.5613	0.00010106	0.00062778	0.00083036	0.00026305	-0.00077738	-0.00065854	0.0018388	0.1064	-0.0020033	-0.00060542	-0.00012688	0.0006064	-0.0011866	0.00035624	0.00073609	-0.00013577	0.0017178	0.00021046	0.00077384	-0.0012292	0.42055	-0.0011578	-0.0014226	-0.00013306	-0.0019674	0.0007621	0.00053788	0.00076608	3.3932	1.8708	0.62022	2.8998	-46.66	-3.6301
4	LTBI	3.1182	0.001049	1.8216	0.76158	0.00080045	0.00073055	2.0818	1.705	-7.64e-05	-0.00043551	0.1838	-0.00033839	0.42576	0.21139	-0.00029563	-0.0016306	0.0011563	0.28356	0.17466	0.28653	-0.0016194	-0.0015195	-0.0015552	-0.0020087	0.044655	0.0012391	0.00095142	-0.00023555	0.049932	-6.32e-05	0.19358	0.00041464	0.00098575	0.40914	-0.0013822	5.3894	1.8509	-0.00033148	2.6498	-49.542	-6.5091
4	LTBI	1.7629	0.52521	2.8119	-0.00054432	-0.00083779	7.19e-05	-0.002254	1.3121	0.00027345	0.00033544	0.62099	0.008823	0.20331	0.00059896	-0.00064836	0.00079991	0.0029644	0.0015377	0.00040619	0.00035251	-0.0010199	0.00028986	0.00025821	0.001035	0.0016129	-0.00056353	-0.0016395	0.00079984	0.00089024	0.0015927	0.0016272	0.00073089	0.32583	-1.36e-05	0.10925	4.7391	2.3737	0.001782	3.2111	-46.778	-7.0127
4	LTBI	2.5127	0.36418	2.77	0.0010117	-0.0001499	-0.0013811	1.2694	0.67948	-0.00080561	-0.00075471	1.9804	0.00044482	-0.0011766	0.60218	-0.0010132	0.035629	-0.0012618	0.00012948	0.0021963	0.00091062	-0.0004077	0.0015044	0.00082498	0.0013066	-0.00035712	-0.00042469	0.65889	0.001263	0.87643	0.00037837	-0.00022977	0.00032339	0.00058735	0.0004276	1.4389	3.9171	2.2048	0.0045898	2.551	-50.701	-12.21
4	LTBI	2.5511	0.11629	2.5412	0.0013542	0.0020986	-0.0025083	1.4101	1.4471	-0.00093948	-0.00018773	0.27401	-0.0014635	-0.00035743	-0.00032893	0.0012888	0.00056017	-0.0010398	-0.0012233	0.3038	-0.0024023	0.00036431	-0.00048298	0.00043717	0.00022779	-0.00074594	0.0013599	-0.00041529	0.00028884	0.00052671	0.00040071	-7.64e-05	-0.0018293	-0.0005414	0.059916	0.58435	5.242	3.7119	0.79688	3.7827	-50.24	-6.9974
4	LTBI	1.5296	0.0012469	2.6606	0.0003156	-0.00018433	-0.00027521	0.52018	0.4398	0.0022554	0.00094437	0.37873	0.00064625	0.018026	-0.0013769	0.00063766	-0.00027514	0.00030952	0.471	-0.0026285	0.00079137	0.00027551	-0.00092714	-0.0010969	0.00065076	0.00080959	-0.00055418	-0.00022932	0.0016498	-1.41e-05	0.001215	0.00097993	0.0010255	0.00019072	-0.0013578	0.31471	3.4971	2.6359	-0.00077616	3.4097	-42.273	-8.9102
[truncated: 104,012 more rows]
