# Supplementary material for: LILRB1-HLA-G axis defines a checkpoint driving natural killer cell exhaustion in tuberculosis
Source: EMBO Mol Med. 2024 Jul 19;16(8):1. doi: 10.1038/s44321-024-00106-1 (PMC11319715; doi:10.1038/s44321-024-00106-1)
Supplement: Supplementary file 5 — Movie EV1 [file 44321_2024_106_MOESM5_ESM.zip]

Archive with 2 entries (2 files):
- Readme.txt
- Movie EV1 (2024.7.3).mp4
