# Supplementary material for: LILRB1-HLA-G axis defines a checkpoint driving natural killer cell exhaustion in tuberculosis
Source: EMBO Mol Med. 2024 Jul 19;16(8):1. doi: 10.1038/s44321-024-00106-1 (PMC11319715; doi:10.1038/s44321-024-00106-1)
Supplement: Supplementary file 5 — Movie EV1 [file 44321_2024_106_MOESM5_ESM.zip › Readme.txt]

Movie EV1. Time-lapse analysis for lysis of Mtb-infected MDMs by CD3–CD56+CD4+CD14+ cells without LILRB1 blockade. CD3–CD56+CD4+CD14+ cells were co-cultured with Mtb-infected MDMs at a ratio of 3:1 in the presence of 10 μg/mL IgG control of anti-LILRB1 (GHI/75) mAb for 12 hours and were then monitored for 2 hours. Bacteria were stained with Alexa Fluor 594 succinimidyl ester (green) before infection. CD3–CD56+CD4+CD14+ cells were prestained with hoechst (blue) for visualization, and MDMs were preloaded with calcein (green).
