# Supplementary material for: LILRB1-HLA-G axis defines a checkpoint driving natural killer cell exhaustion in tuberculosis
Source: EMBO Mol Med. 2024 Jul 19;16(8):1. doi: 10.1038/s44321-024-00106-1 (PMC11319715; doi:10.1038/s44321-024-00106-1)
Supplement: Supplementary file 7 — Source data Fig. 1 [file 44321_2024_106_MOESM7_ESM.zip]

Archive with 13 entries (6 files):
- Figure 1/
- Figure 1/Figure 1A/
- Figure 1/Figure 1A/1A  Immune cell frequencies.xlsx
- Figure 1/Figure 1D/
- Figure 1/Figure 1D/1D  IFN-γ+ NK cells (%).xlsx
- Figure 1/Figure 1E/
- Figure 1/Figure 1E/1E  TNF-α+ NK cells (%).xlsx
- Figure 1/Figure 1F/
- Figure 1/Figure 1F/1F  CD107a+ NK cells (%).xlsx
- Figure 1/Figure 1G/
- Figure 1/Figure 1G/1G  Apoptotic+ NK cells (%).xlsx
- Figure 1/Figure 1H/
- Figure 1/Figure 1H/1H  Bacterial CFU.xlsx
