# Supplementary material for: LILRB1-HLA-G axis defines a checkpoint driving natural killer cell exhaustion in tuberculosis
Source: EMBO Mol Med. 2024 Jul 19;16(8):1. doi: 10.1038/s44321-024-00106-1 (PMC11319715; doi:10.1038/s44321-024-00106-1)
Supplement: Supplementary file 7 — Source data Fig. 1 [file 44321_2024_106_MOESM7_ESM.zip › Figure 1/Figure 1A/1A Immune cell frequencies.xlsx]

## Sheet: 1A
1A: Immune cell frequencies
NK cell frequency (%)		Sample 1			Sample 2			Sample 3			Sample 4			Sample 5			Sample 6			Sample 7			Sample 8			Sample 9			Sample 10			Sample 11			Sample 12			Sample 13			Sample 14			Sample 15			Sample 16
		Total cell count	NK cell count	%	Total cell count	NK cell count	%	Total cell count	NK cell count	%	Total cell count	NK cell count	%	Total cell count	NK cell count	%	Total cell count	NK cell count	%	Total cell count	NK cell count	%	Total cell count	NK cell count	%	Total cell count	NK cell count	%	Total cell count	NK cell count	%	Total cell count	NK cell count	%	Total cell count	NK cell count	%	Total cell count	NK cell count	%	Total cell count	NK cell count	%	Total cell count	NK cell count	%	Total cell count	NK cell count	%
	HC (n = 60)	25455	4083	16	29427	3852	13.1	24309	3851	16	24405	2488	10.2	27640	3340	12.1	40760	6188	15.2	29414	4396	14.9	43288	3392	7.84	11194	2640	23.6	21314	3022	14.2	21439	3268	15.2	19138	2778	14.5	21566	3781	17.5	20098	8289	41.2	21257	2238	10.5	21238	5807	27.3
	LTBI (n = 40)	24121	5524	22.9	28353	2010	7.09	43029	9190	21.4	35329	2976	8.42	35725	4452	12.5	26477	5494	20.8	28588	5255	18.4	20660	4824	23.3	24103	3980	16.5	21418	5498	25.7	20198	4839	24	20310	3903	19.2	23540	2473	10.5	23634	3178	13.4	28193	2412	8.56	21308	2884	13.5
	ATB (n = 70)	22312	4128	18.5	8819	1070	12.1	27384	499	1.82	21451	1331	6.2	23363	1615	6.91	21834	1404	6.43	21148	1774	8.39	22218	2614	11.8	24698	1848	7.48	20097	931	4.63	24737	1081	4.37	48618	3465	7.13	21777	1034	4.75	60802	3611	5.94	23467	2402	10.2	23508	1889	8.04
T cell frequency (%)		Sample 1			Sample 2			Sample 3			Sample 4			Sample 5			Sample 6			Sample 7			Sample 8			Sample 9			Sample 10			Sample 11			Sample 12			Sample 13			Sample 14			Sample 15			Sample 16
		Total cell count	T cell count	%	Total cell count	T cell count	%	Total cell count	T cell count	%	Total cell count	T cell count	%	Total cell count	T cell count	%	Total cell count	T cell count	%	Total cell count	T cell count	%	Total cell count	T cell count	%	Total cell count	T cell count	%	Total cell count	T cell count	%	Total cell count	T cell count	%	Total cell count	T cell count	%	Total cell count	T cell count	%	Total cell count	T cell count	%	Total cell count	T cell count	%	Total cell count	T cell count	%
	HC (n = 60)	25455	10435	41	29427	9860	33.5	24309	12598	52.3	24405	7115	29.2	27640	10663	38.6	40760	4260	17.8	29414	8204	27.9	43288	10608	24.5	8163	903	21.1	1998	263	13.2	11194	2565	22.9	10640	5615	52.8	21257	12882	60.6	34943	12437	28.1	34701	11309	32.6	24912	7803	31.3
	LTBI (n = 40)	24121	10037	41.6	28353	14375	50.7	43029	7271	16.9	35329	4561	26.4	35725	9442	36.2	26477	9578	36.3	21254	6597	31	20923	14144	67.6	21319	10494	49.2	21073	8206	38.9	24651	8699	35.3	23634	7616	32.2	6353	2377	10.1	22092	9423	42.7	20195	11861	58.7	23017	9917	43.1
	ATB (n = 70)	20831	5488	26.3	9953	5979	60.1	27886	8318	29.8	21834	12777	58.5	21777	11667	53.6	23508	1889	8.04	18003	4955	27.5	23467	1714	7.3	24698	2550	10.3	23363	1641	7.02	22218	4200	18.9	25032	5208	20.8	247965	10676	4.31	25684	12142	47.3	22312	9652	43.3	8819	1960	22.2
B cell frequency (%)		Sample 1			Sample 2			Sample 3			Sample 4			Sample 5			Sample 6			Sample 7			Sample 8			Sample 9			Sample 10			Sample 11			Sample 12			Sample 13			Sample 14			Sample 15			Sample 16
		Total cell count	B cell count	%	Total cell count	B cell count	%	Total cell count	B cell count	%	Total cell count	B cell count	%	Total cell count	B cell count	%	Total cell count	B cell count	%	Total cell count	B cell count	%	Total cell count	B cell count	%	Total cell count	B cell count	%	Total cell count	B cell count	%	Total cell count	B cell count	%	Total cell count	B cell count	%	Total cell count	B cell count	%	Total cell count	B cell count	%	Total cell count	B cell count	%	Total cell count	B cell count	%
	HC (n = 30)	15310	3213	21	15937	3289	20.6	14340	2073	14.5	15702	1614	10.3	15801	1593	10.1	16737	3107	18.6	17758	2620	14.8	17329	3137	18.1	15337	2731	17.8	15925	2213	13.9	16033	2608	16.3	15679	2881	18.4	16613	2811	16.9	16245	2750	16.9	16618	1604	9.65	16897	2489	14.7
	LTBI (n = 30)	16552	3582	21.6	17436	2277	13.1	18049	5187	28.7	18204	3348	18.4	16554	4114	24.9	17187	3822	22.2	16162	3377	20.9	19288	4283	22.2	17476	3053	17.5	17376	3161	18.2	17372	3365	19.4	17650	3253	18.4	15595	2802	18	17272	2153	12.5	17818	2839	15.9	19408	3805	19.6
	ATB (n = 30)	17465	2279	13	12732	4248	33.4	17134	2227	13	16877	3121	18.5	17662	2649	15	18115	3427	18.9	17430	4215	24.2	18009	2547	14.1	16853	1725	10.2	17347	2092	12.1	18639	4750	25.5	17269	722	4.18	16459	1778	10.8	17966	1447	8.05	17462	866	4.96	18446	2387	12.9
Monocyte frequency (%)		Sample 1			Sample 2			Sample 3			Sample 4			Sample 5			Sample 6			Sample 7			Sample 8			Sample 9			Sample 10			Sample 11			Sample 12			Sample 13			Sample 14			Sample 15			Sample 16
		Total cell count	Monocyte count	%	Total cell count	Monocyte count	%	Total cell count	Monocyte count	%	Total cell count	Monocyte count	%	Total cell count	Monocyte count	%	Total cell count	Monocyte count	%	Total cell count	Monocyte count	%	Total cell count	Monocyte count	%	Total cell count	Monocyte count	%	Total cell count	Monocyte count	%	Total cell count	Monocyte count	%	Total cell count	Monocyte count	%	Total cell count	Monocyte count	%	Total cell count	Monocyte count	%	Total cell count	Monocyte count	%	Total cell count	Monocyte count	%
	HC (n = 30)	15544	907	5.84	16627	910	5.47	17343	940	5.42	17529	960	5.48	15713	709	4.51	16302	987	6.05	15239	711	4.67	18667	1186	6.35	16546	1303	7.88	16424	1199	7.3	16473	900	5.46	16948	724	4.27	14521	679	4.68	16355	1029	6.29	17254	483	2.8	14601	694	4.75
	LTBI (n = 30)	14081	847	6.02	14801	911	6.15	13088	683	5.22	14687	572	3.89	14847	483	3.25	15631	1074	6.87	16647	1292	7.76	16286	1003	6.16	14191	744	5.24	14873	786	5.28	14931	832	5.57	14591	1113	7.63	15493	986	6.36	15120	881	5.83	15735	548	3.48	15826	1088	6.87
	ATB (n = 30)	16567	2155	13	11959	2179	18.2	16312	2292	14.1	15963	2427	15.2	16764	2696	16.1	17395	1397	8.03	16625	1766	10.6	17225	1763	10.2	15927	2050	12.9	16319	3583	22	18026	1386	7.69	16279	2488	15.3	15527	1559	10	17109	3003	17.6	16335	2795	17.1	17538	2604	14.8
[truncated: 128 more columns]
