# Supplementary material for: LILRB1-HLA-G axis defines a checkpoint driving natural killer cell exhaustion in tuberculosis
Source: EMBO Mol Med. 2024 Jul 19;16(8):1. doi: 10.1038/s44321-024-00106-1 (PMC11319715; doi:10.1038/s44321-024-00106-1)
Supplement: Supplementary file 7 — Source data Fig. 1 [file 44321_2024_106_MOESM7_ESM.zip › Figure 1/Figure 1D/1D IFN-γ+ NK cells (%).xlsx]

## Sheet: 1D
1D: IFN-γ+ NK cells (%)
		Sample 1			Sample 2			Sample 3			Sample 4			Sample 5			Mean	S.E.M.
		Total NK cell count	IFN-γ+ NK cell count	%	Total NK cell count	IFN-γ+ NK cell count	%	Total NK cell count	IFN-γ+ NK cell count	%	Total NK cell count	IFN-γ+ NK cell count	%	Total NK cell count	IFN-γ+ NK cell count	%	%	%
-Mtb-Mφ	HC NK cells	427	28	6.56	379	20	5.28	3223	86	2.67	3155	80	2.54	428	16	3.74	4.158	0.775734
	LTBI NK cells	433	32	7.39	210	8	3.81	228	13	5.7	389	23	5.91	476	19	3.99	5.36	0.664018
	ATB NK cells	6670	1468	22	238	39	16.4	6899	931	13.5	137	53	38.7	109	44	40.4	26.2	5.62521
+Mtb-Mφ	HC NK cells	6040	2085	34.5	6100	2152	35.3	7686	2698	35.1	710	452	63.7	7282	1008	13.8	36.48	7.94521
	LTBI NK cells	6697	1498	22.4	7450	2585	34.7	6857	931	13.6	374	193	51.6	306	159	52	34.86	7.68528
	ATB NK cells	6305	1820	28.9	6394	1831	28.6	2064	949	46	127	60	47.2	31	15	48.4	39.82	4.53546
