# Supplementary material for: LILRB1-HLA-G axis defines a checkpoint driving natural killer cell exhaustion in tuberculosis
Source: EMBO Mol Med. 2024 Jul 19;16(8):1. doi: 10.1038/s44321-024-00106-1 (PMC11319715; doi:10.1038/s44321-024-00106-1)
Supplement: Supplementary file 7 — Source data Fig. 1 [file 44321_2024_106_MOESM7_ESM.zip › Figure 1/Figure 1E/1E TNF-α+ NK cells (%).xlsx]

## Sheet: 1E
1E: TNF-α+ NK cells (%)
		Sample 1			Sample 2			Sample 3			Sample 4			Sample 5			Mean	S.E.M.
		Total NK cell count	TNF-α+ NK cell count	%	Total NK cell count	TNF-α+ NK cell count	%	Total NK cell count	TNF-α+ NK cell count	%	Total NK cell count	TNF-α+ NK cell count	%	Total NK cell count	TNF-α+ NK cell count	%	%	%
-Mtb-Mφ	HC NK cells	427	4	0.94	379	4	1.06	3223	23	0.71	3155	15	0.48	428	11	2.57	1.152	0.368177
	LTBI NK cells	433	3	0.69	210	4	1.9	228	4	1.75	389	8	2.06	476	12	2.52	1.784	0.302433
	ATB NK cells	6670	1771	26.6	238	11	4.62	6899	1768	25.6	137	7	5.11	109	13	11.9	14.766	4.80527
+Mtb-Mφ	HC NK cells	6040	1504	24.9	6100	1472	24.1	7686	2234	29.1	710	93	13.1	7282	2620	36	25.44	3.73679
	LTBI NK cells	6697	1811	27	7450	2129	28.6	6857	1816	26.5	374	78	20.9	306	60	19.6	24.52	1.78925
	ATB NK cells	6305	1784	28.3	6394	1815	28.4	2064	164	7.95	127	11	8.66	31	6	19.4	18.542	4.48876
