# Supplementary material for: LILRB1-HLA-G axis defines a checkpoint driving natural killer cell exhaustion in tuberculosis
Source: EMBO Mol Med. 2024 Jul 19;16(8):1. doi: 10.1038/s44321-024-00106-1 (PMC11319715; doi:10.1038/s44321-024-00106-1)
Supplement: Supplementary file 7 — Source data Fig. 1 [file 44321_2024_106_MOESM7_ESM.zip › Figure 1/Figure 1F/1F CD107a+ NK cells (%).xlsx]

## Sheet: 1F
1F: CD107a+ NK cells (%)
		Sample 1			Sample 2			Sample 3			Sample 4			Sample 5			Mean	S.E.M.
		Total NK cell count	CD107a+ NK cell count	%	Total NK cell count	CD107a+ NK cell count	%	Total NK cell count	CD107a+ NK cell count	%	Total NK cell count	CD107a+ NK cell count	%	Total NK cell count	CD107a+ NK cell count	%	%	%
-Mtb-Mφ	HC NK cells	2111	317	15	1701	255	15	1042	230	22.1	1033	203	19.7	685	164	23.9	19.14	1.81676
	LTBI NK cells	3245	606	18.7	1346	143	10.6	1308	150	11.5	1745	344	19.7	1879	334	17.8	15.66	1.91118
	ATB NK cells	11628	950	8.17	11387	1002	8.8	12291	1501	12.2	11772	1426	12.1	8925	888	9.95	10.244	0.828967
+Mtb-Mφ	HC NK cells	1850	1434	77.5	1923	1531	79.6	1359	938	69	1362	941	69.1	827	569	68.8	72.8	2.37129
	LTBI NK cells	862	576	66.8	551	350	63.5	464	296	63.8	1319	818	62	1330	855	64.3	64.08	0.780641
	ATB NK cells	1917	667	34.8	1146	165	14.4	1228	177	14.4	8444	805	9.53	1530	474	31	20.826	5.04465
