# Supplementary material for: LILRB1-HLA-G axis defines a checkpoint driving natural killer cell exhaustion in tuberculosis
Source: EMBO Mol Med. 2024 Jul 19;16(8):1. doi: 10.1038/s44321-024-00106-1 (PMC11319715; doi:10.1038/s44321-024-00106-1)
Supplement: Supplementary file 7 — Source data Fig. 1 [file 44321_2024_106_MOESM7_ESM.zip › Figure 1/Figure 1G/1G Apoptotic+ NK cells (%).xlsx]

## Sheet: 1G
1G: Apoptotic NK cells (%)
		Sample 1			Sample 2			Sample 3			Sample 4			Sample 5			Mean	S.E.M.
		Total NK cell count	Apoptotic NK cell count	%	Total NK cell count	Apoptotic NK cell count	%	Total NK cell count	Apoptotic NK cell count	%	Total NK cell count	Apoptotic NK cell count	%	Total NK cell count	Apoptotic NK cell count	%	%	%
-Mtb-Mφ	HC NK cells	100357	2695	2.69	100461	3097	3.08	100762	4482	4.45	100477	3132	3.12	100374	1264	1.26	2.92	0.510637
	LTBI NK cells	100379	2785	2.77	100443	3654	3.64	100475	4004	3.99	100379	2952	2.94	100308	1555	1.55	2.978	0.421087
	ATB NK cells	100333	8800	8.77	100481	8566	8.52	100576	10176	10.1	100451	6167	6.14	100381	5898	5.88	7.882	0.8111
+Mtb-Mφ	HC NK cells	100364	9749	9.71	100528	9428	9.38	100545	11235	11.2	100404	7365	7.34	100516	6764	6.73	8.872	0.815937
	LTBI NK cells	100317	11080	11	100353	8524	8.49	100365	12519	12.5	100302	8042	8.02	100414	4749	4.73	8.948	1.33585
	ATB NK cells	100271	17623	17.6	100820	16591	16.5	100392	14952	14.9	100283	9432	9.41	100340	13948	13.9	14.462	1.41476
