# Supplementary material for: LILRB1-HLA-G axis defines a checkpoint driving natural killer cell exhaustion in tuberculosis
Source: EMBO Mol Med. 2024 Jul 19;16(8):1. doi: 10.1038/s44321-024-00106-1 (PMC11319715; doi:10.1038/s44321-024-00106-1)
Supplement: Supplementary file 7 — Source data Fig. 1 [file 44321_2024_106_MOESM7_ESM.zip › Figure 1/Figure 1H/1H Bacterial CFU.xlsx]

## Sheet: 1H
1H: Bacterial CFU (× 102)
		Sample 1	Sample 2	Sample 3	Sample 4	Sample 5	Mean	S.E.M.
Mtb-Mφ	─	4.96	5.05	4.57	5.12	4.83	4.906	0.0969845
	HC NK cells	3.12	3.35	3.09	3.15	2.98	3.138	0.0602827
	LTBI NK cells	3.45	3.62	3.09	2.93	3.12	3.242	0.126783
	ATB NK cells	4.03	4.12	4.26	3.86	4.29	4.112	0.078702
