# Supplementary material for: LILRB1-HLA-G axis defines a checkpoint driving natural killer cell exhaustion in tuberculosis
Source: EMBO Mol Med. 2024 Jul 19;16(8):1. doi: 10.1038/s44321-024-00106-1 (PMC11319715; doi:10.1038/s44321-024-00106-1)
Supplement: Supplementary file 8 — Source data Fig. 3 [file 44321_2024_106_MOESM8_ESM.zip]

Archive with 19 entries (9 files):
- Figure 3/
- Figure 3/Figure 3B/
- Figure 3/Figure 3B/3B  CD107a+ NK cells (%).xlsx
- Figure 3/Figure 3C/
- Figure 3/Figure 3C/3C  IFN-γ+ NK cells (%).xlsx
- Figure 3/Figure 3D/
- Figure 3/Figure 3D/3D  TNF-α+ NK cells (%).xlsx
- Figure 3/Figure 3E/
- Figure 3/Figure 3E/3E  Concentrations of GZMB.xlsx
- Figure 3/Figure 3F/
- Figure 3/Figure 3F/3F  Concentrations of PRF1.xlsx
- Figure 3/Figure 3G/
- Figure 3/Figure 3G/3G  Apoptotic NK cells (%).xlsx
- Figure 3/Figure 3H/
- Figure 3/Figure 3H/3H  Bacterial CFU.xlsx
- Figure 3/Figure 3J/
- Figure 3/Figure 3J/3J  LILRB1 expression (fold).xlsx
- Figure 3/Figure 3K/
- Figure 3/Figure 3K/3K  LILRB1 expression (fold).xlsx
