# Supplementary material for: LILRB1-HLA-G axis defines a checkpoint driving natural killer cell exhaustion in tuberculosis
Source: EMBO Mol Med. 2024 Jul 19;16(8):1. doi: 10.1038/s44321-024-00106-1 (PMC11319715; doi:10.1038/s44321-024-00106-1)
Supplement: Supplementary file 8 — Source data Fig. 3 [file 44321_2024_106_MOESM8_ESM.zip › Figure 3/Figure 3B/3B CD107a+ NK cells (%).xlsx]

## Sheet: 3B
3B: CD107a+ NK cells (%)
		Sample 1			Sample 2			Sample 3			Sample 4			Sample 5			Mean	S.E.M.
		Total NK cell count	CD107a+ NK cell count	%	Total NK cell count	CD107a+ NK cell count	%	Total NK cell count	CD107a+ NK cell count	%	Total NK cell count	CD107a+ NK cell count	%	Total NK cell count	CD107a+ NK cell count	%	%	%
MCSV-expressed HC NK cells	Control	912	305	33.4	1667	453	27.2	1573	450	28.6	3383	1134	33.5	492	161	32.7	31.08	1.32416
	Mtb-Mφ	611	336	55	11016	8627	78.3	1502	738	49.1	1193	622	52.1	10971	8624	78.6	62.62	6.52973
MCSV-LILRB1-expressed HC NK cells	Control	262	98	37.4	1000	196	19.6	1041	289	27.8	2304	665	28.9	756	223	29.5	28.64	2.82818
	Mtb-Mφ	3372	1260	37.4	8837	3581	40.5	1317	495	37.6	684	270	39.5	1591	633	39.8	38.96	0.618547
