# Supplementary material for: LILRB1-HLA-G axis defines a checkpoint driving natural killer cell exhaustion in tuberculosis
Source: EMBO Mol Med. 2024 Jul 19;16(8):1. doi: 10.1038/s44321-024-00106-1 (PMC11319715; doi:10.1038/s44321-024-00106-1)
Supplement: Supplementary file 8 — Source data Fig. 3 [file 44321_2024_106_MOESM8_ESM.zip › Figure 3/Figure 3C/3C IFN-γ+ NK cells (%).xlsx]

## Sheet: 3C
3C: IFN-γ+ NK cells (%)
				Sample 1	Sample 2			Sample 3			Sample 4			Sample 5			Mean	S.E.M.
		Total NK cell count	IFN-γ+ NK cell count	%	Total NK cell count	IFN-γ+ NK cell count	%	Total NK cell count	IFN-γ+ NK cell count	%	Total NK cell count	IFN-γ+ NK cell count	%	Total NK cell count	IFN-γ+ NK cell count	%	%	%
MCSV-expressed HC NK cells	Control	5545	716	12.9	2679	348	13	456	53	11.6	1001	111	11.1	380	43	11.3	11.98	0.404228
	Mtb-Mφ	553	194	35.1	161	48	29.8	67	22	32.8	170	51	30	67	37	55.2	36.58	4.7563
MCSV-LILRB1-expressed HC NK cells	Control	844	100	11.8	261	33	12.6	480	39	8.12	225	33	14.7	4214	490	11.6	11.764	1.06362
	Mtb-Mφ	84	41	48.8	102	45	44.1	107	40	37.4	114	39	34.2	49	19	38.8	40.66	2.58759
