# Supplementary material for: LILRB1-HLA-G axis defines a checkpoint driving natural killer cell exhaustion in tuberculosis
Source: EMBO Mol Med. 2024 Jul 19;16(8):1. doi: 10.1038/s44321-024-00106-1 (PMC11319715; doi:10.1038/s44321-024-00106-1)
Supplement: Supplementary file 8 — Source data Fig. 3 [file 44321_2024_106_MOESM8_ESM.zip › Figure 3/Figure 3D/3D TNF-α+ NK cells (%).xlsx]

## Sheet: 3D
3D: TNF-α+ NK cells (%)
		Sample 1			Sample 2			Sample 3			Sample 4			Sample 5			Mean	S.E.M.
		Total NK cell count	TNF-α+ NK cell count	%	Total NK cell count	TNF-α+ NK cell count	%	Total NK cell count	TNF-α+ NK cell count	%	Total NK cell count	TNF-α+ NK cell count	%	Total NK cell count	TNF-α+ NK cell count	%	%	%
CSV-expressed HC NK cells	Control	1001	46	4.6	4214	231	5.48	261	12	4.6	181	8	4.42	456	30	6.58	5.136	0.40563
	Mtb-Mφ	553	62	11.2	479	50	10.4	396	78	19.7	107	20	18.7	67	11	16.4	15.28	1.90982
CSV-LILRB1-expressed HC NK cells	Control	1279	86	6.72	380	21	5.53	225	12	5.33	1161	50	4.31	844	38	4.5	5.278	0.429411
	Mtb-Mφ	161	18	11.2	64	15	23.4	1656	349	21.1	102	15	14.7	320	50	15.6	17.2	2.21878
