# Supplementary material for: LILRB1-HLA-G axis defines a checkpoint driving natural killer cell exhaustion in tuberculosis
Source: EMBO Mol Med. 2024 Jul 19;16(8):1. doi: 10.1038/s44321-024-00106-1 (PMC11319715; doi:10.1038/s44321-024-00106-1)
Supplement: Supplementary file 8 — Source data Fig. 3 [file 44321_2024_106_MOESM8_ESM.zip › Figure 3/Figure 3E/3E Concentrations of GZMB.xlsx]

## Sheet: 3E
3E: Concentrations of GZMB
OD450		MCSV-expressed HC NK cells						MCSV-LILRB1-expressed HC NK cells
		Sample 1	Sample 2	Sample 3	Sample 4	Sample 5	Sample 1	Sample 2	Sample 3	Sample 4	Sample 5
	control	0.2544	0.2428	0.2386	0.2432	0.2444	0.2252	0.25	0.2594	0.2212	0.2636
	Mtb-Mφ	0.3086	0.2754	0.2782	0.291	0.288	0.2636	0.2408	0.2598	0.2424	0.2554
Concentration (pg/mL)		MCSV-expressed HC NK cells							MCSV-LILRB1-expressed HC NK cells
		Sample 1	Sample 2	Sample 3	Sample 4	Sample 5	Mean	S.E.M.	Sample 1	Sample 2	Sample 3	Sample 4	Sample 5	Mean	S.E.M.
	control	4.10885	3.41507	3.16388	3.439	3.51077	3.52751	0.156675	2.36244	3.84569	4.40789	2.12321	4.65909	3.47966	0.523201
	Mtb-Mφ	7.35048	5.36483	5.5323	6.29785	6.11842	6.13278	0.350754	4.65909	3.29545	4.43182	3.39115	4.16866	3.98923	0.275302
