# Supplementary material for: LILRB1-HLA-G axis defines a checkpoint driving natural killer cell exhaustion in tuberculosis
Source: EMBO Mol Med. 2024 Jul 19;16(8):1. doi: 10.1038/s44321-024-00106-1 (PMC11319715; doi:10.1038/s44321-024-00106-1)
Supplement: Supplementary file 8 — Source data Fig. 3 [file 44321_2024_106_MOESM8_ESM.zip › Figure 3/Figure 3F/3F Concentrations of PRF1.xlsx]

## Sheet: 3F
3F: Concentrations of PRF1
OD450		MCSV-expressed HC NK cells						MCSV-LILRB1-expressed HC NK cells
		Sample 1	Sample 2	Sample 3	Sample 4	Sample 5	Sample 1	Sample 2	Sample 3	Sample 4	Sample 5
	control	0.2932	0.2764	0.2944	0.274	0.3064	0.3004	0.282	0.2864	0.2784	0.304
	Mtb-Mφ	0.3392	0.3184	0.3202	0.3324	0.3596	0.3062	0.2882	0.297	0.3194	0.3066
Concentration (ng/mL)		MCSV-expressed HC NK cells							MCSV-LILRB1-expressed HC NK cells
		Sample 1	Sample 2	Sample 3	Sample 4	Sample 5	Mean	S.E.M.	Sample 1	Sample 2	Sample 3	Sample 4	Sample 5	Mean	S.E.M.
	control	6.72956	5.67296	6.80503	5.52201	7.55975	6.45786	0.380814	7.18239	6.02516	6.30189	5.79874	7.40881	6.5434	0.319269
	Mtb-Mφ	9.62264	8.31447	8.42767	9.19497	10.9057	9.29308	0.470386	7.54717	6.41509	6.96855	8.37736	7.57233	7.3761	0.328627
