# Supplementary material for: LILRB1-HLA-G axis defines a checkpoint driving natural killer cell exhaustion in tuberculosis
Source: EMBO Mol Med. 2024 Jul 19;16(8):1. doi: 10.1038/s44321-024-00106-1 (PMC11319715; doi:10.1038/s44321-024-00106-1)
Supplement: Supplementary file 8 — Source data Fig. 3 [file 44321_2024_106_MOESM8_ESM.zip › Figure 3/Figure 3G/3G Apoptotic NK cells (%).xlsx]

## Sheet: 3G
3G: Apoptotic NK cells (%)
		Sample 1			Sample 2			Sample 3			Sample 4			Sample 5			Mean	S.E.M.
		Total NK cell count	Apoptotic NK cell count	%	Total NK cell count	Apoptotic NK cell count	%	Total NK cell count	Apoptotic NK cell count	%	Total NK cell count	Apoptotic NK cell count	%	Total NK cell count	Apoptotic NK cell count	%	%	%
MCSV-expressed HC NK cells	control	6371	836	13.1	10704	1882	17.6	17707	3185	18	26615	3785	14.2	17013	2364	13.9	15.36	1.0142
	Mtb-Mφ	2897	14788	19.6	26021	6165	23.7	39951	10825	27.1	27200	5843	21.5	47610	12038	25.3	23.44	1.33101
MCSV-LILRB1-expressed HC NK cells	control	12191	1346	11	27979	4739	16.9	45448	7586	16.7	45327	7471	16.5	47209	8250	17.5	15.72	1.19181
	Mtb-Mφ	45531	13720	30.1	41149	12574	30.6	46221	13774	29.8	47181	15865	33.6	47169	16014	34	31.62	0.901332
