# Supplementary material for: LILRB1-HLA-G axis defines a checkpoint driving natural killer cell exhaustion in tuberculosis
Source: EMBO Mol Med. 2024 Jul 19;16(8):1. doi: 10.1038/s44321-024-00106-1 (PMC11319715; doi:10.1038/s44321-024-00106-1)
Supplement: Supplementary file 8 — Source data Fig. 3 [file 44321_2024_106_MOESM8_ESM.zip › Figure 3/Figure 3H/3H Bacterial CFU.xlsx]

## Sheet: 3H
3H: Bacterial CFU (× 102)
	+Mtb-Mφ
	Sample 1	Sample 2	Sample 3	Sample 4	Sample 5	Mean	S.E.M.
Control	4.54	5.03	5.12	5.54	4.76	4.998	0.169717
MCSV-expressed HC NK cells	3.15	3.03	3.42	2.97	3.67	3.248	0.130782
MCSV-LILRB1-expressed HC NK cells	4.65	4.78	4.53	4.06	4.17	4.438	0.138759
