# Supplementary material for: LILRB1-HLA-G axis defines a checkpoint driving natural killer cell exhaustion in tuberculosis
Source: EMBO Mol Med. 2024 Jul 19;16(8):1. doi: 10.1038/s44321-024-00106-1 (PMC11319715; doi:10.1038/s44321-024-00106-1)
Supplement: Supplementary file 8 — Source data Fig. 3 [file 44321_2024_106_MOESM8_ESM.zip › Figure 3/Figure 3J/3J LILRB1 expression (fold).xlsx]

## Sheet: 3J
3J: LILRB1 expression in CD56+CD69- and CD56+CD69+ cells (fold)
		Sample 1	Sample 2	Sample 3	Sample 4	Sample 5	Mean	S.E.M.
LILRB1 expression in CD56+CD69- cells (fold)	HC	0.753225	1.22063	0.905137	0.68363	1.43738	1	0.143172
	Non-necrotic	3.43626	4.18135	3.68491	2.48593	3.49245	3.45618	0.275797
	Necrotic	4.94952	3.98515	4.8971	5.9522	5.87717	5.13223	0.362751
		Sample 1	Sample 2	Sample 3	Sample 4	Sample 5	Mean	S.E.M.
LILRB1 expression in CD56+CD69+ cells (fold)	HC	0.942215	1.08384	0.943291	0.952329	1.07833	1	0.0331599
	Non-necrotic	2.46397	2.85184	3.4878	2.07893	2.63565	2.70364	0.233367
	Necrotic	3.39463	3.18594	4.36539	3.65299	3.96969	3.71373	0.209076
