# Supplementary material for: LILRB1-HLA-G axis defines a checkpoint driving natural killer cell exhaustion in tuberculosis
Source: EMBO Mol Med. 2024 Jul 19;16(8):1. doi: 10.1038/s44321-024-00106-1 (PMC11319715; doi:10.1038/s44321-024-00106-1)
Supplement: Supplementary file 8 — Source data Fig. 3 [file 44321_2024_106_MOESM8_ESM.zip › Figure 3/Figure 3K/3K LILRB1 expression (fold).xlsx]

## Sheet: 3K
3K: LILRB1 expression in CD56+CD103- and CD56+CD103+ cells (fold)
		Sample 1	Sample 2	Sample 3	Sample 4	Sample 5	Mean	S.E.M.
LILRB1 expression in CD56+CD103- cells (fold)	HC	1.23743	1.36764	0.438744	1.04275	0.913433	1	0.160602
	Non-necrotic	4.14976	2.94147	2.72014	3.18331	3.66104	3.33114	0.257488
	Necrotic	4.42915	3.86764	4.78993	4.16694	3.63621	4.17797	0.20341
		Sample 1	Sample 2	Sample 3	Sample 4	Sample 5	Mean	S.E.M.
LILRB1 expression in CD56+CD103+ cells (fold)	HC	1.00257	1.20044	0.923633	0.966683	0.906674	1	0.0528365
	Non-necrotic	2.57858	2.0021	2.31979	2.73927	2.04791	2.33753	0.144257
	Necrotic	2.79822	2.9964	3.51327	2.90647	2.94842	3.03256	0.124556
