# Supplementary material for: LILRB1-HLA-G axis defines a checkpoint driving natural killer cell exhaustion in tuberculosis
Source: EMBO Mol Med. 2024 Jul 19;16(8):1. doi: 10.1038/s44321-024-00106-1 (PMC11319715; doi:10.1038/s44321-024-00106-1)
Supplement: Supplementary file 9 — Source data Fig. 4 [file 44321_2024_106_MOESM9_ESM.zip]

Archive with 33 entries (16 files):
- Figure 4/
- Figure 4/Figure 4A/
- Figure 4/Figure 4A/4A  LILRB1+ NK cell counts.xlsx
- Figure 4/Figure 4B/
- Figure 4/Figure 4B/4B  TIGIT+ NK cell counts.xlsx
- Figure 4/Figure 4C/
- Figure 4/Figure 4C/4C Concentrations of HLA-G.xlsx
- Figure 4/Figure 4D/
- Figure 4/Figure 4D/4D  LILRB1+ NK cells (%).xlsx
- Figure 4/Figure 4E/
- Figure 4/Figure 4E/4E  LILRB1+ NK cells (%).xlsx
- Figure 4/Figure 4F/
- Figure 4/Figure 4F/4F  CD107a+ NK cells (%).xlsx
- Figure 4/Figure 4G/
- Figure 4/Figure 4G/4G  Concentrations of GZMB.xlsx
- Figure 4/Figure 4H/
- Figure 4/Figure 4H/4H  Concentrations of PRF1.xlsx
- Figure 4/Figure 4I/
- Figure 4/Figure 4I/4I  Apoptotic NK cells (%).xlsx
- Figure 4/Figure 4J/
- Figure 4/Figure 4J/4J  Bacterial CFU.xlsx
- Figure 4/Figure 4K/
- Figure 4/Figure 4K/4K  MFI of HLA-G.xlsx
- Figure 4/Figure 4L/
- Figure 4/Figure 4L/4L  CD107a+ NK cells (%).xlsx
- Figure 4/Figure 4M/
- Figure 4/Figure 4M/4M  Concentrations of GZMB.xlsx
- Figure 4/Figure 4N/
- Figure 4/Figure 4N/4N  Concentrations of PRF1.xlsx
- Figure 4/Figure 4O/
- Figure 4/Figure 4O/4O  Apoptotic NK cells (%).xlsx
- Figure 4/Figure 4P/
- Figure 4/Figure 4P/4P  Bacterial CFU.xlsx
