# Supplementary material for: LILRB1-HLA-G axis defines a checkpoint driving natural killer cell exhaustion in tuberculosis
Source: EMBO Mol Med. 2024 Jul 19;16(8):1. doi: 10.1038/s44321-024-00106-1 (PMC11319715; doi:10.1038/s44321-024-00106-1)
Supplement: Supplementary file 9 — Source data Fig. 4 [file 44321_2024_106_MOESM9_ESM.zip › Figure 4/Figure 4A/4A LILRB1+ NK cell counts.xlsx]

## Sheet: 4A
4A: LILRB1+ NK cell counts (× 104/mL)
	Sample 1	Sample 2	Sample 3	Sample 4	Sample 5	Sample 6	Sample 7	Sample 8	Sample 9	Sample 10	Mean	S.E.M.
HC (n = 10)	4.22869	5.491	5.07656	8.11063	2.31325	2.58875	3.97337	4.97325	5.52425	6.88275	4.91625	0.561295
LTBI (n = 8)	6.36975	9.2815	10.0653	5.57175	5.80213	8.79225	8.6735	5.168			7.46552	0.682804
ATB (n = 10)	6.91838	21.0116	16.4825	7.70212	15.4375	8.34812	21.4082	19.9856	7.52637	18.2091	14.303	1.91069
