# Supplementary material for: LILRB1-HLA-G axis defines a checkpoint driving natural killer cell exhaustion in tuberculosis
Source: EMBO Mol Med. 2024 Jul 19;16(8):1. doi: 10.1038/s44321-024-00106-1 (PMC11319715; doi:10.1038/s44321-024-00106-1)
Supplement: Supplementary file 9 — Source data Fig. 4 [file 44321_2024_106_MOESM9_ESM.zip › Figure 4/Figure 4B/4B TIGIT+ NK cell counts.xlsx]

## Sheet: 4B
4B: TIGIT+ NK cell counts (× 104/mL)
	Sample 1	Sample 2	Sample 3	Sample 4	Sample 5	Sample 6	Sample 7	Sample 8	Sample 9	Sample 10	Mean	S.E.M.
HC (n = 10)	6.8305	3.44137	2.88088	4.40681	1.92613	7.48362	3.11244	3.08988	3.92944	1.82875	3.89298	0.599993
LTBI (n = 8)	2.1945	6.75687	6.18687	6.574	1.70287	6.54788	6.44337	6.56687			5.37166	0.750523
ATB (n = 10)	1.55563	0.428688	0.467875	1.33475	1.4725	1.70287	0.4085	0.495188	1.11625	1.55325	1.05355	0.171375
