# Supplementary material for: LILRB1-HLA-G axis defines a checkpoint driving natural killer cell exhaustion in tuberculosis
Source: EMBO Mol Med. 2024 Jul 19;16(8):1. doi: 10.1038/s44321-024-00106-1 (PMC11319715; doi:10.1038/s44321-024-00106-1)
Supplement: Supplementary file 9 — Source data Fig. 4 [file 44321_2024_106_MOESM9_ESM.zip › Figure 4/Figure 4C/4C Concentrations of HLA-G.xlsx]

## Sheet: 4C
4C: Concentrations of HLA-G
OD450		Sample 1	Sample 2	Sample 3	Sample 4	Sample 5	Sample 6	Sample 7	Sample 8	Sample 9	Sample 10	Sample 11	Sample 12	Sample 13	Sample 14	Sample 15	Sample 16	Sample 17	Sample 18	Sample 19	Sample 20	Sample 21	Sample 22	Sample 23	Sample 24	Sample 25	Sample 26	Sample 27	Sample 28	Sample 29	Sample 30
	HC (n = 30)	0.387655	0.423057	0.41511	0.404272	0.384042	0.295898	0.38621	0.39199	0.443287	0.440397	0.424401	0.282792	0.397235	0.323252	0.31805	0.353886	0.427869	0.400703	0.32383	0.398969	0.453301	0.327298	0.352152	0.410529	0.284526	0.383363	0.422667	0.383363	0.356198	0.445209
	LTBI (n = 30)	0.431005	0.316851	0.416555	0.438229	0.425224	0.36887	0.391267	0.349363	0.40644	0.464962	0.411107	0.404749	0.363712	0.403015	0.408217	0.443475	0.393767	0.412841	0.492604	0.460237	0.289728	0.359666	0.426713	0.318628	0.435383	0.299554	0.360822	0.384519	0.298398	0.438851
	ATB (n = 30)	0.465684	0.425224	0.413665	0.475076	0.579115	0.389822	0.444009	0.421612	0.412942	0.424502	0.411685	0.449833	0.471218	0.463126	0.379895	0.413997	0.448098	0.432493	0.434805	0.456769	0.357932	0.49087	0.368335	0.501852	0.434227	0.440585	0.376427	0.436539	0.434227	0.376427
Concentration (pg/mL)		Sample 1	Sample 2	Sample 3	Sample 4	Sample 5	Sample 6	Sample 7	Sample 8	Sample 9	Sample 10	Sample 11	Sample 12	Sample 13	Sample 14	Sample 15	Sample 16	Sample 17	Sample 18	Sample 19	Sample 20	Sample 21	Sample 22	Sample 23	Sample 24	Sample 25	Sample 26	Sample 27	Sample 28	Sample 29	Sample 30	Mean	S.E.M.
	HC (n = 30)	189.881	211.533	206.673	200.044	187.671	133.761	188.997	192.532	223.906	222.139	212.355	125.745	195.74	150.49	147.309	169.227	214.476	197.861	150.844	196.801	230.031	152.965	168.166	203.871	126.805	187.256	211.295	187.256	170.641	225.082	186.045	5.48344
	LTBI (n = 30)	216.394	146.575	207.556	220.813	212.859	178.392	192.09	166.46	201.37	237.163	204.224	200.336	175.236	199.275	202.457	224.021	193.619	205.285	254.07	234.273	129.987	172.762	213.769	147.662	219.072	135.996	173.469	187.963	135.289	221.193	193.654	5.82383
	ATB (n = 30)	237.605	212.859	205.789	243.35	306.982	191.206	224.348	210.65	205.347	212.417	204.578	227.91	240.99	236.041	185.135	205.992	226.849	217.304	218.718	232.152	171.701	253.009	178.065	259.726	218.365	222.254	183.014	219.779	218.365	183.014	218.45	5.02049
