# Supplementary material for: LILRB1-HLA-G axis defines a checkpoint driving natural killer cell exhaustion in tuberculosis
Source: EMBO Mol Med. 2024 Jul 19;16(8):1. doi: 10.1038/s44321-024-00106-1 (PMC11319715; doi:10.1038/s44321-024-00106-1)
Supplement: Supplementary file 9 — Source data Fig. 4 [file 44321_2024_106_MOESM9_ESM.zip › Figure 4/Figure 4D/4D LILRB1+ NK cells (%).xlsx]

## Sheet: 4D
4D: LILRB1+ NK cells (%)
	Sample 1			Sample 2			Sample 3			Sample 4			Sample 5			Mean	S.E.M.
	Total NK cell count	LILRB1+ NK cell count	%	Total NK cell count	LILRB1+ NK cell count	%	Total NK cell count	LILRB1+ NK cell count	%	Total NK cell count	LILRB1+ NK cell count	%	Total NK cell count	LILRB1+ NK cell count	%	%	%
HLA-G (0 μg/mL)	97498	1744	1.79	974900	1794	1.84	97595	1786	1.83	97444	1762	1.81	97529	1773	1.82	1.818	0.00860233
HLA-G (1 μg/mL)	97251	2177	2.24	97965	2341	2.39	97284	2086	2.14	97200	2164	2.23	98057	2349	2.4	2.28	0.0500999
HLA-G (2 μg/mL)	85973	2926	3.4	86416	2895	3.35	96372	3593	3.73	96519	3505	3.63	97404	2037	2.09	3.24	0.296007
HLA-G (5 μg/mL)	96418	3454	3.58	84773	4223	4.98	85107	4269	5.02	85161	4259	5	96401	3407	3.53	4.422	0.354096
