# Supplementary material for: LILRB1-HLA-G axis defines a checkpoint driving natural killer cell exhaustion in tuberculosis
Source: EMBO Mol Med. 2024 Jul 19;16(8):1. doi: 10.1038/s44321-024-00106-1 (PMC11319715; doi:10.1038/s44321-024-00106-1)
Supplement: Supplementary file 9 — Source data Fig. 4 [file 44321_2024_106_MOESM9_ESM.zip › Figure 4/Figure 4E/4E LILRB1+ NK cells (%).xlsx]

## Sheet: 4E
4E: LILRB1+ NK cells (%)
	Sample 1			Sample 2			Sample 3			Sample 4			Sample 5			Mean	S.E.M.
	Total NK cell count	LILRB1+ NK cell count	%	Total NK cell count	LILRB1+ NK cell count	%	Total NK cell count	LILRB1+ NK cell count	%	Total NK cell count	LILRB1+ NK cell count	%	Total NK cell count	LILRB1+ NK cell count	%	%	%
Control-Mφ	546	28	5.13	3663	85	2.32	1880	36	1.91	3305	110	3.33	20123	697	3.46	3.23	0.558722
Mtb-Mφ + Control IgG	3130	382	12.2	100000	13605	13.6	1463	136	9.3	1309	100	7.64	11554	1173	10.2	10.588	1.05287
Mtb-Mφ + HLA-G mAb	948	59	6.22	485	21	4.33	1502	71	4.73	1597	132	8.27	491	18	3.67	5.444	0.821167
