# Supplementary material for: LILRB1-HLA-G axis defines a checkpoint driving natural killer cell exhaustion in tuberculosis
Source: EMBO Mol Med. 2024 Jul 19;16(8):1. doi: 10.1038/s44321-024-00106-1 (PMC11319715; doi:10.1038/s44321-024-00106-1)
Supplement: Supplementary file 9 — Source data Fig. 4 [file 44321_2024_106_MOESM9_ESM.zip › Figure 4/Figure 4F/4F CD107a+ NK cells (%).xlsx]

## Sheet: 4F
4F: CD107a+ NK cells (%)
		Sample 1			Sample 2			Sample 3			Sample 4			Sample 5			Mean	S.E.M.
		Total NK cell count	CD107a+ NK cell count	%	Total NK cell count	CD107a+ NK cell count	%	Total NK cell count	CD107a+ NK cell count	%	Total NK cell count	CD107a+ NK cell count	%	Total NK cell count	CD107a+ NK cell count	%	%	%
IgG control	MCSV-expressed HC NK cells	7565	3052	40.3	8397	3337	39.7	725	319	44	1993	759	38.1	10838	3788	35	39.42	1.46813
	MCSV-LILRB1-expressed HC NK cells	1795	581	32.4	312	93	29.8	392	100	25.5	2001	669	33.4	282	70	24.8	29.18	1.75054
HLA-G mAb	MCSV-expressed HC NK cells	3554	1650	46.4	814	398	48.9	774	363	46.9	880	383	43.5	7978	4195	52.6	47.66	1.50685
	MCSV-LILRB1-expressed HC NK cells	13859	6573	47.4	1818	687	37.8	12629	5555	44	2797	1073	38.4	13605	6762	49.7	43.46	2.37057
