# Supplementary material for: LILRB1-HLA-G axis defines a checkpoint driving natural killer cell exhaustion in tuberculosis
Source: EMBO Mol Med. 2024 Jul 19;16(8):1. doi: 10.1038/s44321-024-00106-1 (PMC11319715; doi:10.1038/s44321-024-00106-1)
Supplement: Supplementary file 9 — Source data Fig. 4 [file 44321_2024_106_MOESM9_ESM.zip › Figure 4/Figure 4G/4G Concentrations of GZMB.xlsx]

## Sheet: 4G
4G: Concentrations of GZMB
OD450		IgG control						HLA-G mAb
		Sample 1	Sample 2	Sample 3	Sample 4	Sample 5	Sample 1	Sample 2	Sample 3	Sample 4	Sample 5
	MCSV-expressed HC NK cells	0.2348	0.2306	0.2414	0.2194	0.233	0.2414	0.2472	0.2528	0.2348	0.2348
	MCSV-LILRB1-expressed HC NK cells	0.2088	0.1956	0.1952	0.204	0.2002	0.2334	0.2312	0.231	0.249	0.247
Concentration (pg/mL)		IgG control							HLA-G mAb
		Sample 1	Sample 2	Sample 3	Sample 4	Sample 5	Mean	S.E.M.	Sample 1	Sample 2	Sample 3	Sample 4	Sample 5	Mean	S.E.M.
	MCSV-expressed HC NK cells	2.9366	2.68541	3.33134	2.01555	2.82895	2.75957	0.214725	3.33134	3.67823	4.01316	2.9366	2.9366	3.37919	0.210405
	MCSV-LILRB1-expressed HC NK cells	1.38158	0.59211	0.56818	1.0945	0.86722	0.900718	0.154227	2.85287	2.72129	2.70933	3.78589	3.66627	3.14713	0.238445
