# Supplementary material for: LILRB1-HLA-G axis defines a checkpoint driving natural killer cell exhaustion in tuberculosis
Source: EMBO Mol Med. 2024 Jul 19;16(8):1. doi: 10.1038/s44321-024-00106-1 (PMC11319715; doi:10.1038/s44321-024-00106-1)
Supplement: Supplementary file 9 — Source data Fig. 4 [file 44321_2024_106_MOESM9_ESM.zip › Figure 4/Figure 4H/4H Concentrations of PRF1.xlsx]

## Sheet: 4H
H: Concentrations of PRF1
OD450		IgG control						HLA-G mAb
		Sample 1	Sample 2	Sample 3	Sample 4	Sample 5	Sample 1	Sample 2	Sample 3	Sample 4	Sample 5
	MCSV-expressed HC NK cells	0.2452	0.2934	0.2652	0.2514	0.2878	0.2528	0.2718	0.2662	0.2844	0.305
	MCSV-LILRB1-expressed HC NK cells	0.2446	0.2166	0.2168	0.2402	0.2412	0.2594	0.2584	0.2648	0.2462	0.2682
Concentration (ng/mL)		IgG control							HLA-G mAb
		Sample 1	Sample 2	Sample 3	Sample 4	Sample 5	Mean	S.E.M.	Sample 1	Sample 2	Sample 3	Sample 4	Sample 5	Mean	S.E.M.
	MCSV-expressed HC NK cells	3.71069	6.74214	4.96855	4.10063	6.38994	5.18239	0.603026	4.18868	5.38365	5.03145	6.1761	7.4717	5.65031	0.556074
	MCSV-LILRB1-expressed HC NK cells	3.67296	1.91195	1.92453	3.39623	3.45912	2.87296	0.392457	4.60377	4.54088	4.9434	3.77359	5.15723	4.60377	0.236096
