# Supplementary material for: LILRB1-HLA-G axis defines a checkpoint driving natural killer cell exhaustion in tuberculosis
Source: EMBO Mol Med. 2024 Jul 19;16(8):1. doi: 10.1038/s44321-024-00106-1 (PMC11319715; doi:10.1038/s44321-024-00106-1)
Supplement: Supplementary file 9 — Source data Fig. 4 [file 44321_2024_106_MOESM9_ESM.zip › Figure 4/Figure 4I/4I Apoptotic NK cells (%).xlsx]

## Sheet: 4I
4I: Apoptotic NK cells (%)
		Sample 1			Sample 2			Sample 3			Sample 4			Sample 5			Mean	S.E.M.
		Total NK cell count	Apoptotic NK cell count	%	Total NK cell count	Apoptotic NK cell count	%	Total NK cell count	Apoptotic NK cell count	%	Total NK cell count	Apoptotic NK cell count	%	Total NK cell count	Apoptotic NK cell count	%	%	%
IgG control	MCSV-expressed HC NK cells	43596	10450	24	41785	10025	24	46260	11646	25.2	44703	10021	22.4	47420	12732	26.8	24.48	0.731027
	MCSV-LILRB1-expressed HC NK cells	45402	15213	33.5	18163	6360	35	46124	15760	34.2	18407	6378	34.6	17949	6258	34.9	34.44	0.27313
HLA-G mAb	MCSV-expressed HC NK cells	47594	9705	20.4	18182	3732	20.5	14788	2897	19.6	41785	10025	24	43596	10450	24	21.7	0.95184
	MCSV-LILRB1-expressed HC NK cells	46963	10640	22.7	47011	12745	27.1	24776	5833	23.5	24982	5855	23.4	15547	4396	28.3	25	1.12694
