# Supplementary material for: LILRB1-HLA-G axis defines a checkpoint driving natural killer cell exhaustion in tuberculosis
Source: EMBO Mol Med. 2024 Jul 19;16(8):1. doi: 10.1038/s44321-024-00106-1 (PMC11319715; doi:10.1038/s44321-024-00106-1)
Supplement: Supplementary file 9 — Source data Fig. 4 [file 44321_2024_106_MOESM9_ESM.zip › Figure 4/Figure 4J/4J Bacterial CFU.xlsx]

## Sheet: 4J
4J: Bacterial CFU (× 102)
	IgG control							HLA-G mAb
	Sample 1	Sample 2	Sample 3	Sample 4	Sample 5	Mean	S.E.M.	Sample 1	Sample 2	Sample 3	Sample 4	Sample 5	Mean	S.E.M.
MCSV-expressed HC NK cells	18	19	22	25	21	21	1.22474	16	14	10	12	15	13.4	1.07703
MCSV-LILRB1-expressed HC NK cells	28	25	30	39	45	33.4	3.7229	10	22	28	23	18	20.2	3.00666
