# Supplementary material for: LILRB1-HLA-G axis defines a checkpoint driving natural killer cell exhaustion in tuberculosis
Source: EMBO Mol Med. 2024 Jul 19;16(8):1. doi: 10.1038/s44321-024-00106-1 (PMC11319715; doi:10.1038/s44321-024-00106-1)
Supplement: Supplementary file 9 — Source data Fig. 4 [file 44321_2024_106_MOESM9_ESM.zip › Figure 4/Figure 4K/4K MFI of HLA-G.xlsx]

## Sheet: 4K
4K: MFI of HLA-G (× 104)
	Sample 1	Sample 2	Sample 3	Sample 4	Sample 5	Mean	S.E.M.
Control	0.073	0.0589	0.1009	0.0678	0.0701	0.07414	0.00709286
HLA-G	4.7727	4.7991	4.7351	4.3096	4.2498	4.57326	0.120647
HLA-G + IgG control	5.6511	5.8321	5.4433	4.4377	4.4487	5.16258	0.300066
HLA-G + LILRB1 mAb	0.3269	0.4019	0.3322	0.3114	0.3526	0.345	0.0156777
