# Supplementary material for: LILRB1-HLA-G axis defines a checkpoint driving natural killer cell exhaustion in tuberculosis
Source: EMBO Mol Med. 2024 Jul 19;16(8):1. doi: 10.1038/s44321-024-00106-1 (PMC11319715; doi:10.1038/s44321-024-00106-1)
Supplement: Supplementary file 9 — Source data Fig. 4 [file 44321_2024_106_MOESM9_ESM.zip › Figure 4/Figure 4L/4L CD107a+ NK cells (%).xlsx]

## Sheet: 4L
4L: CD107a+ NK cells (%)
		Sample 1			Sample 2			Sample 3			Sample 4			Sample 5			Mean	S.E.M.
		Total NK cell count	CD107a+ NK cell count	%	Total NK cell count	CD107a+ NK cell count	%	Total NK cell count	CD107a+ NK cell count	%	Total NK cell count	CD107a+ NK cell count	%	Total NK cell count	CD107a+ NK cell count	%	%	%
-	HC NK cells	5827	136	2.33	8560	163	1.9	2018	25	1.24	2032	29	1.43	765	16	2.09	1.798	0.20316
	LTBI NK cells	2327	54	2.32	8721	145	1.66	1978	54	2.73	3198	33	1.03	3726	96	2.58	2.064	0.316837
	ATB NK cells	7080	302	4.27	2020	59	2.92	732	24	3.28	3679	104	2.83	1271	50	3.93	3.446	0.28257
+ Mtb-Mφ + IgG control	HC NK cells	175	49	28	54	15	27.8	897	309	34.4	483	190	39.3	1281	318	24.8	30.86	2.62709
	LTBI NK cells	380	121	31.8	920	296	32.2	1345	328	24.4	1565	560	35.8	1204	312	25.9	30.02	2.12
	ATB NK cells	4429	463	10.5	2214	173	7.81	448	20	4.46	1059	58	5.48	1084	73	6.73	6.996	1.04261
+ Mtb-Mφ + LILRB1 mAb	HC NK cells	589	201	34.1	2985	1080	36.2	933	292	31.3	2997	1365	45.5	3324	1284	38.6	37.14	2.41093
	LTBI NK cells	555	189	34.1	2615	922	35.3	60	23	38.3	194	55	28.4	3258	1204	37	34.62	1.71213
	ATB NK cells	734	144	19.6	2875	618	21.5	5971	1003	16.8	1192	270	22.7	21	5	23.8	20.88	1.23507
