# Supplementary material for: LILRB1-HLA-G axis defines a checkpoint driving natural killer cell exhaustion in tuberculosis
Source: EMBO Mol Med. 2024 Jul 19;16(8):1. doi: 10.1038/s44321-024-00106-1 (PMC11319715; doi:10.1038/s44321-024-00106-1)
Supplement: Supplementary file 9 — Source data Fig. 4 [file 44321_2024_106_MOESM9_ESM.zip › Figure 4/Figure 4N/4N Concentrations of PRF1.xlsx]

## Sheet: 4N
4N: Concentrations of PRF1
OD450		─								+ Mtb-Mφ + IgG control								+ Mtb-Mφ + LILRB1 mAb
		Sample 1	Sample 2	Sample 3	Sample 4	Sample 5	Sample 6	Sample 7	Sample 8	Sample 1	Sample 2	Sample 3	Sample 4	Sample 5	Sample 6	Sample 7	Sample 8	Sample 1	Sample 2	Sample 3	Sample 4	Sample 5	Sample 6	Sample 7	Sample 8
	HC NK cells	0.095	0.103	0.106	0.1	0.105	0.098	0.092	0.098	0.111	0.117	0.113	0.116	0.109	0.114	0.111	0.117	0.108	0.126	0.136	0.12	0.11	0.11	0.12	0.12
	LTBI NK cells	0.101	0.101	0.101	0.098	0.1	0.104	0.103	0.103	0.098	0.107	0.114	0.124	0.113	0.134	0.119	0.128	0.119	0.12	0.11	0.124	0.126	0.123	0.116	0.124
	ATB NK cells	0.094	0.093	0.098	0.096	0.097	0.097	0.098	0.096	0.104	0.1	0.092	0.09	0.1	0.102	0.104	0.105	0.106	0.108	0.108	0.113	0.113	0.106	0.114	0.126
Concentration (ng/mL)		─										+ Mtb-Mφ + IgG control										+ Mtb-Mφ + LILRB1 mAb
		Sample 1	Sample 2	Sample 3	Sample 4	Sample 5	Sample 6	Sample 7	Sample 8	Mean	S.E.M.	Sample 1	Sample 2	Sample 3	Sample 4	Sample 5	Sample 6	Sample 7	Sample 8	Mean	S.E.M.	Sample 1	Sample 2	Sample 3	Sample 4	Sample 5	Sample 6	Sample 7	Sample 8	Mean	S.E.M.
	HC NK cells	20.4335	30.6637	34.5	26.8274	33.2212	24.2698	16.5972	24.2698	26.3478	2.20085	40.8939	48.5665	43.4514	47.2877	38.3363	44.7302	40.8939	48.5665	44.0908	1.36707	37.0575	60.0754	72.8632	52.4028	39.6151	39.6151	52.4028	52.4028	50.8043	4.26695
	LTBI NK cells	28.1061	28.1061	28.1061	24.2698	26.8274	31.9425	30.6637	30.6637	28.5857	0.869239	24.2698	35.7788	44.7302	57.5179	43.4514	70.3056	51.124	62.633	48.7263	5.26385	51.124	52.4028	39.6151	57.5179	60.0754	56.2391	47.2877	57.5179	52.7225	2.37706
	ATB NK cells	19.1547	17.876	24.2698	21.7123	22.9911	22.9911	24.2698	21.7123	21.8721	0.817297	31.9425	26.8274	16.5972	14.0396	26.8274	29.3849	31.9425	33.2212	26.3478	2.55683	34.5	37.0575	37.0575	43.4514	43.4514	34.5	44.7302	60.0754	41.8529	2.98679
