# Supplementary material for: LILRB1-HLA-G axis defines a checkpoint driving natural killer cell exhaustion in tuberculosis
Source: EMBO Mol Med. 2024 Jul 19;16(8):1. doi: 10.1038/s44321-024-00106-1 (PMC11319715; doi:10.1038/s44321-024-00106-1)
Supplement: Supplementary file 9 — Source data Fig. 4 [file 44321_2024_106_MOESM9_ESM.zip › Figure 4/Figure 4O/4O Apoptotic NK cells (%).xlsx]

## Sheet: 4O
4O: Apoptotic NK cells (%)
		Sample 1			Sample 2			Sample 3			Sample 4			Sample 5			Mean	S.E.M.
		Total NK cell count	Apoptotic NK cell count	%	Total NK cell count	Apoptotic NK cell count	%	Total NK cell count	Apoptotic NK cell count	%	Total NK cell count	Apoptotic NK cell count	%	Total NK cell count	Apoptotic NK cell count	%	%	%
-	HC NK cells	2028	45	2.22	2480	46	1.85	2366	60	2.54	4097	74	1.81	3859	121	3.14	2.312	0.246118
	LTBI NK cells	760	16	2.11	2526	73	2.89	4348	153	3.52	2102	73	3.47	4341	140	3.23	3.044	0.25872
	ATB NK cells	2765	166	6	1459	95	6.51	6809	303	4.45	1730	116	6.71	9773	779	7.97	6.328	0.570512
+ Mtb-Mφ + IgG control	HC NK cells	6902	594	8.61	6255	600	9.59	8786	728	8.29	1771	121	6.83	2522	177	7.02	8.068	0.514319
	LTBI NK cells	1247	106	8.5	6336	597	9.42	9157	1092	11.9	7583	816	10.8	1460	129	7.87	9.698	0.738826
	ATB NK cells	5440	516	9.49	7213	810	11.2	6961	929	13.3	1961	260	13.3	9040	2092	23.1	14.078	2.36579
+ Mtb-Mφ + LILRB1 mAb	HC NK cells	1918	140	7.3	374	22	5.88	1906	164	8.6	1437	104	7.24	3931	262	6.66	7.136	0.446381
	LTBI NK cells	3785	238	6.29	3074	315	10.2	5609	364	6.49	8914	743	8.34	5692	384	6.75	7.614	0.740855
	ATB NK cells	5594	360	6.44	6346	348	5.48	7685	853	11.1	9225	1098	11.9	2575	192	7.46	8.476	1.2799
