# Supplementary material for: LILRB1-HLA-G axis defines a checkpoint driving natural killer cell exhaustion in tuberculosis
Source: EMBO Mol Med. 2024 Jul 19;16(8):1. doi: 10.1038/s44321-024-00106-1 (PMC11319715; doi:10.1038/s44321-024-00106-1)
Supplement: Supplementary file 9 — Source data Fig. 4 [file 44321_2024_106_MOESM9_ESM.zip › Figure 4/Figure 4P/4P Bacterial CFU.xlsx]

## Sheet: 4P
4P: Bacterial CFU (× 102)
	+ Mtb-Mφ										+ Mtb-Mφ + IgG control										+ Mtb-Mφ + LILRB1 mAb
	Sample 1	Sample 2	Sample 3	Sample 4	Sample 5	Sample 6	Sample 7	Sample 8	Mean	S.E.M.	Sample 1	Sample 2	Sample 3	Sample 4	Sample 5	Sample 6	Sample 7	Sample 8	Mean	S.E.M.	Sample 1	Sample 2	Sample 3	Sample 4	Sample 5	Sample 6	Sample 7	Sample 8	Mean	S.E.M.
HC NK cells	4.23	4.45	5.03	5.12	4.78	5.22	4.68	5.06	4.82125	0.123772	2.97	3.12	3.34	3.05	2.76	4.06	3.71	3.22	3.27875	0.149134	3.04	2.69	2.37	2.74	2.46	3.51	3.19	3.55	2.94375	0.159642
LTBI NK cells	4.79	5.11	5.09	4.86	4.89	4.99	5.24	5.39	5.045	0.0719126	2.98	3.55	3.12	3.68	3.09	4.19	2.99	3.17	3.34625	0.150818	3.09	3.01	2.97	2.67	2.65	2.95	3.24	3.08	2.9575	0.072278
ATB NK cells	4.92	5.13	5.1	4.76	5.43	4.75	4.36	4.88	4.91625	0.112296	4.76	4.54	4.24	4.87	4.35	4.89	4.23	3.52	4.425	0.160167	3.16	3.05	3.67	3.39	2.76	4.02	2.69	3.17	3.23875	0.157893
