# Supplementary material for: LILRB1-HLA-G axis defines a checkpoint driving natural killer cell exhaustion in tuberculosis
Source: EMBO Mol Med. 2024 Jul 19;16(8):1. doi: 10.1038/s44321-024-00106-1 (PMC11319715; doi:10.1038/s44321-024-00106-1)
Supplement: Supplementary file 10 — Source data Fig. 5 [file 44321_2024_106_MOESM10_ESM.zip]

Archive with 13 entries (6 files):
- Figure 5/
- Figure 5/Figure 5A/
- Figure 5/Figure 5A/5A  Enrichment of transcriptional factors of NK cells from ATB patients.xlsx
- Figure 5/Figure 5C/
- Figure 5/Figure 5C/5C  Uncropped images for blots.jpg
- Figure 5/Figure 5D/
- Figure 5/Figure 5D/5D  Abundance of the indicated proteins.xlsx
- Figure 5/Figure 5E/
- Figure 5/Figure 5E/5E  CD107a+ NK cells (%).xlsx
- Figure 5/Figure 5F/
- Figure 5/Figure 5F/5F  Apoptotic NK cells (%).xlsx
- Figure 5/Figure 5G/
- Figure 5/Figure 5G/5G  Bacterial CFU.xlsx
