# Supplementary material for: LILRB1-HLA-G axis defines a checkpoint driving natural killer cell exhaustion in tuberculosis
Source: EMBO Mol Med. 2024 Jul 19;16(8):1. doi: 10.1038/s44321-024-00106-1 (PMC11319715; doi:10.1038/s44321-024-00106-1)
Supplement: Supplementary file 10 — Source data Fig. 5 [file 44321_2024_106_MOESM10_ESM.zip › Figure 5/Figure 5A/5A Enrichment of transcriptional factors of NK cells from ATB patients.xlsx]

## Sheet: 5A
5A: Enrichment of transcriptional factors of NK cells from ATB patients
Transcriptional factor	Gene set size	Enrichment score	Normalized enrichment score	p-value	FDR
ETS1	180	-0.37421	-1.3889	0	0.010229
GATA3	116	-0.37974	-1.3386	0.02507	0.019831
EOMES	148	-0.31465	-1.1374	0.1372	0.18936
IKZF1	207	-0.26238	-0.99126	0.4377	0.57221
NFIL3	235	0.26666	0.93935	0.6361	0.8255
TBX21	154	0.27509	0.95368	0.5816	0.78493
FOXO1	174	0.2964	1.0227	0.3975	0.59046
RUNX3	224	0.34782	1.2291	0.05579	0.13015
IRF2	207	0.39696	1.401	0.001475	0.016464
SPI1	229	0.57742	2.0475	0	0
