# Supplementary material for: LILRB1-HLA-G axis defines a checkpoint driving natural killer cell exhaustion in tuberculosis
Source: EMBO Mol Med. 2024 Jul 19;16(8):1. doi: 10.1038/s44321-024-00106-1 (PMC11319715; doi:10.1038/s44321-024-00106-1)
Supplement: Supplementary file 10 — Source data Fig. 5 [file 44321_2024_106_MOESM10_ESM.zip › Figure 5/Figure 5D/5D Abundance of the indicated proteins.xlsx]

## Sheet: 5D
5D: Abundance of the indicated proteins
Gray values (– Mtb-Mφ)		LILRB1					p-SHP1					p-SHP2					p-B-raf					p-MEK1/2					p-ERK1/2					p-ETS1					ETS1					c-CASP-3					Tubulin
		Sample 1	Sample 2	Sample 3	Sample 4	Sample 5	Sample 1	Sample 2	Sample 3	Sample 4	Sample 5	Sample 1	Sample 2	Sample 3	Sample 4	Sample 5	Sample 1	Sample 2	Sample 3	Sample 4	Sample 5	Sample 1	Sample 2	Sample 3	Sample 4	Sample 5	Sample 1	Sample 2	Sample 3	Sample 4	Sample 5	Sample 1	Sample 2	Sample 3	Sample 4	Sample 5	Sample 1	Sample 2	Sample 3	Sample 4	Sample 5	Sample 1	Sample 2	Sample 3	Sample 4	Sample 5	Sample 1	Sample 2	Sample 3
	HC NK cells	302.213	595.577	570.113	91.849	177.849	1749.41	2988.7	3702.7	4398.99	2840.28	1178.41	2484.48	2416.28	2612.04	2492.04	2377.82	3535.53	6001.82	2633.7	3879.11	2412.53	3255.94	2395.53	2315.28	5707.99	2626.11	3267.82	7014.65	8023.82	4971.82	8210.23	7021.41	6771.53	6753.41	9427.41	11830.9	8806.53	7777.23	8870.82	9494.23	917.749	1280.23	1070.11	414.577	332.577	7847.06	9353.41	9727.53
	LTBI NK cells	1024.53	1085.82	289.335	1059.75	687.87	5052.11	4811.82	4039.58	3421.99	6404.04	4188.11	3518.82	2554.58	2115.58	2400.87	6083.23	6985.53	4631.7	5171.11	3554.41	8416.89	4821.7	8801.82	4651.53	3613.11	4125.99	7109.53	7671.23	4073.28	6529.06	7344.11	8026.41	7047.7	7769.99	7611.23	8986.11	7631.41	10119.4	11332.1	9317.77	782.991	804.234	353.163	849.577	603.284	10461	8513.11	6299.7
	ATB NK cells	4548.11	2394.21	6197.99	5449.06	8744.18	11903.6	9728.94	8123.11	9709.65	7931.23	10909.3	10099.3	7603.41	6719.77	3481.53	1085.16	444.87	1541.65	2568.53	2956.63	804.456	542.284	537.991	548.163	1449.75	436.092	651.456	2629.53	246.971	2142.41	3285.28	1415.87	2890.7	3471.41	7774.23	4612.28	8119.82	10108.4	5506.87	9845.35	3281.06	2497.99	4414.53	4738.23	8867.53	10657.6	10156.5	7888.11
Normalization (– Mtb-Mφ)		LILRB1/Tubulin							p-SHP1/Tubulin							p-SHP2/Tubulin							p-B-raf/Tubulin							p-MEK1/2/Tubulin							p-ERK1/2/Tubulin							p-ETS1/Tubulin
		Sample 1	Sample 2	Sample 3	Sample 4	Sample 5	Mean	S.E.M.	Sample 1	Sample 2	Sample 3	Sample 4	Sample 5	Mean	S.E.M.	Sample 1	Sample 2	Sample 3	Sample 4	Sample 5	Mean	S.E.M.	Sample 1	Sample 2	Sample 3	Sample 4	Sample 5	Mean	S.E.M.	Sample 1	Sample 2	Sample 3	Sample 4	Sample 5	Mean	S.E.M.	Sample 1	Sample 2	Sample 3	Sample 4	Sample 5	Mean	S.E.M.	Sample 1	Sample 2	Sample 3	Sample 4	Sample 5	Mean
	HC NK cells	0.385129	0.636749	0.586082	0.096388	0.19386	0.379642	0.105712	2.22938	3.1953	3.80641	4.61637	3.09598	3.38869	0.396786	1.50172	2.65623	2.48396	2.74112	2.71638	2.41988	0.233891	3.0302	3.77994	6.16993	2.76384	4.22832	3.99445	0.603225	3.07443	3.48102	2.46263	2.4297	6.22185	3.53392	0.700209	3.34662	3.49372	7.21113	8.42032	5.4194	5.57824	1.00236	10.4628	7.50679	6.9612	7.08713	10.2761	8.45881
	LTBI NK cells	0.979379	1.27547	0.459284	1.10041	0.690567	0.901021	0.145864	4.82948	5.65224	6.41233	3.55328	6.42915	5.3753	0.542238	4.00355	4.13341	4.05508	2.19674	2.41028	3.35981	0.433047	5.81516	8.20561	7.35225	5.3695	3.56834	6.06217	0.806803	8.04598	5.66385	13.9718	4.82998	3.62728	7.22778	1.83453	3.94417	8.35127	12.1771	4.22956	6.55466	7.05136	1.51373	7.02048	9.42829	11.1874	8.06808	7.64108	8.66906
	ATB NK cells	4.26746	2.35731	7.85738	7.04533	9.33216	6.17193	1.26034	11.1691	9.579	10.2979	12.554	8.46455	10.4129	0.695018	10.2361	9.94366	9.63907	8.68829	3.71563	8.44456	1.2105	1.0182	0.438014	1.95439	3.32096	3.15544	1.9774	0.569352	0.754816	0.533927	0.682028	0.708744	1.54723	0.84535	0.179326	0.409182	0.641416	3.33353	0.31932	2.28647	1.39798	0.602054	3.08256	1.39405	3.66463	4.48834	8.29699	4.18531
Gray values (+ Mtb-Mφ)		LILRB1					p-SHP1					p-SHP2					p-B-raf					p-MEK1/2					p-ERK1/2					p-ETS1					ETS1					c-CASP-3					Tubulin
		Sample 1	Sample 2	Sample 3	Sample 4	Sample 5	Sample 1	Sample 2	Sample 3	Sample 4	Sample 5	Sample 1	Sample 2	Sample 3	Sample 4	Sample 5	Sample 1	Sample 2	Sample 3	Sample 4	Sample 5	Sample 1	Sample 2	Sample 3	Sample 4	Sample 5	Sample 1	Sample 2	Sample 3	Sample 4	Sample 5	Sample 1	Sample 2	Sample 3	Sample 4	Sample 5	Sample 1	Sample 2	Sample 3	Sample 4	Sample 5	Sample 1	Sample 2	Sample 3	Sample 4	Sample 5	Sample 1	Sample 2	Sample 3
	HC NK cells + Mtb-Mφ	2816.82	1966.58	3136.53	2908.28	3063.53	2189.23	2671.41	1674.16	2515.7	3363.99	1707.7	3233.23	4003.65	4264.23	4142.16	3958.53	6965.53	7240.99	8939.65	7586.82	12915.4	10346.2	7983.11	10683.8	9814.41	9547.82	10996.6	6888.41	8475.41	8193.41	9613.84	7221.01	6842.28	8108.56	7343.82	8282.48	10071.1	12265.4	11392.6	10646.1	2435.53	587.042	1668.28	2728.11	2441.41	7476.7	12142.9	9954.53
	LTBI NK cells+ Mtb-Mφ	4029.23	3258.58	2307.58	2578.7	2976.41	3257.82	2963.58	2150.58	2086.99	2635.99	7448.35	6023.65	4552.7	4395.28	5019.04	8989.82	4949.16	8407.53	6680.82	6524.06	9484.94	6553.46	7806.41	9907.41	12257.2	9365.77	7957.23	4915.16	10998.2	11260.9	8609.62	8181.06	9278.47	8916.86	8960.48	9379.02	10587.4	11354.8	9960.95	12120.7	2760.7	3012.82	2320.7	2117.28	1938.16	9341.65	9730.23	10336.8
	ATB NK cells + Mtb-Mφ	8953.06	10426.4	5485.82	6615.7	6597.94	7909.18	11152.8	8087.82	8619.48	6321.53	12457.8	12463.6	10874.4	9573.06	5886.82	2113.58	4410.53	3161.82	820.284	1810.11	5786.46	7851.23	6250.82	2431.75	4539.99	4245.58	3405.7	5921.11	813.577	7603.94	2982.46	3140.46	4311.28	1744.92	5302.87	3211.91	3826.34	6548.7	1601.75	6165.23	8572.06	12001.5	7059.99	7647.06	7316.48	9223.23	7611.41	7754.41
Normalization (+ Mtb-Mφ)		LILRB1/Tubulin							p-SHP1/Tubulin							p-SHP2/Tubulin							p-B-raf/Tubulin							p-MEK1/2/Tubulin							p-ERK1/2/Tubulin							p-ETS1/Tubulin
		Sample 1	Sample 2	Sample 3	Sample 4	Sample 5	Mean	S.E.M.	Sample 1	Sample 2	Sample 3	Sample 4	Sample 5	Mean	S.E.M.	Sample 1	Sample 2	Sample 3	Sample 4	Sample 5	Mean	S.E.M.	Sample 1	Sample 2	Sample 3	Sample 4	Sample 5	Mean	S.E.M.	Sample 1	Sample 2	Sample 3	Sample 4	Sample 5	Mean	S.E.M.	Sample 1	Sample 2	Sample 3	Sample 4	Sample 5	Mean	S.E.M.	Sample 1	Sample 2	Sample 3	Sample 4	Sample 5	Mean
	HC NK cells + Mtb-Mφ	3.76747	1.61952	3.15085	2.80805	3.03673	2.87653	0.352097	2.92808	2.19997	1.68181	2.429	3.33457	2.51468	0.286633	2.28403	2.66264	4.02194	4.11727	4.10593	3.43836	0.398833	5.29449	5.73628	7.27407	8.63155	7.52046	6.89137	0.610522	17.2741	8.52037	8.01958	10.3156	9.72857	10.7717	1.67661	12.7701	9.056	6.91987	8.18331	8.12175	9.01021	0.999538	12.8584	5.94667	6.87353	7.82911	7.27959	8.15746
	LTBI NK cells+ Mtb-Mφ	4.31319	3.34892	2.23239	2.41752	3.3575	3.1339	0.375026	3.48741	3.04574	2.0805	1.95655	2.9735	2.70874	0.295844	7.97328	6.19065	4.40435	4.12057	5.66168	5.6701	0.692056	9.62338	5.08638	8.13357	6.26325	7.3594	7.29319	0.776891	10.1534	6.73515	7.55204	9.28817	13.8266	9.51106	1.23753	10.0258	8.17784	4.755	10.3108	12.7028	9.19445	1.32265	9.21639	8.40787	8.97614	8.35954	10.1078	9.01354
	ATB NK cells + Mtb-Mφ	9.70707	13.6983	7.07446	7.53476	8.50805	9.30453	1.18759	8.57528	14.6527	10.43	9.81691	8.15161	10.3253	1.15722	13.5069	16.375	14.0235	10.903	7.59106	12.4799	1.49994	2.29158	5.79463	4.07745	0.934239	2.33414	3.08641	0.841015	6.27378	10.3151	8.06099	2.76957	5.85432	6.65475	1.25012	4.60313	4.47447	7.63581	0.926601	9.80528	5.48906	1.51441	3.23363	4.12599	5.55979	1.98733	6.83805	4.34896
[truncated: 15 more columns]
