# Supplementary material for: LILRB1-HLA-G axis defines a checkpoint driving natural killer cell exhaustion in tuberculosis
Source: EMBO Mol Med. 2024 Jul 19;16(8):1. doi: 10.1038/s44321-024-00106-1 (PMC11319715; doi:10.1038/s44321-024-00106-1)
Supplement: Supplementary file 10 — Source data Fig. 5 [file 44321_2024_106_MOESM10_ESM.zip › Figure 5/Figure 5E/5E CD107a+ NK cells (%).xlsx]

## Sheet: 5E
5E: CD107a+ NK cells (%)
		Sample 1			Sample 2			Sample 3			Sample 4			Sample 5			Mean	S.E.M.
		Total NK cell count	CD107a+ NK cell count	%	Total NK cell count	CD107a+ NK cell count	%	Total NK cell count	CD107a+ NK cell count	%	Total NK cell count	CD107a+ NK cell count	%	Total NK cell count	CD107a+ NK cell count	%	%	%
-	HC NK cells	3106	45	1.45	1787	37	2.07	922	23	2.49	2327	54	2.32	765	16	2.09	2.084	0.176454
	LTBI NK cells	330	8	2.42	1010	20	1.98	4325	68	1.57	1979	51	2.58	4355	62	1.42	1.994	0.227412
	ATB NK cells	607	27	4.45	1034	45	4.35	841	31	3.69	3139	92	2.93	768	23	2.99	3.682	0.322528
+ Mtb-Mφ + IgG control	HC NK cells	598	104	17.4	734	144	19.6	3934	1484	37.7	3686	1347	36.5	3805	699	18.4	25.92	4.58142
	LTBI NK cells	802	134	16.7	2866	669	23.3	897	309	34.4	2773	1123	40.5	3739	673	18	26.58	4.67391
	ATB NK cells	3333	177	5.31	2215	176	7.95	1320	54	4.09	6686	663	9.92	1029	31	3.01	6.056	1.2692
+ Mtb-Mφ + LILRB1 mAb	HC NK cells	2830	1104	39	2985	1080	36.2	1163	387	33.3	1036	408	39.4	2355	411	17.5	33.08	4.04665
	LTBI NK cells	2841	1118	39.4	2962	974	32.9	655	131	20	3482	553	15.9	483	190	39.3	29.5	4.90316
	ATB NK cells	589	201	34.1	1338	213	15.9	2355	411	17.5	750	110	14.7	773	100	12.9	19.02	3.84427
+ Mtb-Mφ + IgG control + SCH772984	HC NK cells	222	20	9.01	2442	175	7.17	907	66	7.28	553	60	10.8	684	64	9.36	8.724	0.681767
	LTBI NK cells	782	102	13	736	81	11	514	40	7.78	652	52	7.98	443	43	9.71	9.894	0.975621
	ATB NK cells	1691	131	7.75	625	45	7.2	2409	212	8.8	884	55	6.22	3318	190	5.73	7.14	0.546159
+ Mtb-Mφ + LILRB1 mAb + SCH772984	HC NK cells	603	59	9.78	2480	217	8.75	2330	168	7.21	625	45	7.2	4422	476	10.8	8.748	0.708431
	LTBI NK cells	934	84	8.99	6606	650	9.84	624	47	7.53	761	54	7.1	755	80	10.6	8.812	0.665578
	ATB NK cells	2908	185	6.36	3194	186	5.82	5470	326	5.96	2718	134	4.93	2901	178	6.14	5.842	0.245284
+ Mtb-Mφ + IgG control + NSC87877	HC NK cells	4085	1619	39.6	486	80	16.5	2779	1147	41.3	1638	631	38.5	1281	318	24.8	32.14	4.89128
	LTBI NK cells	1344	559	41.6	500	82	16.4	997	387	38.8	4057	668	16.5	743	317	42.7	31.2	6.05516
	ATB NK cells	1338	213	15.9	2298	375	16.3	544	226	41.5	660	80	12.1	1322	579	43.8	25.92	6.87884
+ Mtb-Mφ + LILRB1 mAb + NSC87877	HC NK cells	2313	1034	44.7	1093	473	43.3	2602	1079	41.5	544	226	41.5	522	102	19.5	38.1	4.68871
	LTBI NK cells	9246	4128	44.6	4103	1664	40.6	3482	553	15.9	2427	1047	43.1	2407	1039	43.2	37.48	5.43336
	ATB NK cells	1354	211	15.6	1725	328	19	2554	1121	43.9	714	89	12.5	2224	981	44.1	27.02	7.00795
