# Supplementary material for: LILRB1-HLA-G axis defines a checkpoint driving natural killer cell exhaustion in tuberculosis
Source: EMBO Mol Med. 2024 Jul 19;16(8):1. doi: 10.1038/s44321-024-00106-1 (PMC11319715; doi:10.1038/s44321-024-00106-1)
Supplement: Supplementary file 10 — Source data Fig. 5 [file 44321_2024_106_MOESM10_ESM.zip › Figure 5/Figure 5F/5F Apoptotic NK cells (%).xlsx]

## Sheet: 5F
5F: Apoptotic NK cells (%)
		Sample 1			Sample 2			Sample 3			Sample 4			Sample 5			Mean	S.E.M.
		Total NK cell count	Apoptotic NK cell count	%	Total NK cell count	Apoptotic NK cell count	%	Total NK cell count	Apoptotic NK cell count	%	Total NK cell count	Apoptotic NK cell count	%	Total NK cell count	Apoptotic NK cell count	%	%	%
-	HC NK cells	2365	27	1.14	2433	33	1.36	6939	67	0.97	7376	66	0.89	738	4	0.54	0.98	0.136345
	LTBI NK cells	2023	38	1.88	3137	61	1.94	859	6	0.7	5954	25	0.42	5751	108	1.88	1.364	0.331385
	ATB NK cells	2200	64	2.91	2006	47	2.34	1960	37	1.89	611	13	2.13	478	15	3.15	2.484	0.237057
+ Mtb-Mφ + IgG control	HC NK cells	7093	345	4.86	7050	357	5.06	4538	173	3.81	728	41	5.63	1134	66	5.82	5.036	0.353703
	LTBI NK cells	4483	175	3.9	3157	147	4.66	293	19	6.48	1404	72	5.13	543	38	7	5.434	0.57407
	ATB NK cells	1169	122	10.4	1277	144	11.3	1073	79	7.36	578	40	6.92	1048	131	12.5	9.696	1.09759
+ Mtb-Mφ + LILRB1 mAb	HC NK cells	18370	706	3.84	1604	66	4.11	1908	59	3.09	4398	153	3.48	2838	143	5.04	3.912	0.330082
	LTBI NK cells	4067	211	5.19	3125	113	3.62	3161	114	3.61	4483	175	3.9	190	10	5.26	4.316	0.374895
	ATB NK cells	719	49	6.82	743	39	5.25	2566	87	3.39	1302	62	4.76	1363	59	4.33	4.91	0.567142
+ Mtb-Mφ + IgG control + SCH772984	HC NK cells	1032	82	7.95	572	119	20.8	1594	265	16.6	911	190	20.9	16	2	12.5	15.75	2.49149
	LTBI NK cells	212	38	17.9	171	13	7.6	1231	134	10.9	662	122	18.4	488	106	21.7	15.3	2.60749
	ATB NK cells	600	88	14.7	624	47	7.53	1412	343	24.3	468	104	22.2	1052	144	13.7	16.486	3.04031
+ Mtb-Mφ + LILRB1 mAb + SCH772984	HC NK cells	490	78	15.9	577	47	8.15	594	78	13.1	55	12	21.8	1004	74	7.37	13.264	2.65265
	LTBI NK cells	562	89	15.8	1073	79	7.36	5050	904	17.9	89	19	21.3	2816	169	6	13.672	2.99409
	ATB NK cells	570	34	5.96	600	88	14.7	911	190	20.9	562	89	15.8	5394	391	7.25	12.922	2.79046
+ Mtb-Mφ + IgG control + NSC87877	HC NK cells	903	32	3.54	164	4	2.44	1122	20	1.78	478	15	3.14	456	16	3.51	2.882	0.339388
	LTBI NK cells	4036	194	4.81	3057	65	2.13	515	11	2.14	2205	61	2.77	586	19	3.24	3.018	0.494038
	ATB NK cells	3085	144	4.67	1692	38	2.25	1325	37	2.79	912	40	4.39	903	32	3.54	3.528	0.459635
+ Mtb-Mφ + LILRB1 mAb + NSC87877	HC NK cells	6088	133	2.18	1871	38	2.03	1812	43	2.37	1276	33	2.59	1189	34	2.86	2.406	0.147262
	LTBI NK cells	3076	63	2.05	3069	69	2.25	332	7	2.11	1035	30	2.9	1871	38	2.03	2.268	0.162616
	ATB NK cells	2126	46	2.16	2284	68	2.98	530	16	3.02	2603	83	3.19	472	11	2.33	2.736	0.205295
