# Supplementary material for: LILRB1-HLA-G axis defines a checkpoint driving natural killer cell exhaustion in tuberculosis
Source: EMBO Mol Med. 2024 Jul 19;16(8):1. doi: 10.1038/s44321-024-00106-1 (PMC11319715; doi:10.1038/s44321-024-00106-1)
Supplement: Supplementary file 10 — Source data Fig. 5 [file 44321_2024_106_MOESM10_ESM.zip › Figure 5/Figure 5G/5G Bacterial CFU.xlsx]

## Sheet: 5G
5G: Bacterial CFU (× 102)
	+ Mtb-Mφ							+ Mtb-Mφ + IgG control							+ Mtb-Mφ + LILRB1 mAb							+ Mtb-Mφ + IgG control + SCH772984							+ Mtb-Mφ + LILRB1 mAb + SCH772984							+ Mtb-Mφ + IgG control + NSC87877							+ Mtb-Mφ + LILRB1 mAb + NSC87877
	Sample 1	Sample 2	Sample 3	Sample 4	Sample 5	Mean	S.E.M.	Sample 1	Sample 2	Sample 3	Sample 4	Sample 5	Mean	S.E.M.	Sample 1	Sample 2	Sample 3	Sample 4	Sample 5	Mean	S.E.M.	Sample 1	Sample 2	Sample 3	Sample 4	Sample 5	Mean	S.E.M.	Sample 1	Sample 2	Sample 3	Sample 4	Sample 5	Mean	S.E.M.	Sample 1	Sample 2	Sample 3	Sample 4	Sample 5	Mean	S.E.M.	Sample 1	Sample 2	Sample 3	Sample 4	Sample 5	Mean	S.E.M.
HC NK cells	12.6	14.2	8.8	9.3	11.5	11.28	1.00965	5.5	5.2	2.5	3.4	4.7	4.26	0.567979	1.7	0.6	0.9	1.9	2.9	1.6	0.404969	7.5	8.8	10.5	7.6	9	8.68	0.547175	8.9	7.8	10.8	9.4	5.9	8.56	0.82134	0.9	2.5	1.3	1.8	4.3	2.16	0.597997	1.4	2.8	1.6	1	1.5	1.66	0.302655
LTBI NK cells	9.6	12.4	13.5	7.8	11.7	11	1.02225	3.1	3.3	2.8	4.5	2.2	3.18	0.378682	1.1	0.7	0.9	2.6	3.1	1.68	0.488262	10.2	9.7	13.5	4.5	8.2	9.22	1.46335	5.8	4.3	9.9	10.2	7.5	7.54	1.14394	2.1	1.3	0.9	5.5	1.7	2.3	0.824621	1	1.2	3.5	1.4	0.7	1.56	0.498598
ATB NK cells	8.9	13.3	12.2	10.6	11.9	11.38	0.754586	6.9	8	12	9.5	7.6	8.8	0.906091	3.5	1.7	2.8	5.6	2.5	3.22	0.661362	11.2	10.5	7.8	9.8	5.2	8.9	1.08536	10.2	7.6	9.3	6.6	9.2	8.58	0.648383	1.3	2	4.2	0.6	3.3	2.28	0.655286	1.8	3.4	0.9	1.2	2.2	1.9	0.438178
