# Supplementary material for: LILRB1-HLA-G axis defines a checkpoint driving natural killer cell exhaustion in tuberculosis
Source: EMBO Mol Med. 2024 Jul 19;16(8):1. doi: 10.1038/s44321-024-00106-1 (PMC11319715; doi:10.1038/s44321-024-00106-1)
Supplement: Supplementary file 11 — Source data Fig. 6 [file 44321_2024_106_MOESM11_ESM.zip]

Archive with 17 entries (8 files):
- Figure 6/
- Figure 6/Figure 6A/
- Figure 6/Figure 6A/6A  Granule polarization (%).xlsx
- Figure 6/Figure 6B/
- Figure 6/Figure 6B/6B  DRAQ7+ MDMs (%).xlsx
- Figure 6/Figure 6C/
- Figure 6/Figure 6C/6C  Calcein release (%).xlsx
- Figure 6/Figure 6D/
- Figure 6/Figure 6D/6D  CD107a+ cells (%).xlsx
- Figure 6/Figure 6E/
- Figure 6/Figure 6E/6E  GZMB+ cells (%).xlsx
- Figure 6/Figure 6F/
- Figure 6/Figure 6F/6F  PRF1+ cells (%).xlsx
- Figure 6/Figure 6G/
- Figure 6/Figure 6G/6G  Apoptotic cells (%).xlsx
- Figure 6/Figure 6H/
- Figure 6/Figure 6H/6H  Mtb survival.xlsx
