# Supplementary material for: LILRB1-HLA-G axis defines a checkpoint driving natural killer cell exhaustion in tuberculosis
Source: EMBO Mol Med. 2024 Jul 19;16(8):1. doi: 10.1038/s44321-024-00106-1 (PMC11319715; doi:10.1038/s44321-024-00106-1)
Supplement: Supplementary file 11 — Source data Fig. 6 [file 44321_2024_106_MOESM11_ESM.zip › Figure 6/Figure 6A/6A Granule polarization (%).xlsx]

## Sheet: Fig. 5P
Fig. 5P: CD107a+ NK cells (%)
	─							+ Mtb-Mφ + IgG control							+ Mtb-Mφ + LILRB1 mAb
	Sample 1	Sample 2	Sample 3	Sample 4	Sample 5	Mean	S.E.M.	Sample 1	Sample 2	Sample 3	Sample 4	Sample 5	Mean	S.E.M.	Sample 1	Sample 2	Sample 3	Sample 4	Sample 5	Mean	S.E.M.
HC NK cells	2.33	1.9	1.24	1.43	2.09	1.798	0.20316	28	27.8	34.4	39.3	24.8	30.86	2.62709	34.1	36.2	31.3	45.5	38.6	37.14	2.41093
LTBI NK cells	2.32	1.66	2.73	1.03	2.58	2.064	0.316837	31.8	32.2	24.4	35.8	25.9	30.02	2.12	34.1	35.3	38.3	28.4	37	34.62	1.71213
ATB NK cells	4.27	2.92	3.28	2.83	3.93	3.446	0.28257	10.5	7.81	4.46	5.48	6.73	6.996	1.04261	19.6	21.5	16.8	22.7	23.8	20.88	1.23507

## Sheet: Fig. 5Q
Fig. 5Q: Concentrations of GZMB
OD450		─								+ Mtb-Mφ + IgG control								+ Mtb-Mφ + LILRB1 mAb
		Sample 1	Sample 2	Sample 3	Sample 4	Sample 5	Sample 6	Sample 7	Sample 8	Sample 1	Sample 2	Sample 3	Sample 4	Sample 5	Sample 6	Sample 7	Sample 8	Sample 1	Sample 2	Sample 3	Sample 4	Sample 5	Sample 6	Sample 7	Sample 8
	HC NK cells	0.104	0.113	0.106	0.104	0.105	0.108	0.111	0.105	0.131	0.137	0.127	0.121	0.122	0.131	0.125	0.121	0.129	0.15	0.144	0.134	0.126	0.125	0.124	0.122
	LTBI NK cells	0.104	0.1	0.111	0.113	0.11	0.1	0.109	0.112	0.133	0.14	0.132	0.128	0.12	0.112	0.129	0.117	0.124	0.136	0.14	0.129	0.138	0.131	0.138	0.12
	ATB NK cells	0.111	0.107	0.108	0.104	0.102	0.1	0.109	0.112	0.118	0.11	0.105	0.112	0.117	0.11	0.112	0.111	0.135	0.136	0.123	0.119	0.118	0.128	0.122	0.126
Concentration (pg/mL)		─										+ Mtb-Mφ + IgG control										+ Mtb-Mφ + LILRB1 mAb
		Sample 1	Sample 2	Sample 3	Sample 4	Sample 5	Sample 6	Sample 7	Sample 8	Mean	S.E.M.	Sample 1	Sample 2	Sample 3	Sample 4	Sample 5	Sample 6	Sample 7	Sample 8	Mean	S.E.M.	Sample 1	Sample 2	Sample 3	Sample 4	Sample 5	Sample 6	Sample 7	Sample 8	Mean	S.E.M.
	HC NK cells	20.6368	31.25	22.9953	20.6368	21.816	25.3538	28.8915	21.816	24.1745	1.40947	52.4764	59.5519	47.7594	40.684	41.8632	52.4764	45.4009	40.684	47.612	2.40476	50.1179	74.8821	67.8066	56.0142	46.5802	45.4009	44.2217	41.8632	53.3608	4.25621
	LTBI NK cells	20.6368	15.9198	28.8915	31.25	27.7123	15.9198	26.533	30.0708	24.6167	2.20546	54.8349	63.0896	53.6557	48.9387	39.5047	30.0708	50.1179	35.967	47.0224	3.87884	44.2217	58.3726	63.0896	50.1179	60.7311	52.4764	60.7311	39.5047	53.6557	3.03117
	ATB NK cells	28.8915	24.1745	25.3538	20.6368	18.2783	15.9198	26.533	30.0708	23.7323	1.78198	37.1462	27.7123	21.816	30.0708	35.967	27.7123	30.0708	28.8915	29.9233	1.71813	57.1934	58.3726	43.0425	38.3255	37.1462	48.9387	41.8632	46.5802	46.4328	2.83157

## Sheet: 6A
6A: Granule polarization (%)
Number of CD3-CD56+CD4+CD14+ cells with granule polarization		–CD3-CD56+CD4+CD14+ cells					+ CD3-CD56+CD4+CD14+ cells
		Sample 1	Sample 2	Sample 3	Sample 4	Sample 5	Sample 1	Sample 2	Sample 3	Sample 4	Sample 5
	IgG control	N.D.	N.D.	N.D.	N.D.	N.D.	16	9	14	16	13
	LILRB1 mAb	N.D.	N.D.	N.D.	N.D.	N.D.	39	30	44	34	33
Total number of CD3-CD56+CD4+CD14+ cells		–CD3-CD56+CD4+CD14+ cells					+ CD3-CD56+CD4+CD14+ cells
		Sample 1	Sample 2	Sample 3	Sample 4	Sample 5	Sample 1	Sample 2	Sample 3	Sample 4	Sample 5
	IgG control	N.D.	N.D.	N.D.	N.D.	N.D.	101	100	102	104	106
	LILRB1 mAb	N.D.	N.D.	N.D.	N.D.	N.D.	105	106	101	103	102
Granule polarization (%)		–CD3-CD56+CD4+CD14+ cells							+ CD3-CD56+CD4+CD14+ cells
		Sample 1	Sample 2	Sample 3	Sample 4	Sample 5	Mean	S.E.M.	Sample 1	Sample 2	Sample 3	Sample 4	Sample 5	Mean	S.E.M.
	IgG control	N.D.	N.D.	N.D.	N.D.	N.D.	N.D.	N.D.	15.8416	9	13.7255	15.3846	12.2642	13.2432	1.23558
	LILRB1 mAb	N.D.	N.D.	N.D.	N.D.	N.D.	N.D.	N.D.	37.1429	28.3019	43.5644	33.0097	32.3529	34.8744	2.58548
