# Supplementary material for: LILRB1-HLA-G axis defines a checkpoint driving natural killer cell exhaustion in tuberculosis
Source: EMBO Mol Med. 2024 Jul 19;16(8):1. doi: 10.1038/s44321-024-00106-1 (PMC11319715; doi:10.1038/s44321-024-00106-1)
Supplement: Supplementary file 11 — Source data Fig. 6 [file 44321_2024_106_MOESM11_ESM.zip › Figure 6/Figure 6B/6B DRAQ7+ MDMs (%).xlsx]

## Sheet: 6B
6B: DRAQ7+ MDMs (%)
Number of DRAQ7+ MDMs		–CD3-CD56+CD4+CD14+ cells					+ CD3-CD56+CD4+CD14+ cells
		Sample 1	Sample 2	Sample 3	Sample 4	Sample 5	Sample 1	Sample 2	Sample 3	Sample 4	Sample 5
	IgG control	2	8	3	5	4	11	6	10	13	9
	LILRB1 mAb	4	1	5	2	3	27	24	19	29	30
Total number of MDMs		–CD3-CD56+CD4+CD14+ cells					+ CD3-CD56+CD4+CD14+ cells
		Sample 1	Sample 2	Sample 3	Sample 4	Sample 5	Sample 1	Sample 2	Sample 3	Sample 4	Sample 5
	IgG control	106	105	110	102	110	100	112	104	102	108
	LILRB1 mAb	108	106	103	104	106	104	102	101	106	104
DRAQ7+ MDMs (%)		–CD3-CD56+CD4+CD14+ cells							+ CD3-CD56+CD4+CD14+ cells
		Sample 1	Sample 2	Sample 3	Sample 4	Sample 5	Mean	S.E.M.	Sample 1	Sample 2	Sample 3	Sample 4	Sample 5	Mean	S.E.M.
	IgG control	1.88679	7.61905	2.72727	4.90196	3.63636	4.15429	1.00024	11	5.35714	9.61538	12.7451	8.33333	9.41019	1.25056
	LILRB1 mAb	3.7037	0.943396	4.85437	1.92308	2.83019	2.85095	0.679743	25.9615	23.5294	18.8119	27.3585	28.8462	24.9015	1.75623
