# Supplementary material for: LILRB1-HLA-G axis defines a checkpoint driving natural killer cell exhaustion in tuberculosis
Source: EMBO Mol Med. 2024 Jul 19;16(8):1. doi: 10.1038/s44321-024-00106-1 (PMC11319715; doi:10.1038/s44321-024-00106-1)
Supplement: Supplementary file 11 — Source data Fig. 6 [file 44321_2024_106_MOESM11_ESM.zip › Figure 6/Figure 6C/6C Calcein release (%).xlsx]

## Sheet: 6C
6C: Calcein release (%)
Calcein release (value)		–CD3-CD56+CD4+CD14+ cells					+ CD3-CD56+CD4+CD14+ cells
		Sample 1	Sample 2	Sample 3	Sample 4	Sample 5	Sample 1	Sample 2	Sample 3	Sample 4	Sample 5
	IgG control	202330	116568	136214	54920	46530	303622	186340	244513	202653	446580
	LILRB1 mAb	124686	154890	148832	163052	185036	503651	662012	674862	446892	803546
Total calcein release by nonspecific lysis of MDMs (value)	Sample 1	Sample 2	Sample 3	Sample 4	Sample 5	Mean
	1865480	2038574	2468531	1998653	2264789	2.12721e+06
Calcein release (%)		–CD3-CD56+CD4+CD14+ cells							+ CD3-CD56+CD4+CD14+ cells
		Sample 1	Sample 2	Sample 3	Sample 4	Sample 5	Mean	S.E.M.	Sample 1	Sample 2	Sample 3	Sample 4	Sample 5	Mean	S.E.M.
	IgG control	9.51154	5.47987	6.40342	2.58179	2.18738	5.2328	1.34241	14.2733	8.75985	11.4946	9.52672	20.9937	13.0096	2.21167
	LILRB1 mAb	5.86149	7.28138	6.9966	7.66508	8.69855	7.30062	0.461027	23.6767	31.1212	31.7253	21.0084	37.7747	29.0613	3.00921
