# Supplementary material for: LILRB1-HLA-G axis defines a checkpoint driving natural killer cell exhaustion in tuberculosis
Source: EMBO Mol Med. 2024 Jul 19;16(8):1. doi: 10.1038/s44321-024-00106-1 (PMC11319715; doi:10.1038/s44321-024-00106-1)
Supplement: Supplementary file 11 — Source data Fig. 6 [file 44321_2024_106_MOESM11_ESM.zip › Figure 6/Figure 6D/6D CD107a+ cells (%).xlsx]

## Sheet: Fig. 5O
Fig. 5O: MFI of HLA-G (× 104)
	Sample 1	Sample 2	Sample 3	Sample 4	Sample 5	Mean	S.E.M.
Control	0.073	0.0589	0.1009	0.0678	0.0701	0.07414	0.00709286
HLA-G	4.7727	4.7991	4.7351	4.3096	4.2498	4.57326	0.120647
HLA-G + IgG control	5.6511	5.8321	5.4433	4.4377	4.4487	5.16258	0.300066
HLA-G + LILRB1 mAb	0.3269	0.4019	0.3322	0.3114	0.3526	0.345	0.0156777

## Sheet: 6D
6D: CD107a+ cells (%)
	Sample 1			Sample 2			Sample 3			Sample 4			Sample 5			Sample 6			Mean	S.E.M.
	Total CD3–CD56+CD4+CD14+ cells	CD3–CD56+ CD4+CD14+ CD107a+ cells	%	Total CD3–CD56+CD4+CD14+ cells	CD3–CD56+ CD4+CD14+ CD107a+ cells	%	Total CD3–CD56+CD4+CD14+ cells	CD3–CD56+ CD4+CD14+ CD107a+ cells	%	Total CD3–CD56+CD4+CD14+ cells	CD3–CD56+ CD4+CD14+ CD107a+ cells	%	Total CD3–CD56+CD4+CD14+ cells	CD3–CD56+ CD4+CD14+ CD107a+ cells	%	Total CD3–CD56+CD4+CD14+ cells	CD3–CD56+ CD4+CD14+ CD107a+ cells	%	%	%
CD3-CD56+CD4+CD14+ cells + Mφ	300	100	30.3	370	70	18.9	190	40	21.1	120	30	25	100	30	30	240	40	16.7	23.6667	2.33619
CD3-CD56+CD4+CD14+ cells + Mtb-Mφ + IgG control	610	80	13.1	720	160	22.2	380	140	36.8	220	100	45.5	260	90	34.6	450	180	40	32.0333	4.93049
CD3-CD56+CD4+CD14+ cells + Mtb-Mφ + LILRB1 mAb	280	160	57.1	340	190	55.9	270	160	59.3	240	160	66.7	290	180	62.1	320	200	62.5	60.6	1.62378
