# Supplementary material for: LILRB1-HLA-G axis defines a checkpoint driving natural killer cell exhaustion in tuberculosis
Source: EMBO Mol Med. 2024 Jul 19;16(8):1. doi: 10.1038/s44321-024-00106-1 (PMC11319715; doi:10.1038/s44321-024-00106-1)
Supplement: Supplementary file 11 — Source data Fig. 6 [file 44321_2024_106_MOESM11_ESM.zip › Figure 6/Figure 6E/6E GZMB+ cells (%).xlsx]

## Sheet: 6E
6E: GZMB+ cells (%)
	Sample 1			Sample 2			Sample 3			Sample 4			Sample 5			Sample 6			Mean	S.E.M.
	Total CD3–CD56+CD4+CD14+ cells	CD3–CD56+ CD4+CD14+ GZMB+ cells	%	Total CD3–CD56+CD4+CD14+ cells	CD3–CD56+ CD4+CD14+ GZMB+ cells	%	Total CD3–CD56+CD4+CD14+ cells	CD3–CD56+ CD4+CD14+ GZMB+ cells	%	Total CD3–CD56+CD4+CD14+ cells	CD3–CD56+ CD4+CD14+ GZMB+ cells	%	Total CD3–CD56+CD4+CD14+ cells	CD3–CD56+ CD4+CD14+ GZMB+ cells	%	Total CD3–CD56+CD4+CD14+ cells	CD3–CD56+ CD4+CD14+ GZMB+ cells	%	%	%
CD3-CD56+CD4+CD14+ cells + Mφ	510	20	3.92	890	50	5.62	660	30	4.55	1570	140	8.92	1830	80	4.37	1810	60	3.31	5.115	0.822463
CD3-CD56+CD4+CD14+ cells + Mtb-Mφ + IgG control	400	20	5	330	20	6.06	1280	90	7.03	1640	120	7.32	950	60	6.32	350	30	8.57	6.71667	0.497746
CD3-CD56+CD4+CD14+ cells + Mtb-Mφ + LILRB1 mAb	410	70	17.1	420	50	11.9	260	60	23.1	800	100	12.5	620	120	19.4	730	120	16.4	16.7333	1.72408
