# Supplementary material for: LILRB1-HLA-G axis defines a checkpoint driving natural killer cell exhaustion in tuberculosis
Source: EMBO Mol Med. 2024 Jul 19;16(8):1. doi: 10.1038/s44321-024-00106-1 (PMC11319715; doi:10.1038/s44321-024-00106-1)
Supplement: Supplementary file 11 — Source data Fig. 6 [file 44321_2024_106_MOESM11_ESM.zip › Figure 6/Figure 6F/6F PRF1+ cells (%).xlsx]

## Sheet: 6F
6F: PRF1+ cells (%)
	Sample 1			Sample 2			Sample 3			Sample 4			Sample 5			Sample 6			Mean	S.E.M.
	Total CD3–CD56+CD4+CD14+ cells	CD3–CD56+ CD4+CD14+ PRF1+ cells	%	Total CD3–CD56+CD4+CD14+ cells	CD3–CD56+ CD4+CD14+ PRF1+ cells	%	Total CD3–CD56+CD4+CD14+ cells	CD3–CD56+ CD4+CD14+ PRF1+ cells	%	Total CD3–CD56+CD4+CD14+ cells	CD3–CD56+ CD4+CD14+ PRF1+ cells	%	Total CD3–CD56+CD4+CD14+ cells	CD3–CD56+ CD4+CD14+ PRF1+ cells	%	Total CD3–CD56+CD4+CD14+ cells	CD3–CD56+ CD4+CD14+ PRF1+ cells	%	%	%
CD3-CD56+CD4+CD14+ cells + Mφ	670	400	59.7	880	510	58	1280	660	63.9	420	260	61.9	740	420	56.8	710	360	50.7	58.5	1.88096
CD3-CD56+CD4+CD14+ cells + Mtb-Mφ + IgG control	330	200	60.6	1280	660	51.6	1640	740	45.1	990	710	71.7	310	220	71	350	270	77.1	62.85	5.14618
CD3-CD56+CD4+CD14+ cells + Mtb-Mφ + LILRB1 mAb	510	430	84.3	640	550	85.9	660	600	90.9	1570	1340	85.4	1830	1510	82.5	1810	1540	85.1	85.6833	1.15077
