# Supplementary material for: LILRB1-HLA-G axis defines a checkpoint driving natural killer cell exhaustion in tuberculosis
Source: EMBO Mol Med. 2024 Jul 19;16(8):1. doi: 10.1038/s44321-024-00106-1 (PMC11319715; doi:10.1038/s44321-024-00106-1)
Supplement: Supplementary file 11 — Source data Fig. 6 [file 44321_2024_106_MOESM11_ESM.zip › Figure 6/Figure 6G/6G Apoptotic cells (%).xlsx]

## Sheet: 6G
6G: Apoptotic cells (%)
	Sample 1			Sample 2			Sample 3			Sample 4			Sample 5			Sample 6			Mean	S.E.M.
	Total CD3–CD56+CD4+CD14+ cells	Apoptotic CD3–CD56+ CD4+CD14+ cells	%	Total CD3–CD56+CD4+CD14+ cells	Apoptotic CD3–CD56+ CD4+CD14+ cells	%	Total CD3–CD56+CD4+CD14+ cells	Apoptotic CD3–CD56+ CD4+CD14+ cells	%	Total CD3–CD56+CD4+CD14+ cells	Apoptotic CD3–CD56+ CD4+CD14+ cells	%	Total CD3–CD56+CD4+CD14+ cells	Apoptotic CD3–CD56+ CD4+CD14+ cells	%	Total CD3–CD56+CD4+CD14+ cells	Apoptotic CD3–CD56+ CD4+CD14+ cells	%	%	%
CD3-CD56+CD4+CD14+ cells + Mφ	160	80	50	370	130	35.1	100	60	60	240	110	45.8	860	290	33.7	970	390	40.2	44.1333	4.0615
CD3-CD56+CD4+CD14+ cells + Mtb-Mφ + IgG control	270	160	59.3	290	210	72.4	170	110	64.7	80	50	62.5	420	280	66.7	590	400	67.8	65.5667	1.84746
CD3-CD56+CD4+CD14+ cells + Mtb-Mφ + LILRB1 mAb	210	110	52.4	560	240	42.9	280	130	46.4	340	160	47.1	270	150	55.6	290	170	58.6	50.5	2.45873
