# Supplementary material for: LILRB1-HLA-G axis defines a checkpoint driving natural killer cell exhaustion in tuberculosis
Source: EMBO Mol Med. 2024 Jul 19;16(8):1. doi: 10.1038/s44321-024-00106-1 (PMC11319715; doi:10.1038/s44321-024-00106-1)
Supplement: Supplementary file 11 — Source data Fig. 6 [file 44321_2024_106_MOESM11_ESM.zip › Figure 6/Figure 6H/6H Mtb survival.xlsx]

## Sheet: 6H
6H: Mtb survival (% relative to time 0)
Bacterial CFU at time 0		Sample 1	Sample 2	Sample 3	Sample 4	Sample 5	Sample6
	Mtb-Mφ	690	750	620	850	640	770
	Mtb-Mφ + CD3-CD56+CD4+CD14+ cells + IgG control	700	860	550	770	620	690
	Mtb-Mφ + CD3-CD56+CD4+CD14+ cells + anti-LILRB1 mAb	680	790	480	650	540	940
Bacterial CFU at time 24		Sample 1	Sample 2	Sample 3	Sample 4	Sample 5	Sample6
	Mtb-Mφ	610	640	670	750	590	880
	Mtb-Mφ + CD3-CD56+CD4+CD14+ cells + IgG control	430	440	610	410	540	680
	Mtb-Mφ + CD3-CD56+CD4+CD14+ cells + anti-LILRB1 mAb	220	290	170	360	210	200
Bacterial CFU at time 24 (% relative to time 0)		Sample 1	Sample 2	Sample 3	Sample 4	Sample 5	Sample6	Mean	S.E.M.
	Mtb-Mφ	84.7222	88.8889	93.0556	104.167	81.9444	122.222	95.8333	6.15932
	Mtb-Mφ + CD3-CD56+CD4+CD14+ cells + IgG control	61.5752	63.0072	87.3508	58.7112	77.327	97.3747	74.2243	6.44038
	Mtb-Mφ + CD3-CD56+CD4+CD14+ cells + anti-LILRB1 mAb	32.3529	42.6471	25	52.9412	30.8824	29.4118	35.5392	4.21825
