# Supplementary material for: LILRB1-HLA-G axis defines a checkpoint driving natural killer cell exhaustion in tuberculosis
Source: EMBO Mol Med. 2024 Jul 19;16(8):1. doi: 10.1038/s44321-024-00106-1 (PMC11319715; doi:10.1038/s44321-024-00106-1)
Supplement: Supplementary file 12 — Source data Fig. 7 [file 44321_2024_106_MOESM12_ESM.zip]

Archive with 16 entries (10 files):
- Figure 7/
- Figure 7/Figure 7B/
- Figure 7/Figure 7B/7B  Percentages of inflammatory area, AFB+ area and TUNEL+CD56+ cells (replicate).xlsx
- Figure 7/Figure 7B/7B  Percentages of inflammatory area, AFB+ area and TUNEL+CD56+ cells.xlsx
- Figure 7/Figure 7C/
- Figure 7/Figure 7C/7C  Concentrations of GZMB (replicate).xlsx
- Figure 7/Figure 7C/7C  Concentrations of GZMB.xlsx
- Figure 7/Figure 7D/
- Figure 7/Figure 7D/7D  Concentrations of PRF1 (replicate).xlsx
- Figure 7/Figure 7D/7D  Concentrations of PRF1.xlsx
- Figure 7/Figure 7E/
- Figure 7/Figure 7E/7E  CFU per lung (replicate).xlsx
- Figure 7/Figure 7E/7E  CFU per lung.xlsx
- Figure 7/Figure 7F/
- Figure 7/Figure 7F/7F  CFU per spleen (replicate).xlsx
- Figure 7/Figure 7F/7F  CFU per spleen.xlsx
