# Supplementary material for: LILRB1-HLA-G axis defines a checkpoint driving natural killer cell exhaustion in tuberculosis
Source: EMBO Mol Med. 2024 Jul 19;16(8):1. doi: 10.1038/s44321-024-00106-1 (PMC11319715; doi:10.1038/s44321-024-00106-1)
Supplement: Supplementary file 12 — Source data Fig. 7 [file 44321_2024_106_MOESM12_ESM.zip › Figure 7/Figure 7B/7B Percentages of inflammatory area, AFB+ area and TUNEL+CD56+ cells (replicate).xlsx]

## Sheet: 7B
7B: Percentages of inflammatory area, AFB+ area and TUNEL+CD56+ cells
Percentage of inflammatory area	Total area		PBS					IgG control					LILRB1 pAb					LILRB1 pAb + SCH772984
			Sample 1	Sample 2	Sample 3	Sample 4	Sample 5	Sample 1	Sample 2	Sample 3	Sample 4	Sample 5	Sample 1	Sample 2	Sample 3	Sample 4	Sample 5	Sample 1	Sample 2	Sample 3	Sample 4	Sample 5
		HC PBMC-transplanted NCG mice	573250	489650	661250	602379	498756	587801	622344	601573	623896	487695	587952	566340	612459	633479	593021	631205	606860	566532	544789	532140
		LTBI PBMC-transplanted NCG mice	557201	463254	488753	620152	426982	523670	549663	577631	562148	613020	668525	489562	477860	489530	499862	596638	488652	620486	578932	563014
		ATB PBMC-transplanted NCG mice	478320	603584	552301	578921	614582	604253	549664	488930	564863	533140	512096	685213	555893	604783	513899	635863	546879	600542	578936	546873
	Inflammatory infiltration area		PBS					IgG control					LILRB1 pAb					LILRB1 pAb + SCH772984
			Sample 1	Sample 2	Sample 3	Sample 4	Sample 5	Sample 1	Sample 2	Sample 3	Sample 4	Sample 5	Sample 1	Sample 2	Sample 3	Sample 4	Sample 5	Sample 1	Sample 2	Sample 3	Sample 4	Sample 5
		HC PBMC-transplanted NCG mice	32852	44620	69863	44453	26559	42135	50323	66895	40231	24407	26580	41253	40523	25962	17820	66586	82153	52305	85231	104686
		LTBI PBMC-transplanted NCG mice	66583	32124	45722	62450	27485	31256	66583	54703	50132	48960	24015	22014	24852	11245	35687	58650	85698	93260	83266	92153
		ATB PBMC-transplanted NCG mice	91214	88521	50524	77895	101123	112309	105541	68632	56683	85681	45745	50546	60248	24458	68201	133204	145698	88962	76345	68542
	Inflammatory infiltration area (%)		PBS							IgG control							LILRB1 pAb							LILRB1 pAb + SCH772984
			Sample 1	Sample 2	Sample 3	Sample 4	Sample 5	Mean	S.E.M.	Sample 1	Sample 2	Sample 3	Sample 4	Sample 5	Mean	S.E.M.	Sample 1	Sample 2	Sample 3	Sample 4	Sample 5	Mean	S.E.M.	Sample 1	Sample 2	Sample 3	Sample 4	Sample 5	Mean	S.E.M.
		HC PBMC-transplanted NCG mice	5.73083	9.11263	10.5653	7.37957	5.32505	7.62268	0.994893	7.16824	8.08604	11.12	6.44835	5.00456	7.56544	1.02151	4.52078	7.28414	6.61644	4.09832	3.00495	5.10493	0.799938	10.549	13.5374	9.23249	15.6448	19.6726	13.7273	1.86232
		LTBI PBMC-transplanted NCG mice	11.9495	6.93442	9.35483	10.0701	6.43704	8.94919	1.01964	5.96864	12.1134	9.47023	8.91794	7.98669	8.89138	1.00195	3.59224	4.49667	5.20069	2.2971	7.13937	4.54521	0.810056	9.83008	17.5376	15.0302	14.3827	16.3678	14.6297	1.31785
		ATB PBMC-transplanted NCG mice	19.0697	14.6659	9.14791	13.4552	16.4539	14.5585	1.64995	18.5864	19.201	14.0372	10.0348	16.071	15.5861	1.66614	8.9329	7.37668	10.8381	4.0441	13.2713	8.8926	1.56149	20.9485	26.6417	14.8136	13.1871	12.5334	17.6249	2.70065
Percentage of AFB+ area	Total area		PBS					IgG control					LILRB1 pAb					LILRB1 pAb + SCH772984
			Sample 1	Sample 2	Sample 3	Sample 4	Sample 5	Sample 1	Sample 2	Sample 3	Sample 4	Sample 5	Sample 1	Sample 2	Sample 3	Sample 4	Sample 5	Sample 1	Sample 2	Sample 3	Sample 4	Sample 5
		HC PBMC-transplanted NCG mice	6840000	6840000	6840000	6840000	6840000	6840000	6840000	6840000	6840000	6840000	6840000	6840000	6840000	6840000	6840000	6840000	6840000	6840000	6840000	6840000
		LTBI PBMC-transplanted NCG mice	6840000	6840000	6840000	6840000	6840000	6840000	6840000	6840000	6840000	6840000	6840000	6840000	6840000	6840000	6840000	6840000	6840000	6840000	6840000	6840000
		ATB PBMC-transplanted NCG mice	6840000	6840000	6840000	6840000	6840000	6840000	6840000	6840000	6840000	6840000	6840000	6840000	6840000	6840000	6840000	6840000	6840000	6840000	6840000	6840000
	AFB+ area (%)		PBS							IgG control							LILRB1 pAb							LILRB1 pAb + SCH772984
			Sample 1	Sample 2	Sample 3	Sample 4	Sample 5	Mean	S.E.M.	Sample 1	Sample 2	Sample 3	Sample 4	Sample 5	Mean	S.E.M.	Sample 1	Sample 2	Sample 3	Sample 4	Sample 5	Mean	S.E.M.	Sample 1	Sample 2	Sample 3	Sample 4	Sample 5	Mean	S.E.M.
		HC PBMC-transplanted NCG mice	2.645	3.332	5.268	4.226	3.246	3.7434	0.45719	2.135	3.025	4.445	6.165	3.556	3.8652	0.686308	2.638	2.146	3.852	2.135	4.003	2.9548	0.408061	9.336	3.584	5.995	6.868	8.023	6.7612	0.972492
		LTBI PBMC-transplanted NCG mice	4.628	3.556	5.22	4.889	3.628	4.3842	0.33694	4.023	6.553	4.823	7.002	3.22	5.1242	0.724463	5.031	2.356	2.006	1.856	2.146	2.679	0.593742	6.982	4.664	7.856	8.262	8.655	7.2838	0.711299
		ATB PBMC-transplanted NCG mice	4.033	10.003	8.223	7.865	6.302	7.2852	1.00363	10.015	6.952	9.228	11.665	8.226	9.2172	0.798183	6.023	3.305	5.014	1.896	4.779	4.2034	0.722169	9.017	6.066	13.026	10.668	6.264	9.0082	1.32448
Percentage of TUNEL+CD56+ cells	CD56+ cells		PBS					IgG control					LILRB1 pAb					LILRB1 pAb + SCH772984
			Sample 1	Sample 2	Sample 3	Sample 4	Sample 5	Sample 1	Sample 2	Sample 3	Sample 4	Sample 5	Sample 1	Sample 2	Sample 3	Sample 4	Sample 5	Sample 1	Sample 2	Sample 3	Sample 4	Sample 5
		HC PBMC-transplanted NCG mice	602	544	468	386	322	503	421	386	482	377	520	468	535	568	429	328	409	334	506	441
		LTBI PBMC-transplanted NCG mice	402	398	402	448	465	450	354	436	411	468	457	412	468	477	406	320	316	512	458	466
		ATB PBMC-transplanted NCG mice	478	432	455	421	380	450	368	399	426	504	412	469	423	378	366	358	389	436	478	504
	TUNEL+CD56+ cells		PBS					IgG control					LILRB1 pAb					LILRB1 pAb + SCH772984
			Sample 1	Sample 2	Sample 3	Sample 4	Sample 5	Sample 1	Sample 2	Sample 3	Sample 4	Sample 5	Sample 1	Sample 2	Sample 3	Sample 4	Sample 5	Sample 1	Sample 2	Sample 3	Sample 4	Sample 5
		HC PBMC-transplanted NCG mice	40	26	16	40	22	24	16	35	66	35	16	22	30	12	19	33	70	33	60	80
		LTBI PBMC-transplanted NCG mice	18	19	43	34	29	40	20	44	38	52	22	25	30	16	12	30	66	68	77	51
		ATB PBMC-transplanted NCG mice	56	40	82	56	68	44	44	78	90	77	19	44	38	29	40	66	62	62	106	98
	TUNEL+ CD56+ cells (%)		PBS							IgG control							LILRB1 pAb							LILRB1 pAb + SCH772984
			Sample 1	Sample 2	Sample 3	Sample 4	Sample 5	Mean	S.E.M.	Sample 1	Sample 2	Sample 3	Sample 4	Sample 5	Mean	S.E.M.	Sample 1	Sample 2	Sample 3	Sample 4	Sample 5	Mean	S.E.M.	Sample 1	Sample 2	Sample 3	Sample 4	Sample 5	Mean	S.E.M.
		HC PBMC-transplanted NCG mice	6.64452	4.77941	3.4188	10.3627	6.8323	6.40755	1.17182	4.77137	3.80048	9.06736	13.6929	9.28382	8.12319	1.77738	3.07692	4.70085	5.60748	2.11268	4.4289	3.98537	0.61936	10.061	17.1149	9.88024	11.8577	18.1406	13.4109	1.76337
		LTBI PBMC-transplanted NCG mice	4.47761	4.77387	10.6965	7.58929	6.23656	6.75477	1.13163	8.88889	5.64972	10.0917	9.24574	11.1111	8.99744	0.920483	4.814	6.06796	6.41026	3.3543	2.95567	4.72044	0.695012	9.375	20.8861	13.2812	16.8122	10.9442	14.2598	2.07647
		ATB PBMC-transplanted NCG mice	11.7155	9.25926	18.022	13.3017	17.8947	14.0386	1.7251	9.77778	11.9565	19.5489	21.1268	15.2778	15.5375	2.16097	4.61165	9.38166	8.98345	7.67196	10.929	8.31554	1.06174	18.4358	15.9383	14.2202	22.1757	19.4444	18.0429	1.38278
