# Supplementary material for: LILRB1-HLA-G axis defines a checkpoint driving natural killer cell exhaustion in tuberculosis
Source: EMBO Mol Med. 2024 Jul 19;16(8):1. doi: 10.1038/s44321-024-00106-1 (PMC11319715; doi:10.1038/s44321-024-00106-1)
Supplement: Supplementary file 12 — Source data Fig. 7 [file 44321_2024_106_MOESM12_ESM.zip › Figure 7/Figure 7B/7B Percentages of inflammatory area, AFB+ area and TUNEL+CD56+ cells.xlsx]

## Sheet: 7B
7B: Percentages of inflammatory area, AFB+ area and TUNEL+CD56+ cells
Percentage of inflammatory area	Total area		PBS					IgG control					LILRB1 pAb					LILRB1 pAb + SCH772984
			Sample 1	Sample 2	Sample 3	Sample 4	Sample 5	Sample 1	Sample 2	Sample 3	Sample 4	Sample 5	Sample 1	Sample 2	Sample 3	Sample 4	Sample 5	Sample 1	Sample 2	Sample 3	Sample 4	Sample 5
		HC PBMC-transplanted NCG mice	646035	687204	634252	475513	667804	575375	668945	638968	778668	689207	687514	727978	457890	667877	852842	634681	902502	785412	824572	534084
		LTBI PBMC-transplanted NCG mice	853260	725862	875041	446897	787945	539268	625708	645987	659876	578952	558694	445793	698898	447891	526303	657545	557847	624095	675281	687819
		ATB PBMC-transplanted NCG mice	752503	434575	687514	785653	666754	601450	724554	603787	524342	578595	785667	861043	639824	642986	520418	645682	625891	568978	556395	705782
	Inflammatory infiltration area		PBS					IgG control					LILRB1 pAb					LILRB1 pAb + SCH772984
			Sample 1	Sample 2	Sample 3	Sample 4	Sample 5	Sample 1	Sample 2	Sample 3	Sample 4	Sample 5	Sample 1	Sample 2	Sample 3	Sample 4	Sample 5	Sample 1	Sample 2	Sample 3	Sample 4	Sample 5
		HC PBMC-transplanted NCG mice	28481	79404	53275	18016	42507	12450	22751	43874	66785	67548	12454	25873	20745	82787	83710	45865	125475	98794	120458	107892
		LTBI PBMC-transplanted NCG mice	31058	80252	35401	66742	52253	22450	62572	43784	52782	29851	37582	45414	50473	35675	44477	44593	68940	95013	122372	168250
		ATB PBMC-transplanted NCG mice	109404	85477	95806	147868	155895	83580	57505	95475	123758	115287	98360	68988	24459	37892	59055	173789	93874	76895	128542	108753
	Inflammatory infiltration area (%)		PBS							IgG control							LILRB1 pAb							LILRB1 pAb + SCH772984
			Sample 1	Sample 2	Sample 3	Sample 4	Sample 5	Mean	S.E.M.	Sample 1	Sample 2	Sample 3	Sample 4	Sample 5	Mean	S.E.M.	Sample 1	Sample 2	Sample 3	Sample 4	Sample 5	Mean	S.E.M.	Sample 1	Sample 2	Sample 3	Sample 4	Sample 5	Mean	S.E.M.
		HC PBMC-transplanted NCG mice	4.40859	11.5547	8.39966	3.78875	6.36519	6.90337	1.41576	2.16381	3.40103	6.86639	8.57683	9.80083	6.16177	1.46931	1.81145	3.55409	4.53056	12.3956	9.81542	6.42142	2.00322	7.22647	13.903	12.5786	14.6085	20.2013	13.7036	2.07723
		LTBI PBMC-transplanted NCG mice	3.63992	11.0561	4.04564	14.9345	6.63155	8.06155	2.16712	4.16305	10.0002	6.77785	7.99878	5.15604	6.81918	1.03279	6.72676	10.1872	7.2218	7.96511	8.45083	8.11035	0.598095	6.78174	12.3582	15.2241	18.1216	24.4614	15.3894	2.94171
		ATB PBMC-transplanted NCG mice	14.5387	19.6691	13.9351	18.821	23.3812	18.069	1.74495	13.8964	7.93661	15.8127	23.6025	19.9253	16.2347	2.66842	12.5193	8.01214	3.82277	5.89313	11.3476	8.31899	1.62804	26.9156	14.9985	13.5146	23.1027	15.4089	18.788	2.62927
Percentage of AFB+ area	Total area		PBS					IgG control					LILRB1 pAb					LILRB1 pAb + SCH772984
			Sample 1	Sample 2	Sample 3	Sample 4	Sample 5	Sample 1	Sample 2	Sample 3	Sample 4	Sample 5	Sample 1	Sample 2	Sample 3	Sample 4	Sample 5	Sample 1	Sample 2	Sample 3	Sample 4	Sample 5
		HC PBMC-transplanted NCG mice	6840000	6840000	6840000	6840000	6840000	6840000	6840000	6840000	6840000	6840000	6840000	6840000	6840000	6840000	6840000	6840000	6840000	6840000	6840000	6840000
		LTBI PBMC-transplanted NCG mice	6840000	6840000	6840000	6840000	6840000	6840000	6840000	6840000	6840000	6840000	6840000	6840000	6840000	6840000	6840000	6840000	6840000	6840000	6840000	6840000
		ATB PBMC-transplanted NCG mice	6840000	6840000	6840000	6840000	6840000	6840000	6840000	6840000	6840000	6840000	6840000	6840000	6840000	6840000	6840000	6840000	6840000	6840000	6840000	6840000
	AFB+ area (%)		PBS							IgG control							LILRB1 pAb							LILRB1 pAb + SCH772984
			Sample 1	Sample 2	Sample 3	Sample 4	Sample 5	Mean	S.E.M.	Sample 1	Sample 2	Sample 3	Sample 4	Sample 5	Mean	S.E.M.	Sample 1	Sample 2	Sample 3	Sample 4	Sample 5	Mean	S.E.M.	Sample 1	Sample 2	Sample 3	Sample 4	Sample 5	Mean	S.E.M.
		HC PBMC-transplanted NCG mice	2.754	3.675	4.686	2.589	3.646	3.47	0.37686	3.501	2.851	4.781	3.435	2.466	3.4068	0.393199	1.404	2.668	2.045	2.641	1.388	2.0292	0.281481	5.985	6.845	4.787	5.044	4.987	5.5296	0.388545
		LTBI PBMC-transplanted NCG mice	2.936	4.014	5.302	4.516	3.807	4.115	0.391464	2.467	5.6	3.982	3.512	3.134	3.739	0.527158	2.523	2.771	1.988	1.687	3.114	2.4166	0.258776	4.784	5.504	6.754	6.874	4.789	5.741	0.457612
		ATB PBMC-transplanted NCG mice	4.787	9.686	8.785	7.022	8.578	7.7716	0.860579	8.974	7.992	7.742	7.371	8.766	8.169	0.30454	2.636	2.016	4.235	3.578	2.975	3.088	0.382228	7.567	9.186	6.359	7.074	5.097	7.0566	0.675346
Percentage of TUNEL+CD56+ cells	CD56+ cells		PBS					IgG control					LILRB1 pAb					LILRB1 pAb + SCH772984
			Sample 1	Sample 2	Sample 3	Sample 4	Sample 5	Sample 1	Sample 2	Sample 3	Sample 4	Sample 5	Sample 1	Sample 2	Sample 3	Sample 4	Sample 5	Sample 1	Sample 2	Sample 3	Sample 4	Sample 5
		HC PBMC-transplanted NCG mice	752	657	592	552	478	415	386	593	358	486	596	586	447	596	544	476	560	428	486	532
		LTBI PBMC-transplanted NCG mice	562	496	625	441	358	397	498	536	621	667	596	596	237	446	559	533	517	486	510	566
		ATB PBMC-transplanted NCG mice	279	446	385	624	375	810	479	578	668	620	468	576	504	489	386	486	497	482	560	688
	TUNEL+CD56+ cells		PBS					IgG control					LILRB1 pAb					LILRB1 pAb + SCH772984
			Sample 1	Sample 2	Sample 3	Sample 4	Sample 5	Sample 1	Sample 2	Sample 3	Sample 4	Sample 5	Sample 1	Sample 2	Sample 3	Sample 4	Sample 5	Sample 1	Sample 2	Sample 3	Sample 4	Sample 5
		HC PBMC-transplanted NCG mice	34	29	5	34	6	12	21	26	27	28	10	24	16	9	28	31	56	69	40	75
		LTBI PBMC-transplanted NCG mice	28	39	48	20	12	34	12	45	39	29	34	49	9	20	16	41	79	65	76	49
		ATB PBMC-transplanted NCG mice	46	61	50	39	54	68	88	56	62	89	18	41	39	17	40	56	78	62	101	110
	TUNEL+ CD56+ cells (%)		PBS							IgG control							LILRB1 pAb							LILRB1 pAb + SCH772984
			Sample 1	Sample 2	Sample 3	Sample 4	Sample 5	Mean	S.E.M.	Sample 1	Sample 2	Sample 3	Sample 4	Sample 5	Mean	S.E.M.	Sample 1	Sample 2	Sample 3	Sample 4	Sample 5	Mean	S.E.M.	Sample 1	Sample 2	Sample 3	Sample 4	Sample 5	Mean	S.E.M.
		HC PBMC-transplanted NCG mice	4.52	4.41	0.84	6.16	1.26	3.438	1.02514	2.89	5.44	4.38	7.54	5.76	5.202	0.769912	1.68	4.1	3.58	1.51	5.15	3.204	0.704391	6.51	10	16.12	8.23	14.1	10.992	1.79801
		LTBI PBMC-transplanted NCG mice	4.98	7.86	7.68	4.54	3.35	5.682	0.893613	8.56	2.41	8.4	6.28	4.35	6	1.18327	5.7	8.22	3.8	4.48	2.86	5.012	0.92595	7.69	15.28	13.37	14.9	8.66	11.98	1.59335
		ATB PBMC-transplanted NCG mice	16.49	13.68	12.99	6.25	14.4	12.762	1.73035	8.4	18.37	9.69	9.28	14.35	12.018	1.89463	3.85	7.12	7.74	3.48	10.36	6.51	1.28382	11.52	15.69	12.86	18.04	15.99	14.82	1.16674
