# Supplementary material for: LILRB1-HLA-G axis defines a checkpoint driving natural killer cell exhaustion in tuberculosis
Source: EMBO Mol Med. 2024 Jul 19;16(8):1. doi: 10.1038/s44321-024-00106-1 (PMC11319715; doi:10.1038/s44321-024-00106-1)
Supplement: Supplementary file 12 — Source data Fig. 7 [file 44321_2024_106_MOESM12_ESM.zip › Figure 7/Figure 7C/7C Concentrations of GZMB (replicate).xlsx]

## Sheet: 7C
7C: Concentrations of GZMB
GZMB	OD450		PBS					IgG control					LILRB1 pAb					LILRB1 pAb + SCH772984
			Sample 1	Sample 2	Sample 3	Sample 4	Sample 5	Sample 1	Sample 2	Sample 3	Sample 4	Sample 5	Sample 1	Sample 2	Sample 3	Sample 4	Sample 5	Sample 1	Sample 2	Sample 3	Sample 4	Sample 5
		HC PBMC-transplanted NCG mice	1.22754	1.1946	1.01508	0.817441	0.891556	1.12214	1.18637	1.01508	0.809206	0.908026	1.37577	1.51577	1.28519	1.09743	1.20284	1.13037	1.03979	0.982141	0.858616	0.899791
		LTBI PBMC-transplanted NCG mice	1.1946	1.09743	1.08096	1.00685	0.866851	1.13037	1.28519	1.01508	0.883321	0.940966	1.1946	1.28519	1.21931	1.39224	1.45812	1.09743	0.965671	1.03979	0.982141	1.22754
		ATB PBMC-transplanted NCG mice	0.718621	0.858616	0.776266	0.743326	0.817441	0.800971	0.850381	0.809206	0.611566	0.825676	1.20284	1.30166	1.34283	1.13861	1.08096	0.858616	0.973906	0.768031	0.932731	0.883321
	Concentration (pg/mL)		PBS							IgG control							LILRB1 pAb							LILRB1 pAb + SCH772984
			Sample 1	Sample 2	Sample 3	Sample 4	Sample 5	Mean	S.E.M.	Sample 1	Sample 2	Sample 3	Sample 4	Sample 5	Mean	S.E.M.	Sample 1	Sample 2	Sample 3	Sample 4	Sample 5	Mean	S.E.M.	Sample 1	Sample 2	Sample 3	Sample 4	Sample 5	Mean	S.E.M.
		HC PBMC-transplanted NCG mice	6.52	6.32	5.23	4.03	4.48	5.316	0.490801	5.88	6.27	5.23	3.98	4.58	5.188	0.41715	7.42	8.27	6.87	5.73	6.37	6.932	0.435481	5.93	5.38	5.03	4.28	4.53	5.03	0.295381
		LTBI PBMC-transplanted NCG mice	6.32	5.73	5.63	5.18	4.33	5.438	0.331231	5.93	6.87	5.23	4.43	4.78	5.448	0.434999	6.32	6.87	6.47	7.52	7.92	7.02	0.306186	5.73	4.93	5.38	5.03	6.52	5.518	0.287392
		ATB PBMC-transplanted NCG mice	3.43	4.28	3.78	3.58	4.03	3.82	0.152807	3.93	4.23	3.98	2.78	4.08	3.8	0.260096	6.37	6.97	7.22	5.98	5.63	6.434	0.296793	4.28	4.98	3.73	4.73	4.43	4.43	0.21272
