# Supplementary material for: LILRB1-HLA-G axis defines a checkpoint driving natural killer cell exhaustion in tuberculosis
Source: EMBO Mol Med. 2024 Jul 19;16(8):1. doi: 10.1038/s44321-024-00106-1 (PMC11319715; doi:10.1038/s44321-024-00106-1)
Supplement: Supplementary file 12 — Source data Fig. 7 [file 44321_2024_106_MOESM12_ESM.zip › Figure 7/Figure 7D/7D Concentrations of PRF1 (replicate).xlsx]

## Sheet: 7D
7D: Concentrations of PRF1
PRF1	OD450		PBS					IgG control					LILRB1 pAb					LILRB1 pAb + SCH772984
			Sample 1	Sample 2	Sample 3	Sample 4	Sample 5	Sample 1	Sample 2	Sample 3	Sample 4	Sample 5	Sample 1	Sample 2	Sample 3	Sample 4	Sample 5	Sample 1	Sample 2	Sample 3	Sample 4	Sample 5
		HC PBMC-transplanted NCG mice	0.545824	0.644095	0.714263	0.665038	0.566767	0.545824	0.665038	0.622973	0.707282	0.749347	0.714263	0.749347	0.77745	0.812534	0.847618	0.665038	0.461515	0.426431	0.524702	0.552805
		LTBI PBMC-transplanted NCG mice	0.636935	0.665038	0.735385	0.644095	0.672198	0.714263	0.749347	0.665038	0.622973	0.707282	0.749347	0.714263	0.805553	0.728225	0.756328	0.658057	0.566767	0.587889	0.524702	0.601851
		ATB PBMC-transplanted NCG mice	0.335141	0.412469	0.398328	0.447553	0.384366	0.356263	0.426431	0.475656	0.356263	0.384366	0.566767	0.68616	0.665038	0.622973	0.658057	0.398328	0.454534	0.356263	0.433412	0.342122
	Concentration (ng/mL)		PBS							IgG control							LILRB1 pAb							LILRB1 pAb + SCH772984
			Sample 1	Sample 2	Sample 3	Sample 4	Sample 5	Mean	S.E.M.	Sample 1	Sample 2	Sample 3	Sample 4	Sample 5	Mean	S.E.M.	Sample 1	Sample 2	Sample 3	Sample 4	Sample 5	Mean	S.E.M.	Sample 1	Sample 2	Sample 3	Sample 4	Sample 5	Mean	S.E.M.
		HC PBMC-transplanted NCG mice	22.56	28.05	31.97	29.22	23.73	27.106	1.7476	22.56	29.22	26.87	31.58	33.93	28.832	1.9606	31.97	33.93	35.5	37.46	39.42	35.656	1.30407	29.22	17.85	15.89	21.38	22.95	21.458	2.30761
		LTBI PBMC-transplanted NCG mice	27.65	29.22	33.15	28.05	29.62	29.538	0.972961	31.97	33.93	29.22	26.87	31.58	30.714	1.21817	33.93	31.97	37.07	32.75	34.32	34.008	0.872218	28.83	23.73	24.91	21.38	25.69	24.908	1.22123
		ATB PBMC-transplanted NCG mice	10.79	15.11	14.32	17.07	13.54	14.166	1.02804	11.97	15.89	18.64	11.97	13.54	14.402	1.27959	23.73	30.4	29.22	26.87	28.83	27.81	1.16762	14.32	17.46	11.97	16.28	11.18	14.242	1.20526
