# Supplementary material for: LILRB1-HLA-G axis defines a checkpoint driving natural killer cell exhaustion in tuberculosis
Source: EMBO Mol Med. 2024 Jul 19;16(8):1. doi: 10.1038/s44321-024-00106-1 (PMC11319715; doi:10.1038/s44321-024-00106-1)
Supplement: Supplementary file 12 — Source data Fig. 7 [file 44321_2024_106_MOESM12_ESM.zip › Figure 7/Figure 7D/7D Concentrations of PRF1.xlsx]

## Sheet: 7D
7D: Concentrations of PRF1
PRF1	OD450		PBS					IgG control					LILRB1 pAb					LILRB1 pAb + SCH772984
			Sample 1	Sample 2	Sample 3	Sample 4	Sample 5	Sample 1	Sample 2	Sample 3	Sample 4	Sample 5	Sample 1	Sample 2	Sample 3	Sample 4	Sample 5	Sample 1	Sample 2	Sample 3	Sample 4	Sample 5
		HC PBMC-transplanted NCG mice	0.677	0.716	0.93	0.756	0.612	0.83	0.644	0.856	0.753	0.751	0.827	0.966	0.824	0.939	0.912	0.695	0.787	0.59	0.75	0.642
		LTBI PBMC-transplanted NCG mice	0.757	0.711	0.892	0.678	0.789	0.822	0.93	0.717	0.964	0.679	0.752	0.822	0.823	1.035	0.929	0.608	0.715	0.751	0.645	0.681
		ATB PBMC-transplanted NCG mice	0.455	0.431	0.411	0.418	0.468	0.394	0.445	0.517	0.398	0.422	0.715	0.662	0.768	0.787	0.769	0.518	0.502	0.535	0.512	0.555
	Concentration (ng/mL)		PBS							IgG control							LILRB1 pAb							LILRB1 pAb + SCH772984
			Sample 1	Sample 2	Sample 3	Sample 4	Sample 5	Mean	S.E.M.	Sample 1	Sample 2	Sample 3	Sample 4	Sample 5	Mean	S.E.M.	Sample 1	Sample 2	Sample 3	Sample 4	Sample 5	Mean	S.E.M.	Sample 1	Sample 2	Sample 3	Sample 4	Sample 5	Mean	S.E.M.
		HC PBMC-transplanted NCG mice	29.8883	32.067	44.0224	34.3017	26.257	33.3073	2.98945	38.4357	28.0447	39.8883	34.1341	34.0224	34.905	2.07046	38.2682	46.0335	38.1006	44.5251	43.0168	41.9888	1.62498	30.8939	36.0335	25.0279	33.9665	27.933	30.7709	1.98693
		LTBI PBMC-transplanted NCG mice	34.3575	31.7877	41.8994	29.9441	36.1452	34.8268	2.06225	37.9888	44.0224	32.1229	45.9218	30	38.0112	3.14295	34.0782	37.9888	38.0447	49.8883	43.9665	40.7933	2.76857	26.0335	32.0112	34.0224	28.1006	30.1117	30.0559	1.40645
		ATB PBMC-transplanted NCG mice	17.486	16.1453	15.0279	15.419	18.2123	16.4581	0.6065	14.0782	16.9274	20.9497	14.3017	15.6425	16.3799	1.25187	32.0112	29.0503	34.9721	36.0335	35.0279	33.419	1.28266	21.0056	20.1117	21.9553	20.6704	23.0726	21.3631	0.521862
