# Supplementary material for: LILRB1-HLA-G axis defines a checkpoint driving natural killer cell exhaustion in tuberculosis
Source: EMBO Mol Med. 2024 Jul 19;16(8):1. doi: 10.1038/s44321-024-00106-1 (PMC11319715; doi:10.1038/s44321-024-00106-1)
Supplement: Supplementary file 12 — Source data Fig. 7 [file 44321_2024_106_MOESM12_ESM.zip › Figure 7/Figure 7E/7E CFU per lung (replicate).xlsx]

## Sheet: 7E
7E: CFU per lung (log10)
	PBS							IgG control							LILRB1 pAb							LILRB1 pAb + SCH772984
	Sample 1	Sample 2	Sample 3	Sample 4	Sample 5	Mean	S.E.M.	Sample 1	Sample 2	Sample 3	Sample 4	Sample 5	Mean	S.E.M.	Sample 1	Sample 2	Sample 3	Sample 4	Sample 5	Mean	S.E.M.	Sample 1	Sample 2	Sample 3	Sample 4	Sample 5	Mean	S.E.M.
HC PBMC-transplanted NCG mice	4.50515	4.20412	4.07918	4.61278	4.44716	4.36968	0.0988064	4.34242	4.20412	4.64345	4.5563	4.44716	4.43869	0.0774992	3.73239	4.07918	3.51851	3.6721	4.04139	3.80872	0.108627	4.83885	4.89209	4.81291	5.13354	5.07188	4.94986	0.0644368
LTBI PBMC-transplanted NCG mice	4.20412	4.27875	4.39794	4.49136	4.51851	4.37814	0.0604469	4.17609	4.34242	4.44716	4.17609	4.5563	4.33961	0.0748354	4.17609	4.27875	3.51851	3.83251	3.85733	3.93264	0.135326	5.08279	4.93952	4.77085	4.6902	4.86332	4.86934	0.0679385
ATB PBMC-transplanted NCG mice	4.94448	4.82607	5.04139	4.97313	4.6902	4.89505	0.0619187	4.91908	5.16137	5.22011	4.88649	4.96379	5.03017	0.0673354	3.74036	4.17609	4.32222	4.23045	4.57978	4.20978	0.136283	4.51851	4.89209	5.18752	5.10721	4.99564	4.94019	0.116676
