# Supplementary material for: LILRB1-HLA-G axis defines a checkpoint driving natural killer cell exhaustion in tuberculosis
Source: EMBO Mol Med. 2024 Jul 19;16(8):1. doi: 10.1038/s44321-024-00106-1 (PMC11319715; doi:10.1038/s44321-024-00106-1)
Supplement: Supplementary file 13 — Source data Fig. 8 [file 44321_2024_106_MOESM13_ESM.zip]

Archive with 13 entries (6 files):
- Figure 8/
- Figure 8/Figure 8B/
- Figure 8/Figure 8B/8B  Percentage of inflammatory area.xlsx
- Figure 8/Figure 8C/
- Figure 8/Figure 8C/8C  Percentage of TUNEL+ CD56+ cells.xlsx
- Figure 8/Figure 8D/
- Figure 8/Figure 8D/8D  Concentrations of GZMB.xlsx
- Figure 8/Figure 8E/
- Figure 8/Figure 8E/8E  Concentrations of PRF1.xlsx
- Figure 8/Figure 8F/
- Figure 8/Figure 8F/8F  CFU per lung.xlsx
- Figure 8/Figure 8G/
- Figure 8/Figure 8G/8G  CFU per spleen.xlsx
