# Supplementary material for: LILRB1-HLA-G axis defines a checkpoint driving natural killer cell exhaustion in tuberculosis
Source: EMBO Mol Med. 2024 Jul 19;16(8):1. doi: 10.1038/s44321-024-00106-1 (PMC11319715; doi:10.1038/s44321-024-00106-1)
Supplement: Supplementary file 13 — Source data Fig. 8 [file 44321_2024_106_MOESM13_ESM.zip › Figure 8/Figure 8B/8B Percentage of inflammatory area.xlsx]

## Sheet: 8B
8B: Percentages of inflammatory area
Total area		IgG control						LILRB1 pAb
		Sample 1	Sample 2	Sample 3	Sample 4	Sample 5	Sample 6	Sample 1	Sample 2	Sample 3	Sample 4	Sample 5	Sample 6
	ATB PBMC-transplanted NCG mice	754366	678920	645825	559782	632327	578982	589463	665862	645478	720326	656985	602729
	ATB ΔNK PBMC-transplanted NCG mice	731408	668820	598754	605478	705274	578903	652980	686952	611072	552968	590872	578798
Inflammatory infiltration area		IgG control						LILRB1 pAb
		Sample 1	Sample 2	Sample 3	Sample 4	Sample 5	Sample 6	Sample 1	Sample 2	Sample 3	Sample 4	Sample 5	Sample 6
	ATB PBMC-transplanted NCG mice	75242	68435	105128	128252	90895	87256	17521	33520	12127	24578	78952	65920
	ATB ΔNK PBMC-transplanted NCG mice	92151	120025	58293	85257	136857	144105	71037	85698	96325	66582	105826	52963
Inflammatory infiltration area (%)		IgG control								LILRB1 pAb
		Sample 1	Sample 2	Sample 3	Sample 4	Sample 5	Sample 6	Mean	S.E.M.	Sample 1	Sample 2	Sample 3	Sample 4	Sample 5	Sample 6	Mean	S.E.M.
	ATB PBMC-transplanted NCG mice	9.9742	10.08	16.2781	22.9111	14.3747	15.0706	14.7814	1.94759	2.97237	5.03408	1.87876	3.41207	12.0173	10.9369	6.04192	1.77344
	ATB ΔNK PBMC-transplanted NCG mice	12.5991	17.9458	9.73572	14.0809	19.4048	24.8928	16.4432	2.2194	10.8789	12.4751	15.7633	12.0408	17.9101	9.15052	13.0365	1.31973
