# Supplementary material for: LILRB1-HLA-G axis defines a checkpoint driving natural killer cell exhaustion in tuberculosis
Source: EMBO Mol Med. 2024 Jul 19;16(8):1. doi: 10.1038/s44321-024-00106-1 (PMC11319715; doi:10.1038/s44321-024-00106-1)
Supplement: Supplementary file 13 — Source data Fig. 8 [file 44321_2024_106_MOESM13_ESM.zip › Figure 8/Figure 8C/8C Percentage of TUNEL+ CD56+ cells.xlsx]

## Sheet: 8C
8C: Percentages of TUNEL+ CD56+ cells
CD56+ cells		IgG control						LILRB1 pAb
		Sample 1	Sample 2	Sample 3	Sample 4	Sample 5	Sample 6	Sample 1	Sample 2	Sample 3	Sample 4	Sample 5	Sample 6
	ATB PBMC-transplanted NCG mice	620	624	702	558	420	382	468	510	280	387	426	682
	ATB ΔNK PBMC-transplanted NCG mice	521	420	475	663	354	487	635	702	548	337	298	487
TUNEL+ CD56+ cells		IgG control						LILRB1 pAb
		Sample 1	Sample 2	Sample 3	Sample 4	Sample 5	Sample 6	Sample 1	Sample 2	Sample 3	Sample 4	Sample 5	Sample 6
	ATB PBMC-transplanted NCG mice	66	72	42	96	41	33	50	11	25	20	18	14
	ATB ΔNK PBMC-transplanted NCG mice	0	0	1	0	2	0	1	0	0	0	1	0
TUNEL+ CD56+ cells (%)		IgG control								LILRB1 pAb
		Sample 1	Sample 2	Sample 3	Sample 4	Sample 5	Sample 6	Mean	S.E.M.	Sample 1	Sample 2	Sample 3	Sample 4	Sample 5	Sample 6	Mean	S.E.M.
	ATB PBMC-transplanted NCG mice	10.65	11.54	5.98	17.2	9.76	8.64	10.6283	1.53115	10.68	2.16	8.93	5.17	4.23	2.05	5.53667	1.45338
	ATB ΔNK PBMC-transplanted NCG mice	0	0	0.21	0	0.56	0	0.128333	0.0928948	0.16	0	0	0	0.34	0	0.0833333	0.0576002
