# Supplementary material for: LILRB1-HLA-G axis defines a checkpoint driving natural killer cell exhaustion in tuberculosis
Source: EMBO Mol Med. 2024 Jul 19;16(8):1. doi: 10.1038/s44321-024-00106-1 (PMC11319715; doi:10.1038/s44321-024-00106-1)
Supplement: Supplementary file 13 — Source data Fig. 8 [file 44321_2024_106_MOESM13_ESM.zip › Figure 8/Figure 8D/8D Concentrations of GZMB.xlsx]

## Sheet: 8D
8D: Concentrations of GZMB
OD450		IgG control						LILRB1 pAb
		Sample 1	Sample 2	Sample 3	Sample 4	Sample 5	Sample 6	Sample 1	Sample 2	Sample 3	Sample 4	Sample 5	Sample 6
	ATB PBMC-transplanted NCG mice	0.094	0.096	0.099	0.104	0.097	0.09	0.103	0.104	0.115	0.105	0.111	0.117
	ATB ΔNK PBMC-transplanted NCG mice	0.1	0.103	0.095	0.1	0.094	0.091	0.092	0.099	0.095	0.098	0.098	0.096
Concentration (pg/mL)		IgG control								LILRB1 pAb
		Sample 1	Sample 2	Sample 3	Sample 4	Sample 5	Sample 6	Mean	S.E.M.	Sample 1	Sample 2	Sample 3	Sample 4	Sample 5	Sample 6	Mean	S.E.M.
	ATB PBMC-transplanted NCG mice	2.14571	2.34531	2.64471	3.14371	2.44511	1.74651	2.41184	0.192258	3.04391	3.14371	4.24152	3.24351	3.84232	4.44112	3.65935	0.245025
	ATB ΔNK PBMC-transplanted NCG mice	2.74451	3.04391	2.24551	2.74451	2.14571	1.84631	2.46174	0.184773	1.94611	2.64471	2.24551	2.54491	2.54491	2.34531	2.37858	0.105199
