# Supplementary material for: LILRB1-HLA-G axis defines a checkpoint driving natural killer cell exhaustion in tuberculosis
Source: EMBO Mol Med. 2024 Jul 19;16(8):1. doi: 10.1038/s44321-024-00106-1 (PMC11319715; doi:10.1038/s44321-024-00106-1)
Supplement: Supplementary file 13 — Source data Fig. 8 [file 44321_2024_106_MOESM13_ESM.zip › Figure 8/Figure 8E/8E Concentrations of PRF1.xlsx]

## Sheet: 8E
8E: Concentrations of PRF1
OD450		IgG control						LILRB1 pAb
		Sample 1	Sample 2	Sample 3	Sample 4	Sample 5	Sample 6	Sample 1	Sample 2	Sample 3	Sample 4	Sample 5	Sample 6
	ATB PBMC-transplanted NCG mice	0.086	0.082	0.085	0.083	0.081	0.068	0.088	0.097	0.085	0.101	0.108	0.091
	ATB ΔNK PBMC-transplanted NCG mice	0.079	0.078	0.076	0.075	0.08	0.073	0.08	0.075	0.08	0.076	0.079	0.071
Concentration (ng/mL)		IgG control								LILRB1 pAb
		Sample 1	Sample 2	Sample 3	Sample 4	Sample 5	Sample 6	Mean	S.E.M.	Sample 1	Sample 2	Sample 3	Sample 4	Sample 5	Sample 6	Mean	S.E.M.
	ATB PBMC-transplanted NCG mice	34.2609	30.7826	33.3913	31.6522	29.913	18.6087	29.7681	2.32698	36	43.8261	33.3913	47.3043	53.3913	38.6087	42.087	3.07028
	ATB ΔNK PBMC-transplanted NCG mice	28.1739	27.3043	25.5652	24.6957	29.0435	22.9565	26.2899	0.936999	29.0435	24.6957	29.0435	25.5652	28.1739	21.2174	26.2899	1.25845
