# Supplementary material for: LILRB1-HLA-G axis defines a checkpoint driving natural killer cell exhaustion in tuberculosis
Source: EMBO Mol Med. 2024 Jul 19;16(8):1. doi: 10.1038/s44321-024-00106-1 (PMC11319715; doi:10.1038/s44321-024-00106-1)
Supplement: Supplementary file 13 — Source data Fig. 8 [file 44321_2024_106_MOESM13_ESM.zip › Figure 8/Figure 8F/8F CFU per lung.xlsx]

## Sheet: 8F
8F: CFU per lung
CFU per lung (log10)		IgG control								LILRB1 pAb
		Sample 1	Sample 2	Sample 3	Sample 4	Sample 5	Sample 6	Mean	S.E.M.	Sample 1	Sample 2	Sample 3	Sample 4	Sample 5	Sample 6	Mean	S.E.M.
	ATB PBMC-transplanted NCG mice	5.8921	6.57978	4.92428	6.03342	6.9345	5.96379	6.05464	0.28064	4.41497	4.14613	3.69897	3.95424	4.47712	5.07918	4.2951	0.196302
	ATB ΔNK PBMC-transplanted NCG mice	6.4624	6.99123	5.19313	6.20951	6.38021	7.12057	6.39284	0.280807	7.03342	5.34242	5.85733	5.14613	6.31175	5.05691	5.79133	0.314917
