# Supplementary material for: LILRB1-HLA-G axis defines a checkpoint driving natural killer cell exhaustion in tuberculosis
Source: EMBO Mol Med. 2024 Jul 19;16(8):1. doi: 10.1038/s44321-024-00106-1 (PMC11319715; doi:10.1038/s44321-024-00106-1)
Supplement: Supplementary file 13 — Source data Fig. 8 [file 44321_2024_106_MOESM13_ESM.zip › Figure 8/Figure 8G/8G CFU per spleen.xlsx]

## Sheet: 8G
8G: CFU per spleen
CFU per spleen (log10)		IgG control								LILRB1 pAb
		Sample 1	Sample 2	Sample 3	Sample 4	Sample 5	Sample 6	Mean	S.E.M.	Sample 1	Sample 2	Sample 3	Sample 4	Sample 5	Sample 6	Mean	S.E.M.
	ATB PBMC-transplanted NCG mice	3.95424	5.85733	4.79934	5.64345	5.01703	5.89763	5.19484	0.308824	3.69897	3.30103	4.25527	4.81954	4	4.77815	4.14216	0.244966
	ATB ΔNK PBMC-transplanted NCG mice	4.17609	5.05308	5.15229	5.91381	5.8921	6.83251	5.50331	0.373	4.83251	5.5682	4.38021	4.83251	5.77085	6.0086	5.23215	0.261485
