# Supplementary material for: LILRB1-HLA-G axis defines a checkpoint driving natural killer cell exhaustion in tuberculosis
Source: EMBO Mol Med. 2024 Jul 19;16(8):1. doi: 10.1038/s44321-024-00106-1 (PMC11319715; doi:10.1038/s44321-024-00106-1)
Supplement: Supplementary file 14 — Source Data for EV and Appendix figures [file 44321_2024_106_MOESM14_ESM.zip]

Archive with 53 entries (23 files):
- Source data for EV and Appendix figures/
- Source data for EV and Appendix figures/Appendix Figure S4/
- Source data for EV and Appendix figures/Appendix Figure S4/Appendix Figure S4B/
- Source data for EV and Appendix figures/Appendix Figure S4/Appendix Figure S4B/S4B  MFI of LILRB1.xlsx
- Source data for EV and Appendix figures/Appendix Figure S4/Appendix Figure S4C/
- Source data for EV and Appendix figures/Appendix Figure S4/Appendix Figure S4C/S4C  Uncropped images for blots.jpg
- Source data for EV and Appendix figures/Appendix Figure S4/Appendix Figure S4D/
- Source data for EV and Appendix figures/Appendix Figure S4/Appendix Figure S4D/S4D  Abundance of LILRB1 (fold).xlsx
- Source data for EV and Appendix figures/Appendix Figure S8/
- Source data for EV and Appendix figures/Appendix Figure S8/S8C  Human immune cells (%).xlsx
- Source data for EV and Appendix figures/Expanded View Figure 1/
- Source data for EV and Appendix figures/Expanded View Figure 1/Expanded View Figure 1C/
- Source data for EV and Appendix figures/Expanded View Figure 1/Expanded View Figure 1C/EV1C  Immune cell counts .xlsx
- Source data for EV and Appendix figures/Expanded View Figure 2/
- Source data for EV and Appendix figures/Expanded View Figure 2/Expanded View Figure 2B/
- Source data for EV and Appendix figures/Expanded View Figure 2/Expanded View Figure 2B/EV2B  HLA-G+ MDMs (%).xlsx
- Source data for EV and Appendix figures/Expanded View Figure 2/Expanded View Figure 2C/
- Source data for EV and Appendix figures/Expanded View Figure 2/Expanded View Figure 2C/EV2C  Concentrations of HLA-G.xlsx
- Source data for EV and Appendix figures/Expanded View Figure 2/Expanded View Figure 2K/
- Source data for EV and Appendix figures/Expanded View Figure 2/Expanded View Figure 2K/EV2K  IFN-γ+ NK cells (%).xlsx
- Source data for EV and Appendix figures/Expanded View Figure 2/Expanded View Figure 2L/
- Source data for EV and Appendix figures/Expanded View Figure 2/Expanded View Figure 2L/EV2L  TNF-α+ NK cells (%).xlsx
- Source data for EV and Appendix figures/Expanded View Figure 2/Expanded View Figure 2M/
- Source data for EV and Appendix figures/Expanded View Figure 2/Expanded View Figure 2M/EV2M  IFN-γ+ NK cells (%).xlsx
- Source data for EV and Appendix figures/Expanded View Figure 2/Expanded View Figure 2N/
- Source data for EV and Appendix figures/Expanded View Figure 2/Expanded View Figure 2N/EV2N  TNF-α+ NK cells (%).xlsx
- Source data for EV and Appendix figures/Expanded View Figure 3/
- Source data for EV and Appendix figures/Expanded View Figure 3/Expanded View Figure 3A/
- Source data for EV and Appendix figures/Expanded View Figure 3/Expanded View Figure 3A/EV3A  Uncropped images for blots.jpg
- Source data for EV and Appendix figures/Expanded View Figure 3/Expanded View Figure 3B/
- Source data for EV and Appendix figures/Expanded View Figure 3/Expanded View Figure 3B/EV3B  Abundance of the indicated proteins.xlsx
- Source data for EV and Appendix figures/Expanded View Figure 3/Expanded View Figure 3E/
- Source data for EV and Appendix figures/Expanded View Figure 3/Expanded View Figure 3E/EV3E  CD107a+ NK cells (%).xlsx
- Source data for EV and Appendix figures/Expanded View Figure 3/Expanded View Figure 3F/
- Source data for EV and Appendix figures/Expanded View Figure 3/Expanded View Figure 3F/EV3F  Apoptotic NK cells (%).xlsx
- Source data for EV and Appendix figures/Expanded View Figure 3/Expanded View Figure 3J/
- Source data for EV and Appendix figures/Expanded View Figure 3/Expanded View Figure 3J/EV3J  CD107a+ NK cells (%).xlsx
- Source data for EV and Appendix figures/Expanded View Figure 3/Expanded View Figure 3K/
- Source data for EV and Appendix figures/Expanded View Figure 3/Expanded View Figure 3K/EV3K  Apoptotic NK cells (%).xlsx
- Source data for EV and Appendix figures/Expanded View Figure 4/
- Source data for EV and Appendix figures/Expanded View Figure 4/Expanded View Figure 4B/
- Source data for EV and Appendix figures/Expanded View Figure 4/Expanded View Figure 4B/EV4B  CD3–CD56+CD4+CD14+ cells (%).xlsx
- Source data for EV and Appendix figures/Expanded View Figure 4/Expanded View Figure 4C/
- Source data for EV and Appendix figures/Expanded View Figure 4/Expanded View Figure 4C/EV4C  CD3–CD56+CD4+CD14+ cell counts.xlsx
- Source data for EV and Appendix figures/Expanded View Figure 4/Expanded View Figure 4D/
- Source data for EV and Appendix figures/Expanded View Figure 4/Expanded View Figure 4D/EV4D  IFN-γ+ cells (%).xlsx
- Source data for EV and Appendix figures/Expanded View Figure 4/Expanded View Figure 4E/
- Source data for EV and Appendix figures/Expanded View Figure 4/Expanded View Figure 4E/EV4E  TNF-α+ cells (%).xlsx
- Source data for EV and Appendix figures/Expanded View Figure 5/
- Source data for EV and Appendix figures/Expanded View Figure 5/Expanded View Figure 5E/
- Source data for EV and Appendix figures/Expanded View Figure 5/Expanded View Figure 5E/EV5E  Concentrations of IFN-γ.xlsx
- Source data for EV and Appendix figures/Expanded View Figure 5/Expanded View Figure 5F/
- Source data for EV and Appendix figures/Expanded View Figure 5/Expanded View Figure 5F/EV5F  Concentrations of TNF-α.xlsx
