# Supplementary material for: LILRB1-HLA-G axis defines a checkpoint driving natural killer cell exhaustion in tuberculosis
Source: EMBO Mol Med. 2024 Jul 19;16(8):1. doi: 10.1038/s44321-024-00106-1 (PMC11319715; doi:10.1038/s44321-024-00106-1)
Supplement: Supplementary file 14 — Source Data for EV and Appendix figures [file 44321_2024_106_MOESM14_ESM.zip › Source data for EV and Appendix figures/Appendix Figure S4/Appendix Figure S4B/S4B MFI of LILRB1.xlsx]

## Sheet: S4B
S4B: MFI of LILRB1
	Sample 1	Sample 2	Sample 3	Sample 4	Sample 5	Mean	S.E.M.
MCSV-expressed HC NK cells	393	396	396	406	385	395.2	3.36749
MSCV-LILRB1-expressed HC NK cells	45709	45969	44716	45805	42861	45012	580.729
