# Supplementary material for: LILRB1-HLA-G axis defines a checkpoint driving natural killer cell exhaustion in tuberculosis
Source: EMBO Mol Med. 2024 Jul 19;16(8):1. doi: 10.1038/s44321-024-00106-1 (PMC11319715; doi:10.1038/s44321-024-00106-1)
Supplement: Supplementary file 14 — Source Data for EV and Appendix figures [file 44321_2024_106_MOESM14_ESM.zip › Source data for EV and Appendix figures/Appendix Figure S4/Appendix Figure S4D/S4D Abundance of LILRB1 (fold).xlsx]

## Sheet: S4D
S4D: Abundance of LILRB1 (fold)
Gray values		LILRB1					GAPDH
		Sample 1	Sample 2	Sample 3	Sample 4	Sample 5	Sample 1	Sample 2	Sample 3	Sample 4	Sample 5
	MCSV-expressed HC NK cells	1414.7	284.021	501.335	623.627	757.213	2377.82	3535.53	6001.82	2633.7	3879.11
	MCSV-LILRB1-expressed HC NK cells	13228.7	12292.7	18302.1	17169.7	14621	12709.8	12719.1	13643.8	12196.5	12851.6
Normalization		LILRB1/GAPDH
		Sample 1	Sample 2	Sample 3	Sample 4	Sample 5	Mean	S.E.M.
	MCSV-expressed HC NK cells	1.64192	0.444121	0.842454	0.936629	1.13487	1	0.195971
	MCSV-LILRB1-expressed HC NK cells	21.3242	19.8008	27.4826	28.8415	23.3083	24.1515	1.74249
