# Supplementary material for: LILRB1-HLA-G axis defines a checkpoint driving natural killer cell exhaustion in tuberculosis
Source: EMBO Mol Med. 2024 Jul 19;16(8):1. doi: 10.1038/s44321-024-00106-1 (PMC11319715; doi:10.1038/s44321-024-00106-1)
Supplement: Supplementary file 14 — Source Data for EV and Appendix figures [file 44321_2024_106_MOESM14_ESM.zip › Source data for EV and Appendix figures/Appendix Figure S8/S8C Human immune cells (%).xlsx]

## Sheet: S8C
S8C: Human immune cells (%)
Human NK cells (%)			Sample 1			Sample 2			Sample 3			Sample 4			Sample 5			Sample 6			Mean	S.E.M.
			Total cell count	NK cell count	%	Total cell count	NK cell count	%	Total cell count	NK cell count	%	Total cell count	NK cell count	%	Total cell count	NK cell count	%	Total cell count	NK cell count	%	%	%
	ATB PBMC-transplanted NCG mice	Lung			17.5			18			17.5			15.7			15.5			10.1	15.7167	1.19956
		Spleen			5.37			10.9			13.3			9.83			8.09			7.93	9.23667	1.11956
	ATB ΔNK PBMC-transplanted NCG mice	Lung			0.56			0.57			0.64			0.56			0.49			0.39	0.535	0.0349046
		Spleen			0.58			0.43			0.46			0.52			0.55			0.16	0.45	0.0622896
Human T cells (%)			Sample 1			Sample 2			Sample 3			Sample 4			Sample 5			Sample 6			Mean	S.E.M.
			Total cell count	T cell count	%	Total cell count	T cell count	%	Total cell count	T cell count	%	Total cell count	T cell count	%	Total cell count	T cell count	%	Total cell count	T cell count	%	%	%
	ATB PBMC-transplanted NCG mice	Lung			59.7			66.4			40.5			40.8			43.9			52.6	50.65	4.3946
		Spleen			44			57.6			50.5			48.6			56.8			44.5	50.3333	2.393
	ATB ΔNK PBMC-transplanted NCG mice	Lung			62.5			52.6			43.5			35.5			40.8			53.6	48.0833	4.04586
		Spleen			50.3			54.3			41.3			41.2			60.5			50.8	49.7333	3.06688
Human B cells (%)			Sample 1			Sample 2			Sample 3			Sample 4			Sample 5			Sample 6			Mean	S.E.M.
			Total cell count	B cell count	%	Total cell count	B cell count	%	Total cell count	B cell count	%	Total cell count	B cell count	%	Total cell count	B cell count	%	Total cell count	B cell count	%	%	%
	ATB PBMC-transplanted NCG mice	Lung			1.98			2.08			2.23			2.34			2.01			1.71	2.05833	0.0892717
		Spleen			5.3			6.46			6.37			5.49			2.27			2.68	4.76167	0.749068
	ATB ΔNK PBMC-transplanted NCG mice	Lung			2.01			1.86			0.082			2.05			1.065			2.23	1.5495	0.337162
		Spleen			5.35			2.68			2.27			6.28			5.2			2.67	4.075	0.705487
			Sample 1			Sample 2			Sample 3			Sample 4			Sample 5			Sample 6			Mean	S.E.M.
			Total cell count	Monocyte count	%	Total cell count	Monocyte count	%	Total cell count	Monocyte count	%	Total cell count	Monocyte count	%	Total cell count	Monocyte count	%	Total cell count	Monocyte count	%	%	%
Human monocytes (%)	ATB PBMC-transplanted NCG mice	Lung			46.6			44.3			47.5			45.1			42.2			48.7	45.7333	0.959398
		Spleen			28.6			31.2			23.9			20.6			21.7			29.2	25.8667	1.78879
	ATB ΔNK PBMC-transplanted NCG mice	Lung			37.2			37.9			43.5			49.6			45.9			36.4	41.75	2.20647
		Spleen			32.1			30.7			33.5			31.2			29.2			28.3	30.8333	0.773592
