# Supplementary material for: LILRB1-HLA-G axis defines a checkpoint driving natural killer cell exhaustion in tuberculosis
Source: EMBO Mol Med. 2024 Jul 19;16(8):1. doi: 10.1038/s44321-024-00106-1 (PMC11319715; doi:10.1038/s44321-024-00106-1)
Supplement: Supplementary file 14 — Source Data for EV and Appendix figures [file 44321_2024_106_MOESM14_ESM.zip › Source data for EV and Appendix figures/Expanded View Figure 1/Expanded View Figure 1C/EV1C Immune cell counts .xlsx]

## Sheet: EV1C
EV1C: Immune cell counts (× 104/mL)
NK cell counts (× 104/mL)		Sample 1	Sample 2	Sample 3	Sample 4	Sample 5	Sample 6	Sample 7	Sample 8	Sample 9	Sample 10	Mean	S.E.M.
	HC (n = 10)	29.5735	29.9393	26.125	53.8792	32.6895	33.5018	34.9315	32.433	34.428	36.176	34.3677	2.36206
	LTBI (n = 8)	34.4233	34.1145	37.2329	33.7773	40.4344	35.1144	34.1359	34.6964			35.4911	0.802368
	ATB (n = 10)	19.8693	20.3775	22.591	23.4982	23.085	28.2767	28.7138	19.8075	19.9025	27.3648	23.3486	1.13145
T cell counts (× 104/mL)		Sample 1	Sample 2	Sample 3	Sample 4	Sample 5	Sample 6	Sample 7	Sample 8	Sample 9	Sample 10	Mean	S.E.M.
	HC (n = 10)	56.3184	65.037	66.9631	58.8929	90.8093	52.9281	59.5971	60.8024	56.0286	52.63	62.0007	3.52567
	LTBI (n = 8)	52.6134	57.4014	63.2272	90.079	49.8346	60.1778	54.3875	84.6331			64.0443	5.32395
	ATB (n = 10)	27.3291	79.0044	37.4609	6.61794	45.334	29.2838	77.6625	40.3156	6.346	49.096	39.845	7.87376
B cell counts (× 104/mL)		Sample 1	Sample 2	Sample 3	Sample 4	Sample 5	Sample 6	Sample 7	Sample 8	Sample 9	Sample 10	Mean	S.E.M.
	HC (n = 10)	6.91838	11.4261	10.8573	14.7701	14.5991	7.01575	10.5652	9.99044	14.1704	8.531	10.8844	0.925717
	LTBI (n = 8)	15.086	11.0129	15.0717	6.26288	13.7513	11.0366	13.0364	35.7604			15.1273	3.11745
	ATB (n = 10)	10.0273	17.3589	20.6292	5.78313	15.4969	11.5188	17.5346	23.5719	5.71188	17.062	14.4695	1.90585
Monocyte counts (× 104/mL)		Sample 1	Sample 2	Sample 3	Sample 4	Sample 5	Sample 6	Sample 7	Sample 8	Sample 9	Sample 10	Mean	S.E.M.
	HC (n = 10)	5.738	4.90081	5.36869	3.553	2.55194	4.41869	5.30931	4.57662	5.59075	3.29887	4.53067	0.340427
	LTBI (n = 8)	5.8995	13.737	12.7419	7.733	5.6525	12.863	1.06614	6.94925			8.33028	1.56611
	ATB (n = 10)	10.6804	32.9246	20.5224	8.8065	15.8887	12.2954	33.2358	24.6739	8.53813	11.8394	17.9405	2.99688
