# Supplementary material for: LILRB1-HLA-G axis defines a checkpoint driving natural killer cell exhaustion in tuberculosis
Source: EMBO Mol Med. 2024 Jul 19;16(8):1. doi: 10.1038/s44321-024-00106-1 (PMC11319715; doi:10.1038/s44321-024-00106-1)
Supplement: Supplementary file 14 — Source Data for EV and Appendix figures [file 44321_2024_106_MOESM14_ESM.zip › Source data for EV and Appendix figures/Expanded View Figure 2/Expanded View Figure 2B/EV2B HLA-G+ MDMs (%).xlsx]

## Sheet: EV2B
EV2B: HLA-G+ MDMs (%)
	Sample 1			Sample 2			Sample 3			Sample 4			Sample 5			Mean	S.E.M.
	Total MDM count	HLA-G+ MDM count	%	Total MDM count	HLA-G+ MDM count	%	Total MDM count	HLA-G+ MDM count	%	Total MDM count	HLA-G+ MDM count	%	Total MDM count	HLA-G+ MDM count	%	%	%
Control	7930	914	11.5	1118	105	9.39	7791	815	10.5	4230	458	10.8	127	4	3.15	9.068	1.51808
Mtb infection	88	12	13.6	8543	1647	19.3	8390	1673	19.9	5077	1057	20.8	8560	1759	20.5	18.82	1.33019
