# Supplementary material for: LILRB1-HLA-G axis defines a checkpoint driving natural killer cell exhaustion in tuberculosis
Source: EMBO Mol Med. 2024 Jul 19;16(8):1. doi: 10.1038/s44321-024-00106-1 (PMC11319715; doi:10.1038/s44321-024-00106-1)
Supplement: Supplementary file 14 — Source Data for EV and Appendix figures [file 44321_2024_106_MOESM14_ESM.zip › Source data for EV and Appendix figures/Expanded View Figure 2/Expanded View Figure 2C/EV2C Concentrations of HLA-G.xlsx]

## Sheet: EV2C
EV2C: Concentrations of HLA-G
OD450		Sample 1	Sample 2	Sample 3	Sample 4	Sample 5
	Control	0.34	0.39	0.37	0.36	0.38
	Mtb infection	0.49	0.51	0.46	0.45	0.47
Concentration (pg/mL)		Sample 1	Sample 2	Sample 3	Sample 4	Sample 5	Mean	S.E.M.
	Control	150.59	173.32	164.23	159.68	168.77	163.318	3.91045
	Mtb infection	218.77	227.86	205.14	200.59	209.68	212.408	4.89474
