# Supplementary material for: LILRB1-HLA-G axis defines a checkpoint driving natural killer cell exhaustion in tuberculosis
Source: EMBO Mol Med. 2024 Jul 19;16(8):1. doi: 10.1038/s44321-024-00106-1 (PMC11319715; doi:10.1038/s44321-024-00106-1)
Supplement: Supplementary file 14 — Source Data for EV and Appendix figures [file 44321_2024_106_MOESM14_ESM.zip › Source data for EV and Appendix figures/Expanded View Figure 2/Expanded View Figure 2K/EV2K IFN-γ+ NK cells (%).xlsx]

## Sheet: EV2K
EV2K: IFN-γ+ NK cells (%)
		Sample 1			Sample 2			Sample 3			Sample 4			Sample 5			Mean	S.E.M.
		Total NK cell count	IFN-γ+ NK cell count	%	Total NK cell count	IFN-γ+ NK cell count	%	Total NK cell count	IFN-γ+ NK cell count	%	Total NK cell count	IFN-γ+ NK cell count	%	Total NK cell count	IFN-γ+ NK cell count	%	%	%
IgG control	MCSV-expressed HC NK cells	396	90	22.7	326	79	24.2	320	92	28.7	181	29	16	300	70	23.3	22.98	2.03848
	MCSV-LILRB1-expressed HC NK cells	1308	237	18.1	6362	1564	24.6	546	165	30.2	445	117	26.3	219	48	21.9	24.22	2.03799
HLA-G mAb	MCSV-expressed HC NK cells	305	89	29.2	324	91	28.1	392	575	24	1201	128	10.7	299	86	28.8	24.16	3.49036
	MCSV-LILRB1-expressed HC NK cells	617	147	23.8	2392	575	24.6	546	165	30.2	1656	516	31.2	522	118	22.6	26.48	1.75909
