# Supplementary material for: LILRB1-HLA-G axis defines a checkpoint driving natural killer cell exhaustion in tuberculosis
Source: EMBO Mol Med. 2024 Jul 19;16(8):1. doi: 10.1038/s44321-024-00106-1 (PMC11319715; doi:10.1038/s44321-024-00106-1)
Supplement: Supplementary file 14 — Source Data for EV and Appendix figures [file 44321_2024_106_MOESM14_ESM.zip › Source data for EV and Appendix figures/Expanded View Figure 2/Expanded View Figure 2L/EV2L TNF-α+ NK cells (%).xlsx]

## Sheet: EV2L
EV2L: TNF-α+ NK cells (%)
		Sample 1			Sample 2			Sample 3			Sample 4			Sample 5			Mean	S.E.M.
		Total NK cell count	TNF-α+ NK cell count	%	Total NK cell count	TNF-αa+ NK cell count	%	Total NK cell count	TNF-α+ NK cell count	%	Total NK cell count	TNF-α+ NK cell count	%	Total NK cell count	TNF-α+ NK cell count	%	%	%
IgG control	MCSV-expressed HC NK cells	3421	399	11.7	1909	384	20.1	2392	371	15.5	50	8	16	522	56	10.7	14.8	1.67988
	MCSV-LILRB1-expressed HC NK cells	305	49	16.1	102	15	14.7	592	95	16	328	46	14	37	9	24.3	17.02	1.86263
HLA-G mAb	MCSV-expressed HC NK cells	84	19	22.6	5414	828	15.3	575	115	20	617	71	11.5	7255	872	12	16.28	2.18984
	MCSV-LILRB1-expressed HC NK cells	271	49	18.1	226	42	18.6	252	62	24.6	5539	510	9.21	299	47	15.7	17.242	2.48607
