# Supplementary material for: LILRB1-HLA-G axis defines a checkpoint driving natural killer cell exhaustion in tuberculosis
Source: EMBO Mol Med. 2024 Jul 19;16(8):1. doi: 10.1038/s44321-024-00106-1 (PMC11319715; doi:10.1038/s44321-024-00106-1)
Supplement: Supplementary file 14 — Source Data for EV and Appendix figures [file 44321_2024_106_MOESM14_ESM.zip › Source data for EV and Appendix figures/Expanded View Figure 2/Expanded View Figure 2M/EV2M IFN-γ+ NK cells (%).xlsx]

## Sheet: EV2M
EV2M: IFN-γ+ NK cells (%)
		Sample 1			Sample 2			Sample 3			Sample 4			Sample 5			Mean	S.E.M.
		Total NK cell count	IFN-γ+ NK cell count	%	Total NK cell count	IFN-γ+ NK cell count	%	Total NK cell count	IFN-γ+ NK cell count	%	Total NK cell count	IFN-γ+ NK cell count	%	Total NK cell count	IFN-γ+ NK cell count	%	%	%
-	HC NK cells	342820	6758	1.97	293557	3364	1.15	101735	4646	4.57	221035	7319	3.31	370713	2659	0.72	2.344	0.710321
	LTBI NK cells	342465	6545	1.91	180871	7053	3.9	26478	862	3.26	262063	15904	6.07	242389	12887	5.32	4.092	0.738603
	ATB NK cells	9171	1043	11.4	320361	9074	2.83	19369	907	4.68	9692	1584	16.3	8800	1493	17	10.442	2.91019
+ Mtb-Mφ + IgG control	HC NK cells	9292	2186	23.5	9335	1132	12.1	9123	3070	33.7	12535	5506	43.9	9325	1721	18.5	26.34	5.63397
	LTBI NK cells	9692	1584	16.3	9061	3649	40.3	8928	4539	50.8	9676	2232	23.1	20449	4637	22.7	30.64	6.42367
	ATB NK cells	14733	3672	24.9	11408	2843	24.9	234	74	31.6	9122	1860	20.4	9163	2757	30.1	26.38	2.01529
+ Mtb-Mφ + LILRB1 mAb	HC NK cells	9239	2656	28.7	18697	3642	19.5	9230	2159	23.4	9489	3068	32.3	7784	3449	44.3	29.64	4.26985
	LTBI NK cells	9095	2143	23.6	9144	3435	37.6	9163	2989	32.6	9275	2955	31.9	9187	3119	34	31.94	2.30512
	ATB NK cells	9009	2118	23.5	9144	1970	21.5	10531	2720	25.8	8579	3923	45.7	9671	1709	17.7	26.84	4.89894
