# Supplementary material for: LILRB1-HLA-G axis defines a checkpoint driving natural killer cell exhaustion in tuberculosis
Source: EMBO Mol Med. 2024 Jul 19;16(8):1. doi: 10.1038/s44321-024-00106-1 (PMC11319715; doi:10.1038/s44321-024-00106-1)
Supplement: Supplementary file 14 — Source Data for EV and Appendix figures [file 44321_2024_106_MOESM14_ESM.zip › Source data for EV and Appendix figures/Expanded View Figure 2/Expanded View Figure 2N/EV2N TNF-α+ NK cells (%).xlsx]

## Sheet: EV2N
EV2N: TNF-α+ NK cells (%)
		Sample 1			Sample 2			Sample 3			Sample 4			Sample 5			Mean	S.E.M.
		Total NK cell count	TNF-α+ NK cell count	%	Total NK cell count	TNF-α+ NK cell count	%	Total NK cell count	TNF-α+ NK cell count	%	Total NK cell count	TNF-α+ NK cell count	%	Total NK cell count	TNF-α+ NK cell count	%	%	%
-	HC NK cells	9278	837	9.02	47572	3799	7.99	242389	12475	5.15	245393	11796	4.81	262063	20071	7.66	6.926	0.827264
	LTBI NK cells	101735	5173	5.08	30932	1964	6.35	68989	4682	6.79	45391	2505	5.52	42263	3302	7.81	6.31	0.480573
	ATB NK cells	10128	1872	18.5	13295	2169	16.3	9674	1324	13.7	23532	2316	17.1	11408	2730	23.9	17.9	1.69115
+ Mtb-Mφ + IgG control	HC NK cells	8827	3505	39.7	9095	3841	42.2	7618	1181	15.5	13041	2689	20.6	8579	1068	12.4	26.08	6.22281
	LTBI NK cells	9163	2379	26	9171	2844	31	9295	2892	31.1	10531	2531	24	9230	3362	36.4	29.7	2.17624
	ATB NK cells	9231	3258	35.3	9676	2074	21.4	9123	2257	24.7	20987	12973	61.8	9160	1735	18.9	32.42	7.8591
+ Mtb-Mφ + LILRB1 mAb	HC NK cells	9630	2620	27.2	9187	2952	32.1	9335	3044	32.6	12615	2848	22.6	9671	1895	19.6	26.82	2.56289
	LTBI NK cells	9138	3458	37.8	9231	1159	12.6	9489	1692	17.8	4597	2114	46	231	61	26.1	28.06	6.18398
	ATB NK cells	9009	3966	44	9255	1398	15.1	13461	2127	15.8	20365	13561	66.6	18697	4997	26.7	33.64	9.75667
