# Supplementary material for: LILRB1-HLA-G axis defines a checkpoint driving natural killer cell exhaustion in tuberculosis
Source: EMBO Mol Med. 2024 Jul 19;16(8):1. doi: 10.1038/s44321-024-00106-1 (PMC11319715; doi:10.1038/s44321-024-00106-1)
Supplement: Supplementary file 14 — Source Data for EV and Appendix figures [file 44321_2024_106_MOESM14_ESM.zip › Source data for EV and Appendix figures/Expanded View Figure 3/Expanded View Figure 3B/EV3B Abundance of the indicated proteins.xlsx]

## Sheet: EV3B
EV3B: Abundance of the indicated proteins
Gray values		LILRB1			p-SHP1			p-SHP2			p-B-raf			p-MEK1/2			p-ERK1/2			p-ETS1			ETS1			c-CASP-3			Tubulin
		Sample 1	Sample 2	Sample 3	Sample 1	Sample 2	Sample 3	Sample 1	Sample 2	Sample 3	Sample 1	Sample 2	Sample 3	Sample 1	Sample 2	Sample 3	Sample 1	Sample 2	Sample 3	Sample 1	Sample 2	Sample 3	Sample 1	Sample 2	Sample 3	Sample 1	Sample 2	Sample 3	Sample 1	Sample 2	Sample 3
	MSCV:IgG control	9924.35	8056.69	7587.58	32403.7	20247.8	24416.5	28594.1	26568.7	29975.6	35499.9	38854.1	44578.7	30681	33257.8	28896.7	40134.9	41102.7	39945.4	33410	31247.3	32057.1	30872.8	33457.5	28985.5	15223.7	14445.5	16645.5	36155.7	38987	39526.4
	MSCV:HLA-G control	8523.72	7205.25	7934.57	27246.6	23387.2	29797.4	26307.5	29975.4	23378	40826.7	35789.1	41339.8	37817.9	35579.6	38023.4	37394	39967.5	35325	41900.7	44207.1	40452	36042.7	35587.6	37801.1	10347.4	9898.01	11057.2	32162.2	33579.7	40785.6
	MSCV-LILRB1:IgG control	36822.1	38896.5	34456.5	45330.4	52958.1	59957.3	43700.5	55978.1	53479.5	19980.7	22075.8	20579.5	17369.8	19024	15307.2	17148.7	14415	15152.4	15433.1	12672.8	14023	23857.1	20792	21154.3	38381.5	44255.1	42745.5	38507	39895.8	42278.6
	MSCV-LILRB1:HLA-G control	34045.4	36684.5	31758.5	21821.6	33883	20576.4	12284.3	20456.5	28885.7	65175.7	62745.8	48278.7	65598.8	55873.1	44056.3	53154.6	55478	50465.1	60739.7	52574	40552.4	37021.4	38425.5	34827	27400.6	24354	22067.2	44568.9	45207.5	38758.6
Normalization		p-LILRB1/Tubulin					p-SHP1/Tubulin					p-SHP2/Tubulin					p-B-raf/Tubulin					p-MEK1/2/Tubulin					p-ERK1/2/Tubulin					p-ETS1/Tubulin					ETS1/Tubulin					c-CASP-3/Tubulin
		Sample 1	Sample 2	Sample 3	Mean	S.E.M.	Sample 1	Sample 2	Sample 3	Mean	S.E.M.	Sample 1	Sample 2	Sample 3	Mean	S.E.M.	Sample 1	Sample 2	Sample 3	Mean	S.E.M.	Sample 1	Sample 2	Sample 3	Mean	S.E.M.	Sample 1	Sample 2	Sample 3	Mean	S.E.M.	Sample 1	Sample 2	Sample 3	Mean	S.E.M.	Sample 1	Sample 2	Sample 3	Mean	S.E.M.	Sample 1	Sample 2	Sample 3	Mean	S.E.M.
	MSCV:IgG control	2.7449	2.06651	1.91962	2.24368	0.254173	8.96227	5.19347	6.17725	6.77766	1.12862	7.90862	6.81476	7.58367	7.43568	0.324324	9.81862	9.96589	11.2782	10.3542	0.463932	8.48581	8.53047	7.31073	8.109	0.399345	11.1006	10.5427	10.106	10.5831	0.287827	9.24062	8.0148	8.1103	8.45524	0.393654	8.53886	8.58171	7.33318	8.15125	0.409222	4.2106	3.70522	4.21122	4.04235	0.168564
	MSCV:HLA-G control	2.65022	2.14572	1.94544	2.24713	0.209679	8.47161	6.96469	7.30586	7.58072	0.456204	8.17962	8.92665	5.73194	7.61273	0.964806	12.694	10.6579	10.1359	11.1626	0.780377	11.7585	10.5956	9.32276	10.5589	0.703371	11.6267	11.9023	8.66116	10.73	1.0375	13.0279	13.1648	9.91822	12.037	1.06012	11.2065	10.5979	9.26826	10.3576	0.572291	3.21726	2.94762	2.71106	2.95865	0.146232
	MSCV-LILRB1:IgG control	9.56247	9.74954	8.14987	9.15396	0.50494	11.772	13.2741	14.1815	13.0759	0.702581	11.3487	14.0311	12.6493	12.6764	0.77444	5.18886	5.53336	4.86761	5.19661	0.192226	4.51082	4.76843	3.62057	4.29994	0.347732	4.4534	3.61317	3.58394	3.8835	0.285073	4.00787	3.17648	3.31682	3.50039	0.256953	6.19553	5.21158	5.00356	5.47023	0.367593	9.96742	11.0927	10.1105	10.3902	0.353664
	MSCV-LILRB1:HLA-G control	7.63882	8.11471	8.19394	7.98249	0.173351	4.89615	7.495	5.30886	5.9	0.80635	2.75626	4.52504	7.45273	4.91134	1.36945	14.6236	13.8795	12.4563	13.6531	0.635815	14.7185	12.3593	11.3669	12.8149	0.993996	11.9264	12.2719	13.0204	12.4062	0.32287	13.6283	11.6295	10.4628	11.9069	0.924251	8.30656	8.49982	8.98564	8.59734	0.202006	6.14791	5.38717	5.69349	5.74286	0.220991
