# Supplementary material for: LILRB1-HLA-G axis defines a checkpoint driving natural killer cell exhaustion in tuberculosis
Source: EMBO Mol Med. 2024 Jul 19;16(8):1. doi: 10.1038/s44321-024-00106-1 (PMC11319715; doi:10.1038/s44321-024-00106-1)
Supplement: Supplementary file 14 — Source Data for EV and Appendix figures [file 44321_2024_106_MOESM14_ESM.zip › Source data for EV and Appendix figures/Expanded View Figure 3/Expanded View Figure 3E/EV3E CD107a+ NK cells (%).xlsx]

## Sheet: EV3E
EV3E: CD107a+ NK cells (%)
	Sample 1			Sample 2			Sample 3			Sample 4			Sample 5			Mean	S.E.M.
	Total NK cell count	CD107a+ NK cell count	%	Total NK cell count	CD107a+ NK cell count	%	Total NK cell count	CD107a+ NK cell count	%	Total NK cell count	CD107a+ NK cell count	%	Total NK cell count	CD107a+ NK cell count	%	%	%
HC NK cells + Mφ	2480	217	8.75	625	45	7.2	1034	45	4.35	921	48	5.21	1259	54	4.29	5.96	0.873648
HC NK cells + Mtb-Mφ + IgG control	1160	122	10.5	6951	570	8.2	1783	247	13.9	1343	142	10.6	6896	480	6.96	10.032	1.18946
HC NK cells + Mtb-Mφ + LILRB1 mAb	1725	328	19	1646	363	22.1	1470	322	21.9	743	317	42.7	3536	1607	45.4	30.22	5.68871
HC NK cells + Mtb-Mφ + IgG control + Dabrafenib Mesylate	1156	81	7.01	715	49	6.85	3042	306	10.1	704	75	10.7	2040	259	12.7	9.472	1.1238
HC NK cells + Mtb-Mφ + LILRB1 mAb + Dabrafenib Mesylate	678	76	11.2	1155	193	16.7	2601	427	16.4	755	80	10.6	1879	535	28.5	16.68	3.21549
HC NK cells + Mtb-Mφ + IgG control + SCH772984	1182	76	6.43	2258	136	6.02	1241	73	5.88	550	31	5.64	1196	55	4.6	5.714	0.30662
HC NK cells + Mtb-Mφ + LILRB1 mAb + SCH772984	782	102	13	1676	116	6.92	3318	190	5.73	732	24	3.28	5503	607	11	7.986	1.76913
