# Supplementary material for: LILRB1-HLA-G axis defines a checkpoint driving natural killer cell exhaustion in tuberculosis
Source: EMBO Mol Med. 2024 Jul 19;16(8):1. doi: 10.1038/s44321-024-00106-1 (PMC11319715; doi:10.1038/s44321-024-00106-1)
Supplement: Supplementary file 14 — Source Data for EV and Appendix figures [file 44321_2024_106_MOESM14_ESM.zip › Source data for EV and Appendix figures/Expanded View Figure 3/Expanded View Figure 3F/EV3F Apoptotic NK cells (%).xlsx]

## Sheet: EV3F
EV3F: Apoptotic NK cells (%)
	Sample 1			Sample 2			Sample 3			Sample 4			Sample 5			Mean	S.E.M.
	Total NK cell count	Apoptotic NK cell count	%	Total NK cell count	Apoptotic NK cell count	%	Total NK cell count	Apoptotic NK cell count	%	Total NK cell count	Apoptotic NK cell count	%	Total NK cell count	Apoptotic NK cell count	%	%	%
HC NK cells + Mφ	5691	284	4.99	4490	243	5.41	4500	221	4.91	1338	47	3.51	5282	255	4.83	4.73	0.320998
HC NK cells + Mtb-Mφ + IgG control	3152	285	9.04	3250	299	9.2	3556	419	11.8	3195	364	11.4	4465	361	8.09	9.906	0.719914
HC NK cells + Mtb-Mφ + LILRB1 mAb	7253	436	6.01	3128	180	5.75	1549	99	6.39	4345	308	7.09	4455	288	6.46	6.34	0.22764
HC NK cells + Mtb-Mφ + IgG control + Dabrafenib Mesylate	3324	384	11.6	3298	396	12	3131	505	16.1	4996	508	10.2	3423	433	12.6	12.5	0.982853
HC NK cells + Mtb-Mφ + LILRB1 mAb + Dabrafenib Mesylate	4036	429	10.6	3043	372	12.2	4996	508	10.2	3588	353	9.84	5259	671	12.8	11.128	0.580675
HC NK cells + Mtb-Mφ + IgG control + SCH772984	3168	405	12.8	4064	637	15.7	5322	650	12.2	3116	391	12.5	3139	500	15.9	13.82	0.814494
HC NK cells + Mtb-Mφ + LILRB1 mAb + SCH772984	3495	383	11	4242	534	12.6	3193	366	11.5	5130	631	12.3	3027	507	16.7	12.82	1.01064
