# Supplementary material for: LILRB1-HLA-G axis defines a checkpoint driving natural killer cell exhaustion in tuberculosis
Source: EMBO Mol Med. 2024 Jul 19;16(8):1. doi: 10.1038/s44321-024-00106-1 (PMC11319715; doi:10.1038/s44321-024-00106-1)
Supplement: Supplementary file 14 — Source Data for EV and Appendix figures [file 44321_2024_106_MOESM14_ESM.zip › Source data for EV and Appendix figures/Expanded View Figure 3/Expanded View Figure 3J/EV3J CD107a+ NK cells (%).xlsx]

## Sheet: EV3J
EV3J: CD107a+ NK cells (%)
	Sample 1			Sample 2			Sample 3			Sample 4			Sample 5			Mean	S.E.M.
	Total NK cell count	CD107a+ NK cell count	%	Total NK cell count	CD107a+ NK cell count	%	Total NK cell count	CD107a+ NK cell count	%	Total NK cell count	CD107a+ NK cell count	%	Total NK cell count	CD107a+ NK cell count	%	%	%
HC NK cells + Mφ	627	25	3.99	1028	38	3.7	732	24	3.28	2565	85	3.31	412	10	2.43	3.342	0.263124
HC NK cells + Mtb-Mφ + IgG control	1197	65	5.43	3318	190	5.73	2258	136	6.02	3024	189	6.25	1197	65	5.43	5.772	0.162123
HC NK cells + Mtb-Mφ + LILRB1 mAb	100	13	13	1280	194	15.2	1087	145	13.3	1108	214	19.3	569	73	12.8	14.72	1.22205
HC NK cells + Mtb-Mφ + IgG control+TPI-1	1079	193	17.9	1803	315	17.5	1461	268	18.3	1833	495	27	802	134	16.7	19.48	1.89853
HC NK cells + Mtb-Mφ + LILRB1 mAb + TPI-1	1358	267	19.7	2004	404	20.2	1631	347	21.3	2312	500	21.6	1495	228	15.3	19.62	1.13464
HC NK cells + Mtb-Mφ + IgG control+SHP099	1486	230	15.5	1483	248	16.7	1312	204	15.5	1226	209	17	522	102	19.5	16.84	0.731847
HC NK cells + Mtb-Mφ + LILRB1 mAb + SHP099	2162	369	17.1	2222	527	23.7	1472	266	18.1	2355	411	17.5	1233	212	17.2	18.72	1.25714
HC NK cells + Mtb-Mφ + IgG control + NSC87877	1788	275	15.4	734	144	19.6	1120	180	16.1	2298	375	16.3	1827	336	18.4	17.16	0.78905
HC NK cells + Mtb-Mφ + LILRB1 mAb + NSC87877	1312	204	15.5	500	82	16.4	1879	535	28.5	1155	193	16.7	1160	203	17.5	18.92	2.41628
