# Supplementary material for: LILRB1-HLA-G axis defines a checkpoint driving natural killer cell exhaustion in tuberculosis
Source: EMBO Mol Med. 2024 Jul 19;16(8):1. doi: 10.1038/s44321-024-00106-1 (PMC11319715; doi:10.1038/s44321-024-00106-1)
Supplement: Supplementary file 14 — Source Data for EV and Appendix figures [file 44321_2024_106_MOESM14_ESM.zip › Source data for EV and Appendix figures/Expanded View Figure 3/Expanded View Figure 3K/EV3K Apoptotic NK cells (%).xlsx]

## Sheet: EV3K
EV3K: Apoptotic NK cells (%)
	Sample 1			Sample 2			Sample 3			Sample 4			Sample 5			Mean	S.E.M.
	Total NK cell count	Apoptotic NK cell count	%	Total NK cell count	Apoptotic NK cell count	%	Total NK cell count	Apoptotic NK cell count	%	Total NK cell count	Apoptotic NK cell count	%	Total NK cell count	Apoptotic NK cell count	%	%	%
HC NK cells + Mφ	4381	238	5.43	5184	248	4.78	4087	143	3.5	5694	219	3.85	1427	68	4.77	4.466	0.348778
HC NK cells + Mtb-Mφ + IgG control	3403	505	14.8	3646	399	10.9	3498	400	11.4	3203	426	13.3	5200	647	12.4	12.56	0.696132
HC NK cells + Mtb-Mφ + LILRB1 mAb	5769	541	9.38	4297	350	8.15	4339	358	8.25	3057	254	8.31	3583	305	8.51	8.52	0.22289
HC NK cells + Mtb-Mφ + IgG control+TPI-1	4823	298	6.18	2939	263	8.95	5829	544	9.33	3636	310	8.53	3776	295	7.81	8.16	0.555554
HC NK cells + Mtb-Mφ + LILRB1 mAb + TPI-1	4651	323	6.94	4472	312	6.98	4193	369	8.8	4325	364	8.42	3535	275	7.78	7.784	0.373866
HC NK cells + Mtb-Mφ + IgG control+SHP099	3393	232	6.84	3494	249	7.13	4450	354	7.96	4101	210	5.12	4692	422	8.99	7.208	0.641961
HC NK cells + Mtb-Mφ + LILRB1 mAb + SHP099	4668	341	7.31	4189	267	6.37	4149	255	6.15	4154	208	5.01	5782	424	7.33	6.434	0.429111
HC NK cells + Mtb-Mφ + IgG control + NSC87877	3806	275	7.23	3533	198	5.6	4128	241	5.84	4427	308	6.96	4265	276	6.47	6.42	0.31297
HC NK cells + Mtb-Mφ + LILRB1 mAb + NSC87877	4699	390	8.3	4585	267	5.82	4683	278	5.94	4336	228	5.26	4101	210	5.12	6.088	0.57486
