# Supplementary material for: LILRB1-HLA-G axis defines a checkpoint driving natural killer cell exhaustion in tuberculosis
Source: EMBO Mol Med. 2024 Jul 19;16(8):1. doi: 10.1038/s44321-024-00106-1 (PMC11319715; doi:10.1038/s44321-024-00106-1)
Supplement: Supplementary file 14 — Source Data for EV and Appendix figures [file 44321_2024_106_MOESM14_ESM.zip › Source data for EV and Appendix figures/Expanded View Figure 4/Expanded View Figure 4B/EV4B CD3–CD56+CD4+CD14+ cells (%).xlsx]

## Sheet: EV4B
EV4B: CD3–CD56+CD4+CD14+ cells in total CD3–CD56+ NK cells (%)
	Sample 1			Sample 2			Sample 3			Sample 4			Sample 5			Sample 6			Sample 7			Sample 8			Sample 9			Sample 10			Sample 11			Sample 12			Sample 13			Sample 14			Sample 15			Sample 16			Sample 17
	Total CD3–CD56+ NK cells	CD3–CD56+ CD4+CD14+ cells	%	Total CD3–CD56+ NK cells	CD3–CD56+ CD4+CD14+ cells	%	Total CD3–CD56+ NK cells	CD3–CD56+ CD4+CD14+ cells	%	Total CD3–CD56+ NK cells	CD3–CD56+ CD4+CD14+ cells	%	Total CD3–CD56+ NK cells	CD3–CD56+ CD4+CD14+ cells	%	Total CD3–CD56+ NK cells	CD3–CD56+ CD4+CD14+ cells	%	Total CD3–CD56+ NK cells	CD3–CD56+ CD4+CD14+ cells	%	Total CD3–CD56+ NK cells	CD3–CD56+ CD4+CD14+ cells	%	Total CD3–CD56+ NK cells	CD3–CD56+ CD4+CD14+ cells	%	Total CD3–CD56+ NK cells	CD3–CD56+ CD4+CD14+ cells	%	Total CD3–CD56+ NK cells	CD3–CD56+ CD4+CD14+ cells	%	Total CD3–CD56+ NK cells	CD3–CD56+ CD4+CD14+ cells	%	Total CD3–CD56+ NK cells	CD3–CD56+ CD4+CD14+ cells	%	Total CD3–CD56+ NK cells	CD3–CD56+ CD4+CD14+ cells	%	Total CD3–CD56+ NK cells	CD3–CD56+ CD4+CD14+ cells	%	Total CD3–CD56+ NK cells	CD3–CD56+ CD4+CD14+ cells	%	Total CD3–CD56+ NK cells
HC (n = 16)	1660	26	1.57	1603	25	1.56	7351	83	1.13	7134	79	1.11	5421	63	1.16	5326	66	1.24	2651	33	1.24	2589	29	1.12	1676	57	3.4	1827	59	3.23	5729	186	3.25	5604	163	2.91	5638	91	1.61	5655	78	1.38	2448	330	13.5	2441	289	11.8
LTBI (n = 16)	1367	57	4.17	1187	45	3.79	1450	38	2.62	1397	17	1.22	1304	47	3.6	1237	36	2.91	1154	236	20.5	1194	239	20	1451	67	4.62	1402	73	5.21	1435	325	22.6	1273	226	17.8	1680	105	6.25	1472	78	5.3	1689	81	4.8	1656	64	3.86
ATB (n = 20)	1816	223	12.3	1788	187	10.5	227	70	30.8	237	68	28.7	524	75	14.3	590	100	16.9	2446	598	24.4	2417	599	24.8	1981	544	27.5	2028	607	29.9	393	34	8.65	414	34	8.21	5926	1237	20.9	5929	1236	20.8	1198	242	20.2	1093	214	19.6	940
[truncated: 13 more columns]
