# Supplementary material for: LILRB1-HLA-G axis defines a checkpoint driving natural killer cell exhaustion in tuberculosis
Source: EMBO Mol Med. 2024 Jul 19;16(8):1. doi: 10.1038/s44321-024-00106-1 (PMC11319715; doi:10.1038/s44321-024-00106-1)
Supplement: Supplementary file 14 — Source Data for EV and Appendix figures [file 44321_2024_106_MOESM14_ESM.zip › Source data for EV and Appendix figures/Expanded View Figure 4/Expanded View Figure 4C/EV4C CD3–CD56+CD4+CD14+ cell counts.xlsx]

## Sheet: EV4C
EV4C: CD3–CD56+CD4+CD14+ cell counts (× 104/mL)
	Sample 1	Sample 2	Sample 3	Sample 4	Sample 5	Sample 6	Sample 7	Sample 8	Sample 9	Sample 10	Mean	S.E.M.
HC (n = 10)	1.76225	1.9475	2.32275	2.30375	1.1115	0.9215	3.04475	2.88325	0.54625	0.5035	1.7347	0.293049
LTBI (n = 8)	1.57225	0.60325	0.741	3.09225	2.0235	1.77175	1.178	0.97375			1.49447	0.288128
ATB (n = 10)	4.408	4.541	4.91625	5.3295	3.7905	4.0375	5.26775	5.168	7.04425	6.94925	5.1452	0.348547
