# Supplementary material for: LILRB1-HLA-G axis defines a checkpoint driving natural killer cell exhaustion in tuberculosis
Source: EMBO Mol Med. 2024 Jul 19;16(8):1. doi: 10.1038/s44321-024-00106-1 (PMC11319715; doi:10.1038/s44321-024-00106-1)
Supplement: Supplementary file 14 — Source Data for EV and Appendix figures [file 44321_2024_106_MOESM14_ESM.zip › Source data for EV and Appendix figures/Expanded View Figure 4/Expanded View Figure 4D/EV4D IFN-γ+ cells (%).xlsx]

## Sheet: EV4D
EV4D: IFN-γ+ cells (%)
	Sample 1			Sample 2			Sample 3			Sample 4			Sample 5			Sample 6			Mean	S.E.M.
	Total CD3-CD56+CD4+CD14+ cell count	IFN-γ+ CD3-CD56+CD4+CD14+ cell count	%	Total CD3-CD56+CD4+CD14+ cell count	IFN-γ+ CD3-CD56+CD4+CD14+ cell count	%	Total CD3-CD56+CD4+CD14+ cell count	IFN-γ+ CD3-CD56+CD4+CD14+ cell count	%	Total CD3-CD56+CD4+CD14+ cell count	IFN-γ+ CD3-CD56+CD4+CD14+ cell count	%	Total CD3-CD56+CD4+CD14+ cell count	IFN-γ+ CD3-CD56+CD4+CD14+ cell count	%	Total CD3-CD56+CD4+CD14+ cell count	IFN-γ+ CD3-CD56+CD4+CD14+ cell count	%	%	%
CD3-CD56+CD4+CD14+ cells + Mφ	66	48	72.7	45	36	80	91	52	57.1	94	65	69.1	76	63	82.9	67	53	79.1	73.4833	3.87698
CD3-CD56+CD4+CD14+ cells + Mtb-Mφ + IgG control	90	73	81.1	104	89	85.6	276	203	73.6	297	221	74.4	113	93	82.3	104	81	77.9	79.15	1.91707
CD3-CD56+CD4+CD14+ cells + Mtb-Mφ + LILRB1 mAb	269	220	81.8	299	227	75.9	192	148	77.1	186	139	74.7	347	157	45.2	313	133	42.5	66.2	7.14423
