# Supplementary material for: LILRB1-HLA-G axis defines a checkpoint driving natural killer cell exhaustion in tuberculosis
Source: EMBO Mol Med. 2024 Jul 19;16(8):1. doi: 10.1038/s44321-024-00106-1 (PMC11319715; doi:10.1038/s44321-024-00106-1)
Supplement: Supplementary file 14 — Source Data for EV and Appendix figures [file 44321_2024_106_MOESM14_ESM.zip › Source data for EV and Appendix figures/Expanded View Figure 4/Expanded View Figure 4E/EV4E TNF-α+ cells (%).xlsx]

## Sheet: EV4E
EV4E: TNF-α+ cells (%)
	Sample 1			Sample 2			Sample 3			Sample 4			Sample 5			Sample 6			Mean	S.E.M.
	Total CD3-CD56+CD4+CD14+ cell count	TNF-α+ CD3-CD56+CD4+CD14+ cell count	%	Total CD3-CD56+CD4+CD14+ cell count	TNF-α+ CD3-CD56+CD4+CD14+ cell count	%	Total CD3-CD56+CD4+CD14+ cell count	TNF-α+ CD3-CD56+CD4+CD14+ cell count	%	Total CD3-CD56+CD4+CD14+ cell count	TNF-α+ CD3-CD56+CD4+CD14+ cell count	%	Total CD3-CD56+CD4+CD14+ cell count	TNF-α+ CD3-CD56+CD4+CD14+ cell count	%	Total CD3-CD56+CD4+CD14+ cell count	TNF-α+ CD3-CD56+CD4+CD14+ cell count	%	%	%
CD3-CD56+CD4+CD14+ cells + Mφ	66	2	3.03	45	3	6.67	53	3	5.66	45	5	11.1	76	4	5.26	67	2	2.99	5.785	1.22101
CD3-CD56+CD4+CD14+ cells + Mtb-Mφ + IgG control	90	3	3.33	104	11	10.6	251	42	16.7	250	38	15.2	113	6	5.31	104	7	6.73	9.645	2.22645
CD3-CD56+CD4+CD14+ cells + Mtb-Mφ + LILRB1 mAb	269	43	16	299	28	9.36	210	22	10.5	187	24	12.8	347	21	6.05	313	28	8.95	10.61	1.40205
