# Supplementary material for: LILRB1-HLA-G axis defines a checkpoint driving natural killer cell exhaustion in tuberculosis
Source: EMBO Mol Med. 2024 Jul 19;16(8):1. doi: 10.1038/s44321-024-00106-1 (PMC11319715; doi:10.1038/s44321-024-00106-1)
Supplement: Supplementary file 14 — Source Data for EV and Appendix figures [file 44321_2024_106_MOESM14_ESM.zip › Source data for EV and Appendix figures/Expanded View Figure 5/Expanded View Figure 5E/EV5E Concentrations of IFN-γ.xlsx]

## Sheet: EV5E
EV5E: Concentrations of IFN-γ
OD450		IgG control						LILRB1 pAb
		Sample 1	Sample 2	Sample 3	Sample 4	Sample 5	Sample 6	Sample 1	Sample 2	Sample 3	Sample 4	Sample 5	Sample 6
	ATB PBMC-transplanted NCG mice	0.247	0.232	0.332	0.307	0.201	0.272	0.183	0.148	0.227	0.202	0.124	0.127
	ATB ΔNK PBMC-transplanted NCG mice	0.204	0.294	0.314	0.362	0.327	0.287	0.304	0.293	0.204	0.292	0.192	0.334
Concentration (pg/mL)		IgG control								LILRB1 pAb
		Sample 1	Sample 2	Sample 3	Sample 4	Sample 5	Sample 6	Mean	S.E.M.	Sample 1	Sample 2	Sample 3	Sample 4	Sample 5	Sample 6	Mean	S.E.M.
	ATB PBMC-transplanted NCG mice	37.1403	32.0783	72.6797	61.0172	22.767	46.3834	45.3443	7.63101	18.0716	10.4379	30.4717	23.0431	6.34521	6.80598	15.8626	3.96609
	ATB ΔNK PBMC-transplanted NCG mice	23.6003	55.3512	64.1811	88.0053	70.2666	52.4131	58.9696	8.76531	59.6855	54.9266	23.6003	54.5036	20.354	73.6562	47.7877	8.64956
