# Supplementary material for: LILRB1-HLA-G axis defines a checkpoint driving natural killer cell exhaustion in tuberculosis
Source: EMBO Mol Med. 2024 Jul 19;16(8):1. doi: 10.1038/s44321-024-00106-1 (PMC11319715; doi:10.1038/s44321-024-00106-1)
Supplement: Supplementary file 14 — Source Data for EV and Appendix figures [file 44321_2024_106_MOESM14_ESM.zip › Source data for EV and Appendix figures/Expanded View Figure 5/Expanded View Figure 5F/EV5F Concentrations of TNF-α.xlsx]

## Sheet: EV5F
EV5F: Concentrations of TNF-α
OD450		IgG control						LILRB1 pAb
		Sample 1	Sample 2	Sample 3	Sample 4	Sample 5	Sample 6	Sample 1	Sample 2	Sample 3	Sample 4	Sample 5	Sample 6
	ATB PBMC-transplanted NCG mice	0.278	0.542	0.625	0.581	0.452	0.555	0.186	0.278	0.38	0.228	0.136	0.241
	ATB ΔNK PBMC-transplanted NCG mice	0.466	0.509	0.572	0.669	0.401	0.516	0.654	0.514	0.339	0.45	0.618	0.296
Concentration (pg/mL)		IgG control								LILRB1 pAb
		Sample 1	Sample 2	Sample 3	Sample 4	Sample 5	Sample 6	Mean	S.E.M.	Sample 1	Sample 2	Sample 3	Sample 4	Sample 5	Sample 6	Mean	S.E.M.
	ATB PBMC-transplanted NCG mice	28.5425	103.737	137.057	118.816	72.8392	108.65	94.9401	15.818	13.3458	28.5425	52.0413	19.5776	7.47284	21.7468	23.7878	6.37175
	ATB ΔNK PBMC-transplanted NCG mice	77.2879	91.7754	115.246	156.598	57.7474	94.2514	98.8176	13.9394	149.79	93.5406	41.7552	72.2144	134.068	32.1812	87.2582	19.5543
